# Supplementary material for: Advancing Non-Atom-Centered Basis Methods for More Accurate Interaction Energies: Benchmarks and Large-Scale Applications
Source: J Phys Chem A. 2024 Nov 18;128(47):10282–98. doi: 10.1021/acs.jpca.4c04689 (PMC11613648; doi:10.1021/acs.jpca.4c04689)
Supplement: Supplementary file 1 — jp4c04689_si_001.xls [file jp4c04689_si_001.xls]

## Sheet: DF-CCSDpT-S66-26_Uracil-Uracil_pi-pi
		interaction energy [kcal/mol]	correlation energy [kcal/mol]
		HF	DF-MP2	DF-CCSD(T)
cc-pVDZ	AO basis	0.739135	-6.53792	-5.34016
	WGC/33211	0.550381	-8.76852	-7.46207
	SL/1s	0.468139	-7.58532	-6.49074
	SL/1s1p	0.343166	-9.26865	-8.20125
	SL/111	0.328888	-10.3573	-9.24521
	SL/221	0.276444	-10.8489	-9.72552
	DL/1s	0.451275	-7.85417	-6.74042
	DL/1s1p	0.441275	-9.71443	-8.57361
	DL/111	0.283198	-10.8877	-9.72479
	DL/221	0.288284	-11.2232	-10.0482
	irG/1s	0.376219	-9.83302	-8.72775
	msG/1s	0.409089	-10.116	-8.9608
cc-pVTZ	AO basis	0.437252	-9.50214	-7.97083
	WGC/33211	0.378317	-10.2966	-8.81602
	SL/1s	0.35439	-9.8324	-8.35262
	SL/1s1p	0.356952	-10.4819	-9.06174
	SL/111	0.353427	-10.9281	-9.55622
	SL/221	0.359005	-11.1396	-9.7874
	DL/1s	0.356017	-9.95305	-8.4824
	DL/1s1p	0.388208	-10.6286	-9.22049
	DL/111	0.359952	-11.1153	-9.76395
	DL/221	0.370473	-11.2412	-9.90101
	irG/1s	0.38069	-10.7401	-9.34726
	msG/1s	0.379019	-10.856	-9.474
cc-pV(D,T)Z	AO basis	0.290433	-11.2638	-9.53761
	WGC/33211	0.294634	-11.2064	-9.62405
	SL/1s	0.299068	-11.1566	-9.45173
	SL/1s1p	0.363657	-11.1895	-9.56321
	SL/111	0.365362	-11.2592	-9.73555
	SL/221	0.399159	-11.3014	-9.81547
	DL/1s	0.309689	-11.1888	-9.50964
	DL/1s1p	0.3624	-11.168	-9.60369
	DL/111	0.39728	-11.2407	-9.77931
	DL/221	0.410445	-11.2436	-9.80693
	irG/1s	0.382865	-11.2697	-9.70882
	msG/1s	0.364394	-11.2914	-9.77683
haug-cc-pVDZ	AO basis	0.403393	-10.0922	-8.75416
haug-cc-pVTZ	AO basis	0.38434	-10.9931	-9.62507

## Sheet: DF-MP2_cc-pVDZ_S66_IHB100
structure ID	AO basis	WGC/33211	SL/1s	SL/1s1p	SL/111	SL/221	DL/1s	DL/1s1p	DL/111	DL/221	irG/1s	msG/1s	AO basis	WGC/33211	SL/1s	SL/1s1p	SL/111	SL/221	DL/1s	DL/1s1p	DL/111	DL/221	irG/1s	msG/1s
	Hartree-Fock interaction energies [kcal/mol]												DF-MP2 correlation energies [kcal/mol]
01_Water-Water	-3.81761	-3.33444	-3.62706	-3.65709	-3.5935	-3.42929	-3.61952	-3.53467	-3.5754	-3.63844	-3.20359	-3.56529	-0.225795	-0.788825	-0.175456	-0.2711	-0.413023	-0.705513	-0.171874	-0.266492	-0.715165	-0.863675	-0.48042	-0.771914
02_Water-MeOH	-3.51727	-3.40524	-3.62071	-3.65144	-3.57843	-3.51259	-3.61841	-3.67377	-3.67137	-3.68479	-3.26163	-3.57883	-0.406833	-1.39996	-0.484506	-0.624142	-0.847379	-1.28265	-0.487228	-0.706555	-1.24353	-1.46854	-0.998351	-1.30586
03_Water-MeNH2	-4.18176	-4.02603	-4.0685	-4.28523	-4.30447	-4.26156	-4.23566	-4.33975	-4.50517	-4.63366	-3.81311	-4.52491	-0.802274	-1.64611	-0.831846	-1.04659	-1.25515	-1.5585	-0.888842	-1.13794	-1.68377	-1.87537	-1.18365	-1.73626
04_Water-Peptide	-5.14632	-5.35604	-5.32332	-5.6135	-5.56811	-5.55372	-5.38284	-5.78731	-5.78906	-5.8195	-5.41108	-5.68364	0.0401607	-1.45468	-0.0373506	-0.312181	-0.684769	-1.38098	-0.0938012	-0.527123	-1.34696	-1.68234	-0.976793	-1.34229
05_MeOH-MeOH	-3.64325	-3.43072	-3.66213	-3.63198	-3.5495	-3.44568	-3.63697	-3.59342	-3.51516	-3.5164	-3.24705	-3.42091	-0.771022	-1.77635	-0.821222	-0.940916	-1.18115	-1.62397	-0.823632	-1.01696	-1.56222	-1.7887	-1.37796	-1.66628
06_MeOH-MeNH2	-4.29352	-3.93379	-4.07814	-4.06052	-4.11863	-4.13051	-4.17745	-4.10854	-4.22685	-4.31935	-3.90276	-4.17788	-1.69698	-2.64061	-1.75396	-1.97367	-2.27711	-2.64993	-1.80973	-2.13504	-2.72221	-2.92213	-2.33887	-2.65938
07_MeOH-Peptide	-4.97255	-5.16453	-5.08956	-5.3091	-5.3069	-5.1823	-5.13253	-5.28965	-5.29872	-5.29932	-5.02157	-5.07574	-0.631525	-2.22464	-0.701159	-1.00691	-1.39113	-2.14252	-0.775884	-1.19775	-2.01208	-2.34953	-1.71135	-2.03995
08_MeOH-Water	-3.94546	-3.36544	-3.70109	-3.64062	-3.58402	-3.38823	-3.66293	-3.43936	-3.43563	-3.4878	-3.43491	-3.42299	-0.51522	-1.08474	-0.444607	-0.506251	-0.665099	-0.974975	-0.434157	-0.501098	-0.954712	-1.10269	-0.869501	-1.01236
09_MeNH2-MeOH	-0.979046	-0.805189	-0.945704	-0.892091	-0.916374	-0.863026	-0.953242	-0.891974	-0.883722	-0.90212	-0.749356	-0.844309	-0.945728	-1.78467	-1.07639	-1.3218	-1.62912	-1.85295	-1.12401	-1.43633	-1.83405	-1.94635	-1.57269	-1.7445
10_MeNH2-MeNH2	-0.876111	-0.942473	-0.980722	-0.824004	-0.904409	-0.920388	-1.01372	-0.829374	-0.920294	-0.929386	-0.811035	-0.873105	-1.75433	-2.92047	-2.01872	-2.31317	-2.76531	-2.99237	-2.10391	-2.48968	-2.97907	-3.10262	-2.68442	-2.85419
11_MeNH2-Peptide	-1.33636	-1.50947	-1.5413	-1.48934	-1.56237	-1.53547	-1.56305	-1.47269	-1.52314	-1.5145	-1.45635	-1.45082	-1.76925	-3.33053	-2.05078	-2.57942	-3.19276	-3.57846	-2.17584	-2.82061	-3.53088	-3.70926	-3.15948	-3.31421
12_MeNH2-Water	-4.16149	-4.05238	-4.10379	-4.40727	-4.35328	-4.30485	-4.26842	-4.24933	-4.37695	-4.50611	-3.96738	-4.4348	-1.09594	-2.17599	-1.15424	-1.42778	-1.71708	-2.10259	-1.24322	-1.4363	-2.08662	-2.32375	-1.77108	-2.18935
13_Peptide-MeOH	-3.37527	-3.15805	-3.29602	-3.35234	-3.14813	-3.07836	-3.3179	-3.12105	-3.00655	-2.98035	-2.99557	-3.11465	-1.35996	-2.63522	-1.48427	-1.78282	-2.16189	-2.56721	-1.5453	-1.83322	-2.42165	-2.61007	-2.36034	-2.53314
14_Peptide-MeNH2	-3.73971	-3.39806	-3.61085	-3.2869	-3.32579	-3.34124	-3.53783	-3.17651	-3.27227	-3.32272	-3.25395	-3.46853	-2.3404	-3.47874	-2.51404	-2.74942	-3.12472	-3.47354	-2.58739	-2.86412	-3.41216	-3.56372	-3.22595	-3.5281
15_Peptide-Peptide	-4.38885	-4.53097	-4.53123	-4.50455	-4.49768	-4.47613	-4.47449	-4.4227	-4.49378	-4.51261	-4.42889	-4.5552	-1.59746	-3.1805	-1.89819	-2.36063	-2.84007	-3.35487	-1.94595	-2.53364	-3.24396	-3.46738	-3.07149	-3.23066
16_Peptide-Water	-3.97482	-3.41013	-3.68621	-3.39874	-3.38329	-3.26215	-3.56733	-3.22652	-3.2057	-3.24642	-3.22658	-3.37173	-0.65758	-1.37647	-0.622524	-0.685228	-0.900418	-1.23146	-0.607556	-0.714039	-1.10658	-1.22891	-1.07196	-1.26196
17_Uracil-Uracil_BP	-12.5351	-12.9986	-12.5438	-12.7204	-12.5765	-12.7176	-12.3974	-12.5972	-12.6094	-12.787	-12.8324	-12.6689	-0.586359	-2.56217	-0.733609	-1.26188	-2.14411	-3.05785	-0.710349	-1.36517	-2.80389	-3.28743	-2.6162	-2.84089
18_Water-Pyridine	-3.73239	-3.90228	-3.95843	-4.22175	-4.21713	-4.25558	-4.09851	-4.38138	-4.41035	-4.51683	-4.04358	-4.3892	-0.812391	-1.89697	-0.970948	-1.25567	-1.57145	-1.94119	-1.06039	-1.51313	-2.03729	-2.24507	-1.65857	-1.92921
19_MeOH-Pyridine	-3.90897	-3.97484	-3.96024	-4.07551	-4.09877	-4.07998	-4.0656	-4.20299	-4.16577	-4.30654	-3.87038	-4.24879	-1.55746	-2.71952	-1.64684	-1.84533	-2.16157	-2.54985	-1.69915	-2.05685	-2.64784	-2.87028	-2.24843	-2.68299
20_AcOH-AcOH	-15.0333	-15.5432	-14.9611	-15.0588	-14.8808	-15.1989	-14.8122	-14.9679	-15.1113	-15.4495	-15.214	-15.1966	0.415952	-1.4962	0.34987	0.0310444	-0.856588	-1.76969	0.414087	-0.0399569	-1.54021	-2.09826	-1.07019	-1.34848
21_AcNH2-AcNH2	-11.8601	-12.2862	-12.0303	-12.0876	-11.9625	-12.1167	-11.8918	-11.9733	-12.1238	-12.2507	-12.2131	-12.1332	-0.334268	-2.09264	-0.509309	-0.908087	-1.73784	-2.63325	-0.446587	-0.988875	-2.42172	-2.87031	-2.16858	-2.32573
22_AcOH-Uracil	-15.3181	-15.8267	-15.3189	-15.4912	-15.3158	-15.5404	-15.1808	-15.3404	-15.4186	-15.6743	-15.6278	-15.4399	0.140672	-1.81964	0.00614571	-0.433704	-1.33873	-2.2602	0.0408608	-0.510347	-2.00522	-2.53055	-1.72116	-1.89315
23_AcNH2-Uracil	-15.0336	-15.4973	-15.1401	-15.2641	-15.1004	-15.2627	-14.9904	-15.0929	-15.1358	-15.2961	-15.4809	-15.2019	0.0340689	-1.86143	-0.13744	-0.604547	-1.51056	-2.41922	-0.103183	-0.705028	-2.15913	-2.63085	-1.97875	-2.17666
24_Benzene-Benzene_pi-pi	4.12287	4.11792	4.16775	4.12612	4.08972	4.08017	4.09388	4.09224	4.0294	4.02711	4.09314	4.06729	-5.94826	-7.49566	-6.76122	-7.62845	-8.04117	-8.19831	-7.46229	-8.18709	-8.51776	-8.58297	-8.0419	-8.2319
25_Pyridine-Pyridine_pi-pi	3.43781	3.50767	3.4668	3.43312	3.40074	3.39323	3.45241	3.39872	3.35161	3.34438	3.42766	3.38458	-6.3863	-8.0721	-7.39649	-8.30015	-8.78301	-8.94113	-7.83077	-8.66036	-9.10577	-9.21202	-8.48758	-8.70816
26_Uracil-Uracil_pi-pi	0.739135	0.550381	0.468139	0.343166	0.328888	0.276444	0.451275	0.441275	0.283198	0.288284	0.376219	0.409089	-6.53792	-8.76852	-7.58532	-9.26865	-10.3572	-10.8489	-7.85417	-9.71443	-10.8877	-11.2233	-9.83302	-10.116
27_Benzene-Pyridine_pi-pi	3.74984	3.7903	3.77809	3.74632	3.72166	3.7119	3.74411	3.71502	3.67116	3.6622	3.74116	3.69821	-6.18268	-7.82995	-7.27235	-8.14233	-8.57516	-8.70693	-7.55356	-8.41072	-8.83463	-8.94613	-8.26428	-8.48858
28_Benzene-Uracil_pi-pi	3.60448	3.60681	3.70075	3.58369	3.50067	3.49583	3.65921	3.49593	3.43599	3.44111	3.52935	3.45643	-6.84428	-8.91487	-8.10087	-9.37293	-10.1717	-10.3953	-8.46087	-9.79319	-10.5882	-10.7739	-9.64296	-9.94486
29_Pyridine-Uracil_pi-pi	2.41322	2.33966	2.27624	2.2101	2.16011	2.13596	2.26957	2.14687	2.0757	2.0895	2.16684	2.11347	-6.50967	-8.6322	-7.69838	-8.97633	-9.83442	-10.1106	-7.9944	-9.4458	-10.2458	-10.4712	-9.35308	-9.62136
30_Benzene-Ethene	3.09274	3.00837	3.06019	2.98576	3.0019	2.97917	3.02577	2.96962	2.96385	2.94217	2.97716	2.94937	-3.38804	-4.63449	-3.91779	-4.4372	-4.81859	-4.92716	-4.05907	-4.7023	-5.05689	-5.12621	-4.7685	-4.90425
31_Uracil-Ethene	1.61302	1.49898	1.5031	1.40196	1.39691	1.37032	1.47503	1.37959	1.38123	1.37701	1.37996	1.39305	-3.11027	-4.51236	-3.61248	-4.25021	-4.7907	-5.01036	-3.71552	-4.52489	-5.07826	-5.22019	-4.69837	-4.86757
32_Uracil-Ethyne	0.634203	0.500848	0.493581	0.394582	0.414484	0.406929	0.466944	0.416714	0.401317	0.407462	0.405218	0.389778	-2.50252	-3.95503	-2.79606	-3.41451	-3.97154	-4.27219	-2.91703	-3.65372	-4.3382	-4.52341	-4.03496	-4.255
33_Pyridine-Ethene	2.79551	2.7464	2.74127	2.72096	2.7294	2.71308	2.71786	2.70304	2.70996	2.69171	2.7107	2.68069	-3.56292	-4.88713	-4.10389	-4.69643	-5.02708	-5.17421	-4.19982	-4.88372	-5.26528	-5.35803	-4.97082	-5.13243
34_Pentane-Pentane	3.35804	3.35474	3.35717	3.38089	3.37555	3.36029	3.38645	3.36619	3.36454	3.36121	3.35727	3.36053	-4.96895	-6.05878	-5.5875	-6.37516	-6.90319	-7.07649	-5.97453	-6.78917	-7.18237	-7.25413	-6.84902	-6.91131
35_Neopentane-Pentane	2.34059	2.31451	2.34152	2.34407	2.31365	2.31145	2.34688	2.33457	2.31356	2.30986	2.3243	2.32464	-3.42083	-4.34334	-3.92152	-4.44498	-4.74175	-4.8315	-4.10657	-4.59448	-4.85747	-4.91771	-4.62804	-4.68339
36_Neopentane-Neopentane	1.65998	1.6502	1.69528	1.68972	1.6935	1.6693	1.69334	1.68337	1.67452	1.67071	1.67321	1.67804	-2.37619	-3.05747	-2.67679	-3.0469	-3.20824	-3.28402	-2.83274	-3.17923	-3.34133	-3.37977	-3.186	-3.22046
37_Cyclopentane-Neopentane	2.3315	2.30711	2.33176	2.32351	2.30688	2.30726	2.33416	2.32473	2.31225	2.30354	2.31652	2.31646	-3.31934	-4.24765	-3.82191	-4.27755	-4.55566	-4.62918	-3.98108	-4.42185	-4.65953	-4.72119	-4.44747	-4.49705
38_Cyclopentane-Cyclopentane	2.5848	2.58692	2.57975	2.59742	2.58948	2.58688	2.59984	2.5935	2.58811	2.58321	2.58659	2.58818	-3.96207	-5.00053	-4.58826	-5.12394	-5.4612	-5.54519	-4.73567	-5.28534	-5.58322	-5.65944	-5.26815	-5.32867
39_Benzene-Cyclopentane	2.75304	2.79507	2.84236	2.86909	2.83039	2.8364	2.86723	2.85292	2.84163	2.83618	2.82702	2.84772	-5.07978	-6.49001	-5.86013	-6.62058	-7.02454	-7.1469	-6.05008	-6.83215	-7.21986	-7.29606	-6.72812	-6.93487
40_Benzene-Neopentane	2.05077	2.04265	2.15057	2.15462	2.11103	2.10126	2.17881	2.1322	2.11212	2.11466	2.10385	2.11757	-3.82664	-4.98935	-4.47106	-5.05996	-5.3639	-5.45428	-4.68745	-5.2551	-5.5233	-5.57542	-5.12288	-5.31112
41_Uracil-Pentane	3.58944	3.5221	3.50757	3.48774	3.45762	3.43968	3.50538	3.47678	3.43352	3.43098	3.44113	3.44375	-5.71252	-7.32116	-6.5323	-7.55308	-8.29586	-8.51955	-6.79002	-7.93694	-8.58003	-8.73731	-7.95068	-8.09753
42_Uracil-Cyclopentane	3.23882	3.18383	3.16288	3.19931	3.16066	3.15321	3.17845	3.19846	3.16617	3.15078	3.16461	3.1762	-5.13483	-6.58377	-5.85106	-6.70572	-7.36547	-7.55974	-6.08356	-7.03609	-7.61955	-7.74594	-7.05313	-7.20673
43_Uracil-Neopentane	2.20244	2.12996	2.10136	2.09562	2.06021	2.06082	2.06812	2.07788	2.06888	2.06239	2.05777	2.05201	-3.88607	-5.14776	-4.44238	-5.12042	-5.66981	-5.83051	-4.57308	-5.37364	-5.89199	-6.00558	-5.39252	-5.57574
44_Ethene-Pentane	1.84033	1.80139	1.81244	1.83375	1.80955	1.80618	1.82008	1.82772	1.81871	1.81548	1.81386	1.8132	-2.51041	-3.5	-2.74937	-3.218	-3.57747	-3.73108	-2.87556	-3.42697	-3.76532	-3.84798	-3.62913	-3.69382
45_Ethyne-Pentane	1.4768	1.45683	1.45501	1.47437	1.45752	1.45597	1.46166	1.48047	1.47089	1.45928	1.44771	1.44786	-2.19394	-3.14656	-2.37294	-2.79901	-3.10008	-3.26409	-2.4871	-2.95163	-3.29446	-3.39249	-3.18767	-3.31558
46_Peptide-Pentane	2.92852	2.82961	2.85465	2.83659	2.78679	2.7835	2.87894	2.83292	2.79141	2.79229	2.7803	2.80369	-4.56863	-5.9448	-5.25954	-6.16812	-6.78174	-6.96731	-5.46995	-6.44231	-7.00935	-7.14015	-6.59088	-6.70816
47_Benzene-Benzene_TS	1.32512	1.36337	1.36347	1.49108	1.44719	1.44272	1.3752	1.49498	1.44584	1.44017	1.4218	1.42673	-3.33769	-4.56286	-3.7593	-4.31578	-4.66284	-4.80399	-3.87109	-4.50548	-4.87506	-4.94418	-4.54062	-4.75287
48_Pyridine-Pyridine_TS	0.816626	0.825365	0.770472	0.910307	0.844165	0.843889	0.800676	0.928127	0.882544	0.869635	0.886007	0.861794	-3.25936	-4.60143	-3.57357	-4.07103	-4.51373	-4.72758	-3.68787	-4.27568	-4.77233	-4.88405	-4.51361	-4.71483
49_Benzene-Pyridine_TS	0.831286	0.845265	0.847081	0.984853	0.935774	0.921891	0.876552	0.997057	0.937976	0.92442	0.913287	0.889769	-3.21067	-4.48488	-3.61987	-4.17904	-4.5534	-4.70171	-3.755	-4.36864	-4.75796	-4.83785	-4.53021	-4.65154
50_Benzene-Ethyne_CH-pi	-0.372218	-0.378538	-0.396935	-0.281879	-0.315766	-0.316262	-0.349433	-0.250265	-0.246693	-0.280515	-0.274007	-0.286603	-1.73357	-2.84883	-1.86973	-2.22667	-2.52284	-2.76021	-1.93268	-2.40122	-2.79614	-2.89647	-2.67121	-2.81365
51_Ethyne-Ethyne_TS	-0.567861	-0.576578	-0.572173	-0.543793	-0.564009	-0.578914	-0.494136	-0.480315	-0.540641	-0.548671	-0.574017	-0.5491	-0.48365	-0.9995	-0.526768	-0.667789	-0.825514	-0.948763	-0.578061	-0.75168	-0.946648	-0.996756	-0.885411	-0.956659
52_Benzene-AcOH_OH-pi	-0.585812	-0.763306	-0.565551	-0.543013	-0.729998	-0.773938	-0.553275	-0.591143	-0.809877	-0.818719	-0.609948	-0.759168	-2.26624	-3.73871	-2.55384	-3.05598	-3.59524	-3.85837	-2.6267	-3.33295	-3.94287	-4.14305	-3.5147	-3.71039
53_Benzene-AcNH2_NH-pi	-0.68744	-0.860982	-0.860604	-0.799637	-0.886461	-0.911262	-0.818787	-0.816154	-0.917748	-0.916222	-0.878309	-0.897004	-1.79636	-3.06668	-2.10939	-2.59055	-3.11503	-3.32007	-2.24212	-2.81729	-3.35638	-3.49974	-3.1011	-3.21329
54_Benzene-Water_OH-pi	-0.804987	-0.82826	-0.866798	-0.632517	-0.788912	-0.839187	-0.851689	-0.713238	-0.866071	-0.883473	-0.68991	-0.840828	-1.13693	-2.35769	-1.35628	-1.73033	-2.0992	-2.31011	-1.39453	-1.94638	-2.37369	-2.50885	-2.11728	-2.259
55_Benzene-MeOH_OH-pi	0.108109	-0.00391419	0.0553591	0.259602	0.0913595	0.0400656	0.0631327	0.202607	0.0275833	0.0219116	0.121837	0.0334443	-2.71054	-4.23037	-3.07661	-3.6505	-4.1717	-4.39002	-3.19725	-3.90835	-4.46142	-4.61076	-4.16424	-4.27748
56_Benzene-MeNH2_NH-pi	1.07274	1.05303	1.08661	1.23429	1.11279	1.09319	1.12773	1.13881	1.05824	1.04039	1.12409	1.06284	-2.90193	-4.30633	-3.29466	-3.91618	-4.36774	-4.5435	-3.43406	-4.15875	-4.60451	-4.71635	-4.35645	-4.47777
57_Benzene-Peptide_NH-pi	0.453054	0.404111	0.583471	0.660347	0.533667	0.491979	0.644429	0.594337	0.502741	0.479297	0.509527	0.380509	-4.14224	-5.76242	-4.70735	-5.51011	-6.00286	-6.19876	-4.93878	-5.74696	-6.21497	-6.35232	-5.81809	-6.03901
58_Pyridine-Pyridine_CH-N	-1.28501	-1.21927	-1.36236	-1.37875	-1.29027	-1.23866	-1.21127	-1.16187	-1.15145	-1.14824	-1.16895	-1.16041	-1.71969	-2.6157	-1.78492	-2.05719	-2.48276	-2.65629	-1.91218	-2.25618	-2.78179	-2.89473	-2.51574	-2.66989
59_Ethyne-Water_CH-O	-2.65397	-2.2228	-2.46639	-2.52388	-2.43947	-2.19277	-2.46717	-2.24632	-2.12405	-2.13029	-2.15843	-2.13264	-0.0449948	-0.537029	-0.0624429	-0.159602	-0.245417	-0.466423	-0.0895644	-0.110086	-0.356902	-0.444902	-0.353985	-0.405942
60_Ethyne-AcOH_OH-pi	-2.3849	-2.70471	-2.46059	-2.6002	-2.73991	-2.71105	-2.48478	-2.53197	-2.69955	-2.69428	-2.65919	-2.65978	-0.537404	-1.75708	-0.640234	-0.924485	-1.55339	-1.83574	-0.709785	-1.17225	-1.84458	-2.04799	-1.41278	-1.65076
61_Pentane-AcOH	2.19759	2.1051	2.14594	2.11692	2.08847	2.07816	2.15858	2.12555	2.09285	2.0854	2.09148	2.10388	-3.11502	-4.23233	-3.43662	-4.06676	-4.56569	-4.79933	-3.52814	-4.30616	-4.81217	-4.96517	-4.51836	-4.62445
62_Pentane-AcNH2	2.30579	2.19125	2.19511	2.20203	2.16807	2.15092	2.19089	2.22513	2.16032	2.15085	2.14914	2.16996	-3.4564	-4.76629	-3.94932	-4.68482	-5.24589	-5.4655	-4.17938	-4.94769	-5.49407	-5.62238	-5.1378	-5.25831
63_Benzene-AcOH	1.22329	1.26271	1.26955	1.3016	1.23166	1.22757	1.28167	1.24368	1.19365	1.20317	1.24381	1.2057	-3.30213	-4.77381	-3.87439	-4.64444	-5.17638	-5.34738	-4.07133	-4.93718	-5.44614	-5.58043	-4.99873	-5.15188
64_Peptide-Ethene	0.658252	0.560375	0.538682	0.521277	0.513313	0.52891	0.536177	0.557091	0.528121	0.533898	0.542837	0.559532	-1.9218	-3.1423	-2.21023	-2.7273	-3.16127	-3.39281	-2.37054	-2.94395	-3.41247	-3.52637	-3.14266	-3.25229
65_Pyridine-Ethyne	-2.5858	-2.42025	-2.53461	-2.56117	-2.53839	-2.44066	-2.51366	-2.47743	-2.45156	-2.46214	-2.41362	-2.49335	-0.703235	-1.39508	-0.770307	-0.900285	-1.05692	-1.30629	-0.788685	-0.93897	-1.25366	-1.36748	-1.22664	-1.34054
66_MeNH2-Pyridine	0.625426	0.560426	0.473844	0.580445	0.490341	0.461199	0.486012	0.484976	0.45776	0.440762	0.556449	0.502129	-2.89514	-4.39623	-3.28642	-3.85133	-4.37225	-4.61471	-3.39131	-4.10683	-4.65887	-4.78211	-4.28724	-4.47057
01.001_Ohk-O__oxonium–methylcyanate	-18.9425	-19.3075	-18.7954	-19.3101	-19.2474	-18.863	-18.9387	-19.2913	-18.7798	-19.1633	-18.9484	-18.3326	-2.08586	-4.16081	-2.08076	-2.47453	-2.81272	-3.24018	-2.0901	-2.50127	-3.24917	-3.37911	-3.17154	-3.00527
02.001_Nhk-O__ammonium–acetaldehyde	-24.7278	-25.3797	-24.8377	-25.0865	-25.1973	-25.2507	-24.7161	-25.025	-25.0113	-25.297	-25.1901	-25.0156	1.637	-0.313829	1.52905	1.33931	0.885493	0.209637	1.56136	1.25431	0.418278	0.0454218	0.318515	0.465487
02.002_Nhk-O__ammonium–dimethylcarbonate	-34.832	-35.3132	-34.6189	-35.0744	-35.0713	-35.1835	-34.4912	-34.9872	-34.826	-35.2178	-35.317	-34.2615	-0.0636169	-2.34405	-0.0536266	-0.41605	-0.863095	-1.40072	-0.0190939	-0.496702	-1.4113	-1.54253	-1.33114	-1.21409
02.003_Nhk-O__ammonium—dimethylether	-24.0508	-24.2951	-23.7945	-24.4964	-24.4376	-23.9846	-24.0089	-24.2418	-23.8445	-24.0367	-24.2567	-23.7235	-1.27497	-3.42328	-1.23324	-1.75665	-2.04559	-2.6065	-1.27137	-1.6721	-2.43386	-2.62564	-2.57766	-2.58579
02.004_Nhk-O__ammonium—nitromethane	-23.7988	-24.0295	-23.9056	-23.8265	-23.3036	-23.3332	-23.5701	-23.3402	-22.9545	-23.1524	-23.7265	-22.781	0.594631	-1.67103	0.368695	0.155763	-0.585256	-1.2436	0.558107	0.270895	-0.746108	-1.08827	-0.964233	-0.586121
02.005_Nhk-O__guanidinium—nitrosomethane	-13.4977	-13.0429	-13.1069	-13.1383	-13.3111	-12.9103	-12.8305	-12.9326	-12.8868	-13.0316	-12.8057	-12.8624	-2.62428	-4.24336	-2.60566	-2.73044	-3.13899	-4.03631	-2.49403	-2.81819	-3.81279	-4.1197	-3.64308	-3.84468
02.006_Nhk-O__imidazolium—acetone	-19.9643	-20.4647	-20.2191	-20.3647	-20.4063	-20.3228	-20.1495	-20.2319	-20.1766	-20.3853	-20.3332	-20.1903	0.532806	-1.39402	0.367348	0.131845	-0.315482	-1.00176	0.426573	0.0432735	-0.803902	-1.11433	-0.815222	-0.916147
02.007_Nhk-O__imidazolium—Nmethylacetamide	-26.8149	-27.4287	-26.9187	-27.2326	-27.3198	-27.2526	-26.8455	-27.1217	-27.0854	-27.3103	-27.2856	-26.7559	-0.922967	-3.03778	-1.07751	-1.52711	-1.97579	-2.60514	-1.04709	-1.56826	-2.36669	-2.6977	-2.42292	-2.34537
02.014_Nhk-O__guanidinium—furan	-11.0911	-10.6536	-11.2127	-11.003	-10.8128	-10.8007	-11.2462	-10.9439	-10.795	-10.7666	-10.697	-10.7329	-0.494132	-2.78697	-0.817967	-1.35275	-2.24003	-2.77138	-0.934674	-1.66051	-2.65508	-3.0218	-1.99659	-2.09949
03.005_Nhk-N__imidazolium—acetonitrile	-18.7522	-19.0419	-18.4887	-18.704	-18.6302	-19.0174	-18.5472	-18.6211	-18.7368	-19.0729	-18.8964	-18.9128	-2.01022	-3.25421	-1.92382	-2.02895	-2.47787	-2.80651	-1.92617	-2.13435	-2.75211	-2.97987	-2.75704	-2.8421
04.004_Nhk-C__guanidinium—methylisocyanide	-15.4805	-15.7453	-15.2837	-15.2169	-15.4209	-15.6364	-15.3064	-15.0406	-15.2807	-15.4916	-15.3564	-15.428	-5.11044	-6.32733	-5.11095	-5.27517	-5.73563	-6.04423	-5.14081	-5.32816	-5.87392	-6.11338	-5.85553	-6.08124
05.009_OH-Oa__phenol—benzoate	-23.1765	-22.8398	-23.062	-23.1327	-22.8522	-22.9723	-23.0018	-22.9727	-22.7402	-22.9332	-22.7687	-22.482	-2.06422	-4.00458	-2.09892	-2.4431	-2.99654	-3.76493	-2.13585	-2.56494	-3.66753	-3.95743	-3.42701	-3.90172
05.012_OH-Oa__water—hydroxide	-42.4215	-36.133	-41.2026	-35.9874	-35.261	-36.0297	-37.6602	-36.5975	-37.2971	-38.2572	-39.4436	-40.753	1.60446	3.54507	1.83052	4.55914	4.81005	4.52037	3.6449	4.03824	3.57032	3.13606	2.83988	0.978012
05.015_OH-Oa__water—benzoate	-15.665	-15.7305	-15.5859	-15.7162	-15.3566	-15.3505	-15.515	-16.2586	-16.3182	-16.3399	-15.8008	-16.2249	0.892898	-0.823946	0.876225	0.603784	0.0473882	-0.731248	0.86256	0.235276	-1.06802	-1.50217	-0.243351	-0.916874
06.002_OH-Na__phenol—cyanide	-25.8451	-24.264	-24.8482	-24.4965	-24.0265	-24.3676	-24.8237	-23.7634	-23.8038	-24.05	-25.348	-24.4094	-3.09756	-3.98132	-2.70464	-2.65658	-3.03361	-3.39046	-2.70152	-2.51887	-3.27529	-3.50476	-3.41506	-4.1059
07.002_OH-Ca__water—cyanide	-13.1532	-12.4873	-11.9719	-11.9598	-12.2786	-12.5009	-12.0806	-12.0531	-12.6809	-12.8267	-12.3822	-13.3363	-1.74181	-2.37163	-1.42073	-1.52092	-1.81588	-2.14444	-1.48018	-1.8555	-2.50809	-2.73061	-2.02864	-3.06674
08.008_NH-Oa__aniline—benzoate	-15.1787	-14.8723	-14.9802	-14.5587	-14.4088	-14.1572	-14.8775	-14.0852	-14.1255	-14.2208	-14.5759	-14.5515	-2.04436	-3.35887	-2.03725	-2.08719	-2.50846	-3.26526	-1.94703	-2.13999	-3.07093	-3.39393	-3.06461	-3.71031
09.001_NH-Na__1Hpyrrole—cyanide	-20.6028	-19.2534	-19.6369	-19.31	-18.9202	-19.325	-19.2837	-18.2053	-18.2854	-18.5523	-19.4924	-19.191	-3.27329	-3.89577	-2.91476	-2.9297	-3.36418	-3.65485	-2.70423	-2.88109	-3.16167	-3.46076	-3.58452	-3.90488
10.002_NH-Ca__aniline—cyanide	-13.8284	-13.2141	-12.9853	-12.5079	-12.69	-12.9305	-12.8581	-11.9797	-12.2858	-12.3915	-13.3081	-12.9351	-4.40177	-4.96387	-4.19903	-4.21623	-4.41535	-4.74255	-4.23543	-4.08728	-4.40285	-4.51836	-4.82142	-5.27746
11.014_CH-Oa__benzene—benzoate	-7.06764	-6.89095	-7.11562	-7.09733	-6.89739	-6.64994	-7.02161	-6.77274	-6.53101	-6.50297	-6.62976	-6.69405	-0.810911	-1.99538	-0.864581	-1.13156	-1.54794	-2.07718	-0.839429	-1.18209	-1.89794	-2.11233	-1.75805	-2.30107
12.003_CH-Na__ethyne—cyanide	-10.5994	-9.97981	-9.97595	-10.1312	-9.88645	-10.0845	-9.67167	-9.47935	-9.61155	-9.75905	-10.0236	-10.0329	0.00973954	-0.744801	0.118989	0.0230836	-0.238946	-0.59809	0.224125	0.0424429	-0.320848	-0.440387	-0.488278	-0.800791

## Sheet: DF-MP2_cc-pVTZ_S66_IHB100
structure ID	AO basis	WGC/33211	SL/1s	SL/1s1p	SL/111	SL/221	DL/1s	DL/1s1p	DL/111	DL/221	irG/1s	msG/1s	AO basis	WGC/33211	SL/1s	SL/1s1p	SL/111	SL/221	DL/1s	DL/1s1p	DL/111	DL/221	irG/1s	msG/1s
	Hartree-Fock interaction energies [kcal/mol]												DF-MP2 correlation energies [kcal/mol]
01_Water-Water	-3.64396	-3.56048	-3.61408	-3.5819	-3.56695	-3.59367	-3.6051	-3.53752	-3.58978	-3.6247	-3.52917	-3.62113	-0.821839	-1.03446	-0.813508	-0.839665	-0.901829	-0.987119	-0.81491	-0.834215	-0.973879	-1.03302	-0.902845	-1.01182
02_Water-MeOH	-3.53503	-3.59663	-3.58292	-3.60012	-3.5939	-3.65994	-3.6054	-3.58175	-3.6306	-3.67835	-3.52661	-3.63709	-1.31441	-1.66782	-1.35517	-1.42554	-1.50807	-1.62102	-1.38839	-1.44088	-1.60583	-1.67338	-1.51206	-1.63481
03_Water-MeNH2	-4.31002	-4.39743	-4.34422	-4.41102	-4.42349	-4.46684	-4.38126	-4.45413	-4.52604	-4.54616	-4.30269	-4.53177	-1.71363	-2.05118	-1.74431	-1.82158	-1.91089	-2.00038	-1.76633	-1.87887	-2.03996	-2.10727	-1.84867	-2.07563
04_Water-Peptide	-5.5638	-5.61412	-5.64261	-5.69992	-5.69781	-5.7253	-5.66881	-5.72561	-5.73433	-5.79593	-5.60788	-5.70708	-1.27916	-1.81031	-1.3297	-1.439	-1.59185	-1.79124	-1.37247	-1.52223	-1.81089	-1.89786	-1.65463	-1.80207
05_MeOH-MeOH	-3.43802	-3.48814	-3.45518	-3.45183	-3.4443	-3.51138	-3.4661	-3.42438	-3.4621	-3.51012	-3.43085	-3.48521	-1.68358	-2.03721	-1.71372	-1.76624	-1.85105	-1.96481	-1.74086	-1.77839	-1.94021	-2.00498	-1.88239	-1.97693
06_MeOH-MeNH2	-4.13252	-4.13804	-4.13802	-4.13631	-4.15162	-4.18407	-4.15795	-4.16471	-4.20382	-4.22177	-4.12292	-4.20693	-2.72992	-3.06519	-2.76969	-2.83817	-2.94845	-3.05158	-2.79314	-2.88985	-3.05795	-3.13051	-2.93329	-3.05202
07_MeOH-Peptide	-5.13568	-5.20659	-5.18243	-5.21696	-5.21936	-5.24994	-5.19258	-5.20398	-5.22196	-5.27595	-5.17998	-5.18567	-2.03252	-2.56625	-2.06665	-2.15938	-2.30484	-2.51096	-2.09445	-2.23646	-2.5057	-2.58684	-2.39284	-2.49264
08_MeOH-Water	-3.55341	-3.46384	-3.5205	-3.4749	-3.45391	-3.47882	-3.51085	-3.39972	-3.44204	-3.47258	-3.49771	-3.47067	-1.10646	-1.32338	-1.09839	-1.1144	-1.18281	-1.26595	-1.10137	-1.09571	-1.23159	-1.28719	-1.23082	-1.26152
09_MeNH2-MeOH	-0.867597	-0.856879	-0.85228	-0.828627	-0.844592	-0.867779	-0.834985	-0.849906	-0.880878	-0.889637	-0.840798	-0.864951	-1.67938	-1.96468	-1.71907	-1.79766	-1.9057	-1.98258	-1.7291	-1.83491	-1.97578	-2.01249	-1.90827	-1.95488
10_MeNH2-MeNH2	-0.870716	-0.882143	-0.88887	-0.844612	-0.868663	-0.88088	-0.861273	-0.869507	-0.896707	-0.90266	-0.853698	-0.879263	-2.77541	-3.13386	-2.8455	-2.9176	-3.06598	-3.1573	-2.85346	-2.97879	-3.15169	-3.2027	-3.05724	-3.1106
11_MeNH2-Peptide	-1.43774	-1.48463	-1.4658	-1.45091	-1.4636	-1.49298	-1.44933	-1.44985	-1.48767	-1.49065	-1.45508	-1.46333	-3.19605	-3.70726	-3.2673	-3.41968	-3.64691	-3.78508	-3.30567	-3.50216	-3.76756	-3.82845	-3.64548	-3.69516
12_MeNH2-Water	-4.29264	-4.3209	-4.3071	-4.3702	-4.37141	-4.4102	-4.30059	-4.37969	-4.44478	-4.47051	-4.27453	-4.46048	-2.16839	-2.54969	-2.19576	-2.27458	-2.38669	-2.49455	-2.20839	-2.31287	-2.51967	-2.59567	-2.38926	-2.57048
13_Peptide-MeOH	-3.12248	-3.13411	-3.10347	-3.1142	-3.07476	-3.11658	-3.09041	-3.04511	-3.059	-3.08535	-3.08176	-3.1133	-2.4995	-2.91706	-2.53326	-2.63569	-2.76068	-2.86996	-2.54474	-2.63556	-2.82305	-2.88011	-2.81455	-2.87079
14_Peptide-MeNH2	-3.46414	-3.42125	-3.45533	-3.36742	-3.37418	-3.39645	-3.39249	-3.35781	-3.38428	-3.39765	-3.38862	-3.45211	-3.53087	-3.8732	-3.57967	-3.62068	-3.74368	-3.8367	-3.57367	-3.65456	-3.8206	-3.87274	-3.77622	-3.87087
15_Peptide-Peptide	-4.50803	-4.56468	-4.53026	-4.52111	-4.5247	-4.57439	-4.51867	-4.50821	-4.55841	-4.57905	-4.54575	-4.57886	-3.13185	-3.6502	-3.20779	-3.36442	-3.54345	-3.68056	-3.2269	-3.41476	-3.65411	-3.72275	-3.60657	-3.6628
16_Peptide-Water	-3.5469	-3.43814	-3.48808	-3.36461	-3.34428	-3.36313	-3.40441	-3.31811	-3.33494	-3.3515	-3.37603	-3.39742	-1.30891	-1.57207	-1.3002	-1.30478	-1.39303	-1.48442	-1.27741	-1.31354	-1.44333	-1.48666	-1.45384	-1.49945
17_Uracil-Uracil_BP	-12.6671	-12.8145	-12.6587	-12.7182	-12.721	-12.8377	-12.6442	-12.6786	-12.752	-12.8374	-12.8298	-12.7983	-2.89164	-3.48113	-2.91781	-3.1427	-3.39629	-3.62573	-2.93579	-3.15331	-3.53441	-3.68327	-3.52623	-3.57115
18_Water-Pyridine	-4.10146	-4.28406	-4.22591	-4.32631	-4.34127	-4.39512	-4.2861	-4.36485	-4.40142	-4.44265	-4.23351	-4.37569	-1.81945	-2.24032	-1.91994	-2.04372	-2.15143	-2.242	-1.97098	-2.12639	-2.26999	-2.33238	-2.11204	-2.24814
19_MeOH-Pyridine	-4.05089	-4.1895	-4.10649	-4.15841	-4.16597	-4.22257	-4.14609	-4.18487	-4.21639	-4.25392	-4.12403	-4.22563	-2.64249	-3.07232	-2.69404	-2.78072	-2.89443	-2.97752	-2.72945	-2.85302	-3.00929	-3.06723	-2.88127	-3.03161
20_AcOH-AcOH	-15.5057	-15.6173	-15.4812	-15.4667	-15.4563	-15.5768	-15.4548	-15.4189	-15.4998	-15.6011	-15.5438	-15.5183	-1.85599	-2.42461	-1.87162	-2.00305	-2.26397	-2.49626	-1.87682	-2.02724	-2.40906	-2.56748	-2.30207	-2.36003
21_AcNH2-AcNH2	-12.1585	-12.2505	-12.1893	-12.2016	-12.1964	-12.304	-12.191	-12.1248	-12.2183	-12.2985	-12.2859	-12.2385	-2.46805	-2.99875	-2.50287	-2.66742	-2.92705	-3.15672	-2.52778	-2.67712	-3.05225	-3.20353	-3.02239	-3.05764
22_AcOH-Uracil	-15.6027	-15.7307	-15.6006	-15.6183	-15.6058	-15.7247	-15.5811	-15.5631	-15.6307	-15.7251	-15.7089	-15.6485	-2.19743	-2.7762	-2.2235	-2.40284	-2.6631	-2.89092	-2.23599	-2.418	-2.79794	-2.95426	-2.74939	-2.78246
23_AcNH2-Uracil	-15.2116	-15.3047	-15.2273	-15.2521	-15.234	-15.3415	-15.2107	-15.1732	-15.2257	-15.3057	-15.3466	-15.2481	-2.33296	-2.89658	-2.36341	-2.55993	-2.8224	-3.04968	-2.3861	-2.5704	-2.94229	-3.09552	-2.93932	-2.9844
24_Benzene-Benzene_pi-pi	4.02131	4.01304	4.02867	4.00853	4.00412	4.00699	4.00068	3.99177	3.99325	3.99225	4.01095	4.00524	-7.6992	-8.21203	-7.93397	-8.20872	-8.39377	-8.47346	-8.13547	-8.41433	-8.5443	-8.56865	-8.36751	-8.4238
25_Pyridine-Pyridine_pi-pi	3.38492	3.38603	3.37779	3.36555	3.36385	3.36218	3.37246	3.35329	3.3512	3.35193	3.37682	3.36244	-8.25971	-8.82832	-8.52744	-8.86042	-9.07076	-9.14017	-8.66541	-8.987	-9.16908	-9.21172	-8.94579	-9.02143
26_Uracil-Uracil_pi-pi	0.437252	0.378317	0.35439	0.356952	0.353427	0.359005	0.356017	0.388208	0.359952	0.370473	0.38069	0.379019	-9.50201	-10.2966	-9.8324	-10.4819	-10.9281	-11.1396	-9.95305	-10.6286	-11.1153	-11.2412	-10.7401	-10.856
27_Benzene-Pyridine_pi-pi	3.67495	3.67333	3.67427	3.66105	3.65949	3.6583	3.66491	3.64708	3.6441	3.644	3.66919	3.65787	-8.01797	-8.56585	-8.31646	-8.63852	-8.82331	-8.87951	-8.39875	-8.72392	-8.89759	-8.83682	-8.68053	-8.75685
28_Benzene-Uracil_pi-pi	3.51448	3.50621	3.51474	3.477	3.47855	3.47873	3.50429	3.4582	3.46011	3.46145	3.47364	3.45564	-9.41596	-10.1195	-9.76644	-10.2337	-10.5953	-10.7588	-9.8917	-10.4006	-10.7239	-10.8037	-10.3518	-10.4842
29_Pyridine-Uracil_pi-pi	2.18777	2.16399	2.14461	2.11851	2.11563	2.1133	2.14594	2.09815	2.08843	2.08955	2.12178	2.10262	-9.0692	-9.80552	-9.40413	-9.90033	-10.2754	-10.3961	-9.52932	-10.0771	-10.4177	-10.4998	-10.067	-10.1776
30_Benzene-Ethene	2.94048	2.91876	2.92237	2.90046	2.9051	2.90423	2.91492	2.89672	2.89442	2.89275	2.90818	2.90673	-4.48765	-4.9593	-4.65377	-4.86007	-5.02258	-5.08322	-4.69774	-4.9502	-5.09676	-5.1244	-4.97162	-5.01727
31_Uracil-Ethene	1.45032	1.43945	1.43567	1.40344	1.41018	1.40944	1.433	1.40554	1.40517	1.40601	1.42005	1.41104	-4.49723	-5.01373	-4.64314	-4.8961	-5.11647	-5.22154	-4.68775	-4.98876	-5.22401	-5.27728	-5.0752	-5.13295
32_Uracil-Ethyne	0.439979	0.41433	0.41117	0.378349	0.400928	0.398604	0.407424	0.392635	0.399846	0.397611	0.408045	0.394887	-3.83845	-4.41364	-3.91897	-4.16287	-4.40205	-4.55042	-3.95592	-4.26838	-4.5535	-4.61974	-4.43083	-4.50582
33_Pyridine-Ethene	2.69206	2.67733	2.67948	2.66432	2.66506	2.66463	2.67201	2.65586	2.65251	2.65611	2.67244	2.66382	-4.72241	-5.21356	-4.88027	-5.11193	-5.2529	-5.3332	-4.91714	-5.17024	-5.33667	-5.37338	-5.22149	-5.27306
34_Pentane-Pentane	3.37937	3.37006	3.37713	3.3665	3.3671	3.36721	3.37246	3.36685	3.3669	3.36701	3.36252	3.36205	-6.60041	-6.90259	-6.72271	-6.94763	-7.11616	-7.19057	-6.80811	-7.04835	-7.20683	-7.24456	-7.09517	-7.1228
35_Neopentane-Pentane	2.33198	2.31881	2.32654	2.31888	2.31626	2.31668	2.32324	2.31816	2.31666	2.31653	2.31519	2.31523	-4.49265	-4.74801	-4.60783	-4.75296	-4.86292	-4.89765	-4.65107	-4.79341	-4.89452	-4.92075	-4.82619	-4.84417
36_Neopentane-Neopentane	1.68169	1.67615	1.67925	1.67694	1.67684	1.67677	1.67681	1.67565	1.67786	1.67727	1.67647	1.67575	-3.08036	-3.28709	-3.15939	-3.26511	-3.31905	-3.34807	-3.19721	-3.29372	-3.35545	-3.36933	-3.31248	-3.32243
37_Cyclopentane-Neopentane	2.32525	2.31028	2.31917	2.31282	2.30909	2.31008	2.31477	2.31102	2.30987	2.31013	2.30961	2.30876	-4.33562	-4.5898	-4.4437	-4.57147	-4.67291	-4.70424	-4.479	-4.60527	-4.70039	-4.73623	-4.64277	-4.65773
38_Cyclopentane-Cyclopentane	2.60057	2.58563	2.59589	2.58594	2.58491	2.58497	2.58951	2.58503	2.58494	2.58466	2.58596	2.58489	-5.1692	-5.45214	-5.285	-5.45603	-5.5808	-5.62843	-5.33266	-5.4892	-5.61727	-5.64518	-5.52626	-5.54787
39_Benzene-Cyclopentane	2.83391	2.84389	2.85224	2.86518	2.8627	2.86173	2.86413	2.86708	2.86384	2.86411	2.8497	2.8546	-6.66438	-7.08419	-6.8359	-7.07838	-7.24028	-7.29602	-6.8894	-7.13494	-7.29649	-7.33312	-7.13496	-7.19688
40_Benzene-Neopentane	2.09508	2.10483	2.12653	2.13508	2.12965	2.12812	2.13743	2.13419	2.13164	2.13232	2.11935	2.12251	-5.10376	-5.45625	-5.25564	-5.43419	-5.56145	-5.6014	-5.31438	-5.49771	-5.60545	-5.6335	-5.47307	-5.5242
41_Uracil-Pentane	3.48818	3.45975	3.4619	3.4534	3.44967	3.44761	3.46199	3.45643	3.44839	3.44697	3.45104	3.45081	-7.77239	-8.25771	-7.96697	-8.30565	-8.58683	-8.68145	-8.04914	-8.42791	-8.67632	-8.74017	-8.46775	-8.52665
42_Uracil-Cyclopentane	3.19427	3.17155	3.1706	3.17606	3.16623	3.16709	3.17427	3.17649	3.16916	3.16749	3.17225	3.17084	-6.89679	-7.34609	-7.07295	-7.35781	-7.61509	-7.69628	-7.14798	-7.45329	-7.69251	-7.74829	-7.51446	-7.56853
43_Uracil-Neopentane	2.10979	2.09114	2.09129	2.08105	2.07422	2.07251	2.08034	2.0805	2.07158	2.06904	2.07827	2.07425	-5.30506	-5.71803	-5.4582	-5.69678	-5.90071	-5.96979	-5.50718	-5.76965	-5.97103	-6.01673	-5.81078	-5.87026
44_Ethene-Pentane	1.8284	1.81852	1.82947	1.82328	1.81739	1.81664	1.8276	1.82151	1.81775	1.81784	1.81574	1.81535	-3.45959	-3.77141	-3.52728	-3.65645	-3.79395	-3.85417	-3.55921	-3.70696	-3.85572	-3.88564	-3.80625	-3.8271
45_Ethyne-Pentane	1.45955	1.46055	1.45854	1.46236	1.4607	1.46203	1.4631	1.4626	1.46374	1.46499	1.45952	1.46118	-3.03603	-3.39796	-3.09497	-3.24038	-3.36458	-3.44331	-3.12302	-3.28839	-3.44806	-3.47818	-3.4006	-3.43597
46_Peptide-Pentane	2.82422	2.80496	2.8099	2.80977	2.80097	2.79786	2.81766	2.81175	2.80072	2.7997	2.80233	2.80426	-6.35786	-6.79766	-6.53109	-6.80753	-7.04657	-7.12077	-6.59747	-6.88727	-7.12007	-7.17116	-6.98124	-7.02364
47_Benzene-Benzene_TS	1.41289	1.43099	1.4236	1.4653	1.46318	1.46354	1.43841	1.47174	1.46285	1.46443	1.44865	1.44345	-4.52765	-4.93493	-4.6433	-4.81998	-4.95936	-5.01949	-4.68225	-4.87761	-5.02512	-5.05823	-4.91386	-4.9758
48_Pyridine-Pyridine_TS	0.854435	0.851728	0.849164	0.886858	0.876256	0.870154	0.864112	0.89442	0.882691	0.883504	0.871787	0.866416	-4.51679	-4.9716	-4.58749	-4.75286	-4.92614	-5.01916	-4.6259	-4.82359	-5.02293	-5.06639	-4.92942	-4.99253
49_Benzene-Pyridine_TS	0.89864	0.918633	0.90856	0.949872	0.9472	0.949157	0.926223	0.963437	0.955509	0.957478	0.935728	0.927306	-4.42896	-4.84685	-4.53386	-4.70678	-4.85608	-4.92173	-4.57645	-4.7678	-4.92612	-4.96378	-4.84639	-4.8837
50_Benzene-Ethyne_CH-pi	-0.320941	-0.29288	-0.322145	-0.271927	-0.275063	-0.277725	-0.307314	-0.262233	-0.266284	-0.260679	-0.27169	-0.264354	-2.66911	-3.02877	-2.70707	-2.81705	-2.91917	-3.00743	-2.7291	-2.8578	-3.01396	-3.05612	-2.96694	-3.02392
51_Ethyne-Ethyne_TS	-0.524397	-0.533655	-0.521566	-0.522102	-0.524772	-0.5328	-0.51938	-0.515099	-0.5277	-0.528007	-0.532977	-0.528371	-0.859998	-1.0678	-0.872491	-0.933579	-1.00377	-1.04802	-0.883018	-0.956595	-1.04362	-1.06607	-1.0275	-1.04653
52_Benzene-AcOH_OH-pi	-0.729117	-0.724202	-0.716143	-0.682338	-0.698437	-0.697958	-0.705735	-0.679544	-0.70627	-0.704981	-0.681918	-0.715861	-3.64328	-4.16813	-3.7274	-3.89794	-4.1319	-4.23029	-3.7582	-4.00757	-4.25453	-4.32713	-4.08884	-4.18066
53_Benzene-AcNH2_NH-pi	-0.853986	-0.861766	-0.876682	-0.845571	-0.853922	-0.858118	-0.851587	-0.847032	-0.858589	-0.859705	-0.852446	-0.858616	-3.04947	-3.50752	-3.15432	-3.31464	-3.52158	-3.60392	-3.19339	-3.3937	-3.60913	-3.66037	-3.51149	-3.55616
54_Benzene-Water_OH-pi	-0.787606	-0.794304	-0.806864	-0.740293	-0.765789	-0.77964	-0.814822	-0.762538	-0.786329	-0.789083	-0.728977	-0.796523	-2.12421	-2.56262	-2.19719	-2.31052	-2.46609	-2.54877	-2.21581	-2.40129	-2.57859	-2.62704	-2.46457	-2.54723
55_Benzene-MeOH_OH-pi	0.107383	0.0861124	0.0884632	0.155374	0.133572	0.128928	0.0877587	0.144345	0.124728	0.124029	0.126562	0.100175	-4.0789	-4.58661	-4.18295	-4.34694	-4.55836	-4.64554	-4.21783	-4.43892	-4.66364	-4.71661	-4.54268	-4.60022
56_Benzene-MeNH2_NH-pi	1.07935	1.0771	1.08112	1.11897	1.10569	1.10174	1.09572	1.10473	1.09333	1.09105	1.09892	1.0812	-4.19063	-4.65556	-4.2939	-4.48555	-4.66217	-4.7401	-4.34066	-4.5605	-4.74605	-4.79081	-4.65398	-4.69902
57_Benzene-Peptide_NH-pi	0.464949	0.483486	0.509485	0.537501	0.530435	0.526991	0.53301	0.544453	0.53199	0.528912	0.500028	0.466752	-5.8051	-6.32458	-5.9433	-6.16403	-6.36731	-6.45317	-6.00145	-6.24255	-6.44963	-6.50463	-6.30333	-6.39279
58_Pyridine-Pyridine_CH-N	-1.14608	-1.16179	-1.15653	-1.15147	-1.16196	-1.1514	-1.12617	-1.11572	-1.13857	-1.14276	-1.14021	-1.1376	-2.62557	-2.9348	-2.6384	-2.73704	-2.89791	-2.95735	-2.66292	-2.78855	-2.97401	-3.01961	-2.91015	-2.95174
59_Ethyne-Water_CH-O	-2.32068	-2.24161	-2.30421	-2.27779	-2.24831	-2.23071	-2.27965	-2.19885	-2.17571	-2.1942	-2.21874	-2.17243	-0.439968	-0.606407	-0.443621	-0.466971	-0.508361	-0.571544	-0.437196	-0.443569	-0.524915	-0.552852	-0.541651	-0.546045
60_Ethyne-AcOH_OH-pi	-2.59396	-2.62798	-2.6068	-2.62186	-2.61891	-2.62808	-2.59273	-2.60841	-2.62163	-2.63099	-2.61485	-2.61823	-1.61265	-2.09402	-1.64116	-1.74438	-2.00543	-2.13547	-1.65989	-1.81604	-2.10785	-2.18786	-1.94293	-2.03128
61_Pentane-AcOH	2.122	2.09348	2.10864	2.09633	2.08857	2.08814	2.10826	2.09973	2.08958	2.08944	2.09138	2.09129	-4.37352	-4.74689	-4.45328	-4.67407	-4.86435	-4.96118	-4.49208	-4.74501	-4.95616	-5.00179	-4.84964	-4.89185
62_Pentane-AcNH2	2.18185	2.1609	2.16842	2.16743	2.15822	2.15664	2.16559	2.17346	2.15786	2.15837	2.15809	2.16189	-4.9535	-5.39123	-5.08987	-5.32635	-5.54534	-5.63526	-5.16204	-5.40348	-5.63056	-5.67798	-5.50731	-5.5528
63_Benzene-AcOH	1.26212	1.25212	1.27219	1.27456	1.26403	1.26426	1.27538	1.26098	1.25602	1.25875	1.25888	1.2479	-4.85898	-5.35453	-5.01637	-5.2888	-5.51691	-5.59779	-5.07926	-5.39741	-5.60812	-5.66253	-5.44759	-5.50965
64_Peptide-Ethene	0.56804	0.545687	0.548038	0.542647	0.546595	0.54509	0.547864	0.562343	0.549846	0.550276	0.563932	0.564374	-3.01843	-3.45628	-3.11091	-3.28653	-3.4611	-3.55654	-3.16475	-3.35642	-3.55288	-3.59424	-3.46211	-3.49498
65_Pyridine-Ethyne	-2.48791	-2.50615	-2.49489	-2.48467	-2.48747	-2.51194	-2.47267	-2.48952	-2.49952	-2.51615	-2.49671	-2.49079	-1.30054	-1.52149	-1.32017	-1.35892	-1.40989	-1.47615	-1.31659	-1.37279	-1.46923	-1.49888	-1.46929	-1.50895
66_MeNH2-Pyridine	0.556449	0.509046	0.517019	0.525644	0.496969	0.4754	0.52	0.50052	0.470017	0.466838	0.513288	0.494807	-4.22295	-4.71133	-4.33202	-4.50399	-4.70549	-4.8028	-4.37437	-4.58881	-4.80719	-4.85493	-4.68164	-4.73949
01.001_Ohk-O__oxonium–methylcyanate	-18.4704	-18.6378	-18.4595	-18.5064	-18.5021	-18.635	-18.4514	-18.5077	-18.5087	-18.6113	-18.5864	-18.5174	-3.56005	-4.05228	-3.56121	-3.64696	-3.75012	-3.7814	-3.56888	-3.63787	-3.78659	-3.8095	-3.76937	-3.70802
02.001_Nhk-O__ammonium–acetaldehyde	-25.2743	-25.4732	-25.3001	-25.3407	-25.3267	-25.4555	-25.2615	-25.3063	-25.3685	-25.4284	-25.4386	-25.4008	0.126476	-0.432453	0.0989347	0.0287005	-0.119205	-0.235454	0.10964	0.0167071	-0.162833	-0.252483	-0.17999	-0.139248
02.002_Nhk-O__ammonium–dimethylcarbonate	-34.8789	-34.9332	-34.8399	-34.9069	-34.8632	-34.9362	-34.8089	-34.834	-34.7976	-34.8819	-34.9571	-34.7125	-1.59896	-2.22089	-1.58992	-1.6855	-1.83485	-1.89873	-1.58871	-1.68367	-1.87155	-1.91429	-1.87747	-1.81053
02.003_Nhk-O__ammonium—dimethylether	-23.7774	-24.0115	-23.7852	-23.8814	-23.8548	-23.9891	-23.7845	-23.8295	-23.8351	-23.933	-23.9822	-23.9237	-3.05445	-3.60322	-3.06234	-3.17107	-3.28502	-3.32737	-3.06591	-3.11933	-3.28417	-3.31362	-3.32295	-3.32924
02.004_Nhk-O__ammonium—nitromethane	-23.3158	-23.378	-23.3363	-23.3376	-23.1466	-23.2211	-23.2835	-23.131	-23.0275	-23.0922	-23.3017	-23.063	-0.782229	-1.47933	-0.814556	-0.905211	-1.1217	-1.28258	-0.783535	-0.801022	-1.10414	-1.21427	-1.21067	-1.03958
02.005_Nhk-O__guanidinium—nitrosomethane	-12.9189	-12.9698	-12.8667	-12.8842	-12.8934	-12.9716	-12.8233	-12.8382	-12.8806	-12.9518	-12.9365	-12.9384	-4.11991	-4.61162	-4.10554	-4.13769	-4.27344	-4.49099	-4.08339	-4.13314	-4.42454	-4.52875	-4.3923	-4.44033
02.006_Nhk-O__imidazolium—acetone	-20.1999	-20.3814	-20.2689	-20.2982	-20.2749	-20.3677	-20.255	-20.2382	-20.2877	-20.3454	-20.3442	-20.3251	-1.00375	-1.62419	-1.04386	-1.16143	-1.32532	-1.45488	-1.04214	-1.18194	-1.39856	-1.47435	-1.40741	-1.44867
02.007_Nhk-O__imidazolium—Nmethylacetamide	-26.9238	-27.0639	-26.9463	-26.9901	-26.9761	-27.0424	-26.9192	-26.941	-26.9448	-26.9913	-27.0492	-26.8916	-2.54313	-3.19776	-2.57104	-2.74375	-2.90528	-3.01581	-2.56892	-2.74647	-2.94934	-3.03571	-2.95474	-2.92632
02.014_Nhk-O__guanidinium—furan	-10.4331	-10.6164	-10.4635	-10.4652	-10.5474	-10.6293	-10.471	-10.4792	-10.5892	-10.6068	-10.5075	-10.5208	-2.4525	-3.06691	-2.53605	-2.66368	-2.88723	-3.03431	-2.55901	-2.73473	-3.00424	-3.12083	-2.82913	-2.88754
03.005_Nhk-N__imidazolium—acetonitrile	-18.9967	-18.9969	-18.9895	-19.0126	-18.9936	-19.0359	-18.991	-18.9926	-18.9994	-19.0075	-19.027	-19.0267	-2.94203	-3.36166	-2.94156	-2.95384	-3.08688	-3.13145	-2.94146	-2.98496	-3.14529	-3.17934	-3.15777	-3.19521
04.004_Nhk-C__guanidinium—methylisocyanide	-15.4549	-15.348	-15.4303	-15.3514	-15.3574	-15.3535	-15.3759	-15.3057	-15.3195	-15.3138	-15.414	-15.4059	-6.0809	-6.46266	-6.07884	-6.10021	-6.21522	-6.31104	-6.07473	-6.10452	-6.26823	-6.36802	-6.26519	-6.35703
05.009_OH-Oa__phenol—benzoate	-23.0095	-22.9335	-23.0054	-22.9279	-22.8733	-22.9604	-23.0178	-22.8811	-22.8889	-22.9262	-22.8994	-22.7915	-4.16449	-4.78466	-4.18385	-4.29784	-4.497	-4.66398	-4.2155	-4.33891	-4.65887	-4.73168	-4.5927	-4.65338
05.012_OH-Oa__water—hydroxide	-42.7225	-39.3687	-42.0246	-40.0083	-39.6586	-39.623	-41.1947	-39.1376	-39.4092	-39.3654	-41.33	-40.9936	-0.722448	0.731625	-0.43649	0.526837	0.73208	0.716745	-0.14311	1.1211	0.916377	0.912381	-0.0242227	-0.321939
05.015_OH-Oa__water—benzoate	-16.1551	-16.1458	-16.177	-16.1869	-15.9886	-16.0335	-16.203	-16.1879	-16.2569	-16.2969	-16.0433	-16.2835	-0.922005	-1.57411	-0.956956	-1.09481	-1.32001	-1.56144	-0.996649	-1.20138	-1.65284	-1.80596	-1.3638	-1.67835
06.002_OH-Na__phenol—cyanide	-24.9994	-24.3391	-24.7926	-24.4925	-24.3648	-24.3847	-24.6952	-24.1958	-24.2265	-24.2009	-24.7923	-24.4687	-4.65914	-4.96942	-4.55561	-4.52771	-4.64608	-4.70973	-4.51453	-4.4373	-4.62971	-4.68329	-4.79631	-4.87698
07.002_OH-Ca__water—cyanide	-13.2288	-12.9636	-13.0812	-13.056	-13.0366	-12.9312	-13.073	-12.9323	-12.9651	-12.9504	-13.0309	-13.2504	-2.99943	-3.30596	-2.947	-3.00521	-3.07796	-3.22086	-2.99097	-3.08016	-3.28303	-3.37156	-3.09995	-3.52308
08.008_NH-Oa__aniline—benzoate	-15.0013	-14.8086	-14.9777	-14.7668	-14.6542	-14.6164	-14.9462	-14.4912	-14.4907	-14.5378	-14.7201	-14.7237	-3.77483	-4.21804	-3.77644	-3.83077	-3.99295	-4.19358	-3.77851	-3.80186	-4.10028	-4.20041	-4.12303	-4.27333
09.001_NH-Na__1Hpyrrole—cyanide	-19.7221	-19.0419	-19.5569	-19.2095	-19.0687	-19.1069	-19.377	-18.8951	-18.8748	-18.8126	-19.3182	-19.1623	-4.1683	-4.35048	-4.08681	-4.01364	-4.1404	-4.18846	-3.95027	-3.99292	-4.11499	-4.11546	-4.24515	-4.2352
10.002_NH-Ca__aniline—cyanide	-13.2785	-12.8884	-13.1965	-13.0041	-12.9434	-12.8434	-13.1025	-12.7604	-12.7071	-12.6685	-13.095	-12.9415	-5.37928	-5.57005	-5.36116	-5.33433	-5.38449	-5.43731	-5.35083	-5.27104	-5.3446	-5.40396	-5.51715	-5.6098
11.014_CH-Oa__benzene—benzoate	-6.96899	-6.85669	-6.99353	-6.95867	-6.83014	-6.79123	-6.97445	-6.74234	-6.68891	-6.70416	-6.74365	-6.78725	-2.22119	-2.69207	-2.23489	-2.38316	-2.56084	-2.74962	-2.24785	-2.37199	-2.67179	-2.73924	-2.62978	-2.74747
12.003_CH-Na__ethyne—cyanide	-10.3842	-10.0761	-10.3273	-10.1942	-10.0788	-10.1078	-10.1247	-9.96561	-9.93509	-9.94719	-10.1643	-10.0638	-0.895635	-1.1158	-0.895569	-0.831983	-0.936107	-1.0027	-0.76833	-0.817729	-0.924532	-0.98999	-1.02542	-1.08373

## Sheet: DF-MP2_cc-pv(D,T)Z_S66_IHB100
structure ID	AO basis	WGC/33211	SL/1s	SL/1s1p	SL/111	SL/221	DL/1s	DL/1s1p	DL/111	DL/221	irG/1s	msG/1s	AO basis	WGC/33211	SL/1s	SL/1s1p	SL/111	SL/221	DL/1s	DL/1s1p	DL/111	DL/221	irG/1s	msG/1s
	Hartree-Fock interaction energies [kcal/mol]												DF-MP2 correlation energies [kcal/mol]
01_Water-Water	-3.55952	-3.67041	-3.60777	-3.54532	-3.55404	-3.67362	-3.59808	-3.53891	-3.59678	-3.61801	-3.68752	-3.64829	-1.15311	-1.20014	-1.18507	-1.16453	-1.18485	-1.16778	-1.18924	-1.16624	-1.12646	-1.13063	-1.18159	-1.15748
02_Water-MeOH	-3.54367	-3.68972	-3.56454	-3.57516	-3.60142	-3.7316	-3.59907	-3.537	-3.61077	-3.67522	-3.65549	-3.66542	-1.84648	-1.84309	-1.86022	-1.88879	-1.89565	-1.83317	-1.91369	-1.86095	-1.81354	-1.79245	-1.83821	-1.83275
03_Water-MeNH2	-4.3724	-4.57805	-4.47831	-4.47219	-4.48138	-4.56668	-4.45206	-4.50975	-4.53618	-4.50361	-4.54079	-4.5351	-2.25874	-2.32428	-2.30451	-2.28675	-2.30572	-2.2787	-2.29335	-2.32302	-2.25014	-2.23421	-2.28524	-2.2746
04_Water-Peptide	-5.76684	-5.73963	-5.79789	-5.74196	-5.76089	-5.80875	-5.80789	-5.69561	-5.70772	-5.78447	-5.70358	-5.71849	-2.091	-2.04341	-2.11615	-2.10591	-2.13459	-2.04778	-2.14766	-2.09766	-2.07662	-2.02149	-2.07	-2.07303
05_MeOH-MeOH	-3.33822	-3.51606	-3.35453	-3.36421	-3.39313	-3.54333	-3.383	-3.34217	-3.43629	-3.50707	-3.52024	-3.51648	-2.19671	-2.19527	-2.21495	-2.23085	-2.23219	-2.17041	-2.26009	-2.20675	-2.15588	-2.13074	-2.19516	-2.16476
06_MeOH-MeNH2	-4.05422	-4.23738	-4.16714	-4.17317	-4.16767	-4.21012	-4.14847	-4.19202	-4.19263	-4.1743	-4.22999	-4.22106	-3.31773	-3.3333	-3.36908	-3.35077	-3.34397	-3.29152	-3.36588	-3.33641	-3.25188	-3.24271	-3.3022	-3.2843
07_MeOH-Peptide	-5.21502	-5.22704	-5.22759	-5.17214	-5.17679	-5.28283	-5.22178	-5.16231	-5.18463	-5.26459	-5.25702	-5.23914	-2.86717	-2.76999	-2.87365	-2.82378	-2.83018	-2.73289	-2.87082	-2.83502	-2.78662	-2.72322	-2.80658	-2.76793
08_MeOH-Water	-3.36273	-3.5117	-3.43267	-3.3943	-3.39063	-3.52287	-3.43688	-3.38045	-3.44516	-3.46518	-3.52826	-3.49385	-1.41352	-1.47247	-1.46272	-1.45353	-1.47258	-1.44485	-1.47635	-1.43929	-1.39401	-1.39351	-1.4481	-1.41179
09_MeNH2-MeOH	-0.813395	-0.882018	-0.806845	-0.797762	-0.80968	-0.870091	-0.777471	-0.829446	-0.879495	-0.883565	-0.88527	-0.87499	-2.09715	-2.07492	-2.08545	-2.06951	-2.06028	-2.0588	-2.07108	-2.06369	-2.05833	-2.04991	-2.11332	-2.07984
10_MeNH2-MeNH2	-0.868091	-0.852802	-0.844198	-0.854635	-0.851278	-0.861666	-0.78713	-0.889026	-0.885235	-0.889662	-0.874447	-0.882258	-3.37154	-3.25264	-3.31961	-3.2728	-3.23817	-3.2498	-3.27651	-3.26852	-3.25024	-3.25856	-3.27927	-3.26103
11_MeNH2-Peptide	-1.48705	-1.47255	-1.42909	-1.43222	-1.41556	-1.47232	-1.39402	-1.43874	-1.47042	-1.47906	-1.45446	-1.46941	-4.03971	-3.92496	-3.97076	-3.90692	-3.90261	-3.90165	-3.95473	-3.89817	-3.90238	-3.89576	-3.92934	-3.91899
12_MeNH2-Water	-4.35643	-4.45149	-4.40597	-4.35217	-4.38022	-4.46143	-4.31623	-4.44309	-4.47777	-4.4532	-4.42392	-4.47297	-2.80791	-2.79438	-2.82429	-2.76575	-2.77975	-2.73391	-2.77552	-2.83787	-2.77936	-2.75108	-2.78058	-2.7957
13_Peptide-MeOH	-2.99954	-3.12247	-3.00982	-2.99838	-3.03907	-3.13516	-2.97977	-3.00818	-3.08451	-3.13641	-3.12367	-3.11265	-3.1406	-3.07941	-3.12735	-3.11071	-3.10339	-3.05062	-3.10646	-3.09696	-3.06275	-3.0482	-3.0884	-3.06796
14_Peptide-MeNH2	-3.33012	-3.43253	-3.3797	-3.40659	-3.39771	-3.42331	-3.32181	-3.44598	-3.43876	-3.4341	-3.45411	-3.44412	-4.19951	-4.10597	-4.18711	-4.13768	-4.11011	-4.05432	-4.13575	-4.13421	-4.07025	-4.06066	-4.11097	-4.06956
15_Peptide-Peptide	-4.56599	-4.58107	-4.52979	-4.52917	-4.53785	-4.62218	-4.54015	-4.5498	-4.58984	-4.61136	-4.60258	-4.59036	-4.04013	-3.92796	-3.97294	-3.9526	-3.95711	-3.8805	-3.97973	-3.93801	-3.90011	-3.87848	-3.93068	-3.91763
16_Peptide-Water	-3.33878	-3.45176	-3.39173	-3.34801	-3.3253	-3.41224	-3.32517	-3.36266	-3.3978	-3.4026	-3.44872	-3.40992	-1.64758	-1.68911	-1.67678	-1.66346	-1.67705	-1.64212	-1.65287	-1.67283	-1.65276	-1.64757	-1.69163	-1.64073
17_Uracil-Uracil_BP	-12.7313	-12.725	-12.7146	-12.7172	-12.7913	-12.8961	-12.7642	-12.7182	-12.8213	-12.8619	-12.8285	-12.8613	-4.25163	-4.00007	-4.20538	-4.24152	-4.14214	-3.96933	-4.26038	-4.20615	-3.97526	-3.91951	-4.05773	-4.01055
18_Water-Pyridine	-4.28095	-4.46974	-4.356	-4.37716	-4.40164	-4.46298	-4.37733	-4.35682	-4.39707	-4.40657	-4.32588	-4.36913	-2.44408	-2.47836	-2.50068	-2.51445	-2.5025	-2.43145	-2.52146	-2.48312	-2.40509	-2.37612	-2.39563	-2.43318
19_MeOH-Pyridine	-4.11991	-4.29389	-4.17761	-4.19873	-4.19866	-4.29192	-4.18523	-4.17606	-4.24101	-4.22832	-4.24739	-4.21437	-3.29042	-3.29951	-3.32029	-3.33542	-3.32926	-3.24139	-3.33937	-3.31648	-3.22546	-3.17716	-3.27592	-3.23305
20_AcOH-AcOH	-15.7354	-15.6533	-15.7342	-15.665	-15.7362	-15.7606	-15.7673	-15.6382	-15.6887	-15.6748	-15.7042	-15.6748	-3.22985	-2.97437	-3.22069	-3.23162	-3.14275	-2.95784	-3.27845	-3.23267	-2.95483	-2.85652	-3.05422	-2.98265
21_AcNH2-AcNH2	-12.3036	-12.2331	-12.2666	-12.257	-12.3102	-12.3951	-12.3366	-12.1984	-12.2643	-12.3217	-12.3212	-12.2897	-3.74413	-3.52472	-3.68337	-3.70663	-3.64488	-3.48095	-3.77323	-3.67846	-3.42996	-3.40292	-3.52843	-3.49565
22_AcOH-Uracil	-15.7411	-15.684	-15.7376	-15.6801	-15.7469	-15.8143	-15.7758	-15.6714	-15.7339	-15.7497	-15.7483	-15.75	-3.59155	-3.32575	-3.55396	-3.56593	-3.4654	-3.27754	-3.60566	-3.55454	-3.28194	-3.20682	-3.35817	-3.32257
23_AcNH2-Uracil	-15.2982	-15.211	-15.2698	-15.2463	-15.299	-15.3799	-15.3178	-15.2123	-15.2695	-15.3104	-15.2813	-15.2705	-3.73354	-3.48259	-3.67267	-3.70135	-3.60205	-3.42581	-3.74168	-3.66828	-3.40873	-3.36799	-3.48746	-3.46092
24_Benzene-Benzene_pi-pi	3.97192	3.96203	3.96103	3.95134	3.96249	3.9714	3.95535	3.9429	3.97567	3.9753	3.97098	3.97506	-8.73228	-8.64091	-8.63287	-8.55931	-8.60819	-8.64142	-8.53796	-8.55696	-8.56336	-8.56369	-8.56583	-8.54201
25_Pyridine-Pyridine_pi-pi	3.35919	3.32687	3.3345	3.3327	3.34591	3.34707	3.33358	3.33119	3.351	3.35561	3.3521	3.35168	-9.35959	-9.28213	-9.19702	-9.19443	-9.24251	-9.25952	-9.16095	-9.18231	-9.20611	-9.21081	-9.21853	-9.20666
26_Uracil-Uracil_pi-pi	0.290433	0.294634	0.299068	0.363657	0.365362	0.399159	0.309689	0.3624	0.39728	0.410445	0.382865	0.364394	-11.2636	-11.2064	-11.1566	-11.1895	-11.2592	-11.3014	-11.1888	-11.168	-11.2407	-11.2437	-11.2697	-11.2914
27_Benzene-Pyridine_pi-pi	3.63852	3.61645	3.62377	3.61958	3.62926	3.63223	3.62639	3.61403	3.63093	3.63515	3.63419	3.63825	-9.09773	-9.00733	-8.93675	-8.93682	-8.9744	-8.98561	-8.90039	-8.9136	-8.93704	-8.77474	-8.93082	-8.91757
28_Benzene-Uracil_pi-pi	3.47071	3.45728	3.42428	3.42511	3.46779	3.47041	3.42895	3.43985	3.47183	3.47134	3.44654	3.45525	-10.9275	-10.8333	-10.7579	-10.7471	-10.845	-10.9729	-10.743	-10.7593	-10.8009	-10.8191	-10.7714	-10.7994
29_Pyridine-Uracil_pi-pi	2.07812	2.07856	2.0806	2.07397	2.094	2.10228	2.08581	2.07445	2.09462	2.08957	2.09987	2.09734	-10.5869	-10.5084	-10.4138	-10.4492	-10.5374	-10.5652	-10.4383	-10.4507	-10.517	-10.5165	-10.4886	-10.5037
30_Benzene-Ethene	2.86642	2.87518	2.85534	2.85898	2.85803	2.86778	2.861	2.86127	2.86066	2.86871	2.87463	2.88599	-5.1451	-5.15788	-5.09734	-5.11553	-5.15127	-5.18176	-5.08179	-5.10221	-5.12686	-5.12819	-5.09707	-5.08749
31_Uracil-Ethene	1.37119	1.41049	1.40287	1.40415	1.41663	1.42846	1.41256	1.41817	1.41681	1.42012	1.43955	1.41978	-5.32362	-5.31253	-5.252	-5.27337	-5.30553	-5.34111	-5.25998	-5.25728	-5.30684	-5.3078	-5.29147	-5.28626
32_Uracil-Ethyne	0.345519	0.372252	0.371089	0.370454	0.394335	0.394555	0.378477	0.380925	0.39913	0.39282	0.40942	0.397372	-4.63812	-4.6901	-4.5832	-4.60175	-4.65494	-4.71381	-4.56882	-4.62992	-4.67945	-4.677	-4.66188	-4.65188
33_Pyridine-Ethene	2.64175	2.64373	2.64943	2.63677	2.63377	2.64107	2.64972	2.63292	2.62457	2.6388	2.65384	2.65561	-5.41008	-5.41107	-5.33999	-5.36027	-5.39117	-5.43085	-5.34078	-5.34229	-5.38402	-5.38584	-5.37171	-5.35688
34_Pentane-Pentane	3.38975	3.37751	3.38684	3.3595	3.36299	3.37057	3.36565	3.36718	3.36805	3.36983	3.36508	3.36279	-7.55165	-7.39415	-7.38411	-7.28355	-7.24143	-7.25656	-7.29658	-7.19974	-7.22089	-7.23839	-7.2385	-7.24623
35_Neopentane-Pentane	2.32779	2.32091	2.31925	2.30663	2.31753	2.31922	2.31174	2.31018	2.31816	2.31977	2.31077	2.31065	-5.11979	-4.98405	-5.01034	-4.93539	-4.93348	-4.93579	-4.97155	-4.91126	-4.91587	-4.92186	-4.94287	-4.93904
36_Neopentane-Neopentane	1.69225	1.68877	1.67145	1.67072	1.66874	1.6804	1.66877	1.6719	1.67949	1.68045	1.67806	1.67463	-3.48971	-3.41871	-3.44297	-3.39387	-3.38543	-3.38476	-3.41181	-3.36137	-3.36338	-3.3626	-3.38606	-3.38224
37_Cyclopentane-Neopentane	2.32221	2.31182	2.31305	2.30762	2.31016	2.31145	2.30534	2.30435	2.30871	2.31333	2.30625	2.30502	-4.93008	-4.78942	-4.80827	-4.74426	-4.74121	-4.74783	-4.77186	-4.71379	-4.7245	-4.74437	-4.75757	-4.75238
38_Cyclopentane-Cyclopentane	2.60824	2.585	2.60374	2.58036	2.58268	2.58405	2.58449	2.58091	2.5834	2.58537	2.58566	2.5833	-5.87302	-5.71616	-5.69055	-5.6512	-5.65114	-5.67725	-5.68251	-5.60915	-5.63747	-5.6367	-5.67715	-5.67627
39_Benzene-Cyclopentane	2.87324	2.86763	2.85705	2.86328	2.87842	2.87404	2.86262	2.87397	2.87465	2.87769	2.86073	2.85795	-7.5824	-7.42661	-7.4051	-7.34628	-7.36318	-7.38068	-7.38014	-7.31049	-7.33909	-7.35204	-7.37047	-7.3493
40_Benzene-Neopentane	2.11663	2.13508	2.11483	2.12557	2.1387	2.14118	2.11731	2.13516	2.14113	2.14092	2.12689	2.12492	-5.84569	-5.72299	-5.71645	-5.65479	-5.67506	-5.68473	-5.68478	-5.63927	-5.65154	-5.66572	-5.67618	-5.64822
41_Uracil-Pentane	3.43893	3.42942	3.4397	3.4367	3.4458	3.45146	3.44088	3.44654	3.45561	3.45475	3.45586	3.45424	-8.98596	-8.81108	-8.80977	-8.74878	-8.75764	-8.77528	-8.78915	-8.7168	-8.73113	-8.74028	-8.76892	-8.77671
42_Uracil-Cyclopentane	3.1726	3.16558	3.17435	3.16475	3.16893	3.17384	3.17224	3.1658	3.17062	3.17561	3.17597	3.16823	-7.93074	-7.79274	-7.78619	-7.74114	-7.76041	-7.77471	-7.77036	-7.69923	-7.73486	-7.74802	-7.78329	-7.78047
43_Uracil-Neopentane	2.06472	2.07226	2.0864	2.07396	2.08104	2.0782	2.08628	2.08177	2.07289	2.07228	2.08825	2.08506	-6.1433	-6.05506	-6.05277	-6.03499	-6.03426	-6.05003	-6.05181	-6.00079	-6.01695	-6.0226	-6.05318	-6.04018
44_Ethene-Pentane	1.8226	1.82686	1.83775	1.81819	1.82121	1.82173	1.83125	1.8185	1.81728	1.81898	1.81666	1.8164	-4.0154	-3.92833	-3.98017	-3.91367	-3.91968	-3.92507	-3.95795	-3.87118	-3.90864	-3.90742	-3.90957	-3.90478
45_Ethyne-Pentane	1.45115	1.46236	1.46025	1.45651	1.46225	1.46497	1.4638	1.45391	1.46027	1.46777	1.46527	1.46766	-3.52978	-3.5445	-3.51653	-3.49946	-3.51882	-3.54744	-3.49448	-3.48692	-3.53851	-3.52769	-3.52386	-3.50502
46_Peptide-Pentane	2.77349	2.79298	2.78814	2.79673	2.80787	2.80485	2.78785	2.80146	2.80525	2.80331	2.81304	2.80453	-7.41359	-7.29843	-7.27849	-7.18379	-7.19992	-7.20903	-7.26232	-7.14936	-7.18386	-7.18856	-7.20718	-7.20793
47_Benzene-Benzene_TS	1.45559	1.46388	1.45284	1.45277	1.47096	1.47367	1.46915	1.46044	1.47112	1.47623	1.4617	1.45158	-5.21438	-5.14572	-5.15396	-5.11712	-5.13106	-5.14338	-5.15004	-5.09734	-5.11114	-5.12249	-5.12932	-5.10443
48_Pyridine-Pyridine_TS	0.872823	0.86455	0.887435	0.875453	0.891864	0.882928	0.894963	0.878027	0.882762	0.890249	0.864871	0.868664	-5.24785	-5.18531	-5.17225	-5.15357	-5.16398	-5.18698	-5.16781	-5.14706	-5.16935	-5.17159	-5.17379	-5.15434
49_Benzene-Pyridine_TS	0.931397	0.954315	0.938461	0.93286	0.952757	0.962417	0.95038	0.947086	0.964035	0.973556	0.946642	0.945562	-5.13425	-5.05117	-5.06191	-5.01858	-5.03183	-5.04762	-5.05159	-5.00435	-5.02267	-5.03413	-5.02894	-5.01568
50_Benzene-Ethyne_CH-pi	-0.296002	-0.251221	-0.285772	-0.267087	-0.255268	-0.258983	-0.28683	-0.268053	-0.275812	-0.251032	-0.270563	-0.253533	-3.21076	-3.12552	-3.18904	-3.16105	-3.14678	-3.14812	-3.19034	-3.12578	-3.14316	-3.14746	-3.13951	-3.14461
51_Ethyne-Ethyne_TS	-0.503259	-0.512779	-0.496953	-0.511552	-0.50569	-0.510373	-0.531658	-0.532015	-0.521407	-0.517958	-0.513018	-0.51829	-1.07565	-1.1035	-1.06955	-1.08676	-1.10408	-1.10149	-1.06369	-1.07974	-1.09902	-1.10455	-1.10651	-1.09701
52_Benzene-AcOH_OH-pi	-0.798813	-0.705184	-0.789382	-0.750097	-0.683088	-0.661006	-0.779883	-0.722538	-0.655881	-0.649666	-0.71692	-0.694799	-4.46197	-4.41522	-4.42791	-4.40359	-4.4424	-4.44018	-4.43431	-4.41045	-4.42649	-4.42354	-4.43138	-4.45122
53_Benzene-AcNH2_NH-pi	-0.934984	-0.862147	-0.884502	-0.867911	-0.838097	-0.832272	-0.86754	-0.862049	-0.829818	-0.832218	-0.839867	-0.839947	-3.79803	-3.7652	-3.76649	-3.74224	-3.75595	-3.76457	-3.75246	-3.73353	-3.75103	-3.74869	-3.74877	-3.75275
54_Benzene-Water_OH-pi	-0.779153	-0.777789	-0.777715	-0.79271	-0.754543	-0.75068	-0.796892	-0.786515	-0.747547	-0.743178	-0.747977	-0.774975	-2.69941	-2.67904	-2.68269	-2.66012	-2.67821	-2.6824	-2.6921	-2.67194	-2.69051	-2.68686	-2.67133	-2.71131
55_Benzene-MeOH_OH-pi	0.10703	0.129896	0.104563	0.104684	0.154102	0.172146	0.0997355	0.116009	0.171974	0.173693	0.12886	0.132629	-4.87856	-4.78595	-4.82619	-4.7641	-4.78016	-4.78614	-4.81177	-4.75466	-4.77229	-4.76845	-4.76335	-4.78226
56_Benzene-MeNH2_NH-pi	1.08257	1.08881	1.07845	1.06289	1.10223	1.1059	1.08016	1.08816	1.11039	1.11569	1.08667	1.09013	-4.94301	-4.85727	-4.87834	-4.82955	-4.83491	-4.85414	-4.87356	-4.79859	-4.82533	-4.82936	-4.8303	-4.82651
57_Benzene-Peptide_NH-pi	0.470734	0.522089	0.473503	0.477756	0.528863	0.544019	0.478822	0.520192	0.546214	0.553043	0.495409	0.508696	-6.7756	-6.64529	-6.67277	-6.55818	-6.58059	-6.5984	-6.63332	-6.53702	-6.58388	-6.58877	-6.58779	-6.59106
58_Pyridine-Pyridine_CH-N	-1.07851	-1.13383	-1.05643	-1.04094	-1.09956	-1.10896	-1.08478	-1.09327	-1.1323	-1.14009	-1.12624	-1.12651	-3.1413	-3.11563	-3.11695	-3.11204	-3.12793	-3.12471	-3.09327	-3.09512	-3.08508	-3.09205	-3.13781	-3.11421
59_Ethyne-Water_CH-O	-2.15859	-2.25076	-2.22533	-2.1581	-2.15534	-2.24916	-2.18846	-2.17576	-2.20084	-2.22527	-2.24807	-2.19178	-0.638105	-0.648791	-0.650464	-0.622463	-0.643277	-0.636688	-0.621954	-0.633783	-0.628154	-0.622193	-0.657221	-0.631811
60_Ethyne-AcOH_OH-pi	-2.69564	-2.59066	-2.6779	-2.6324	-2.56006	-2.58773	-2.64523	-2.64559	-2.58372	-2.60021	-2.59329	-2.59803	-2.26144	-2.28339	-2.24037	-2.22559	-2.25772	-2.30249	-2.22565	-2.19972	-2.25405	-2.26339	-2.24836	-2.24955
61_Pentane-AcOH	2.08524	2.08783	2.0905	2.08631	2.08863	2.093	2.08379	2.08717	2.08799	2.09141	2.09134	2.08516	-5.11631	-5.0487	-5.05101	-5.03097	-5.03887	-5.05478	-5.06028	-5.00398	-5.04062	-5.0228	-5.04323	-5.04934
62_Pentane-AcNH2	2.12157	2.14614	2.15545	2.1506	2.15344	2.15942	2.15328	2.14834	2.15666	2.16203	2.16244	2.15797	-5.84046	-5.75939	-5.75895	-5.70461	-5.72128	-5.7339	-5.73872	-5.67488	-5.71055	-5.70972	-5.72235	-5.72567
63_Benzene-AcOH	1.281	1.24697	1.27347	1.2614	1.27978	1.28211	1.27232	1.26939	1.28635	1.28578	1.26621	1.26842	-5.7649	-5.69491	-5.68342	-5.66797	-5.71273	-5.74052	-5.66884	-5.66465	-5.69667	-5.70506	-5.7084	-5.71458
64_Peptide-Ethene	0.524167	0.538544	0.552589	0.55304	0.562781	0.552959	0.553548	0.564897	0.560412	0.558242	0.574192	0.566729	-3.66806	-3.64119	-3.63629	-3.61121	-3.63303	-3.65063	-3.62769	-3.59693	-3.63279	-3.63229	-3.64671	-3.63631
65_Pyridine-Ethyne	-2.4403	-2.54793	-2.47558	-2.44746	-2.4627	-2.5466	-2.45273	-2.4954	-2.52285	-2.54242	-2.53712	-2.48955	-1.63998	-1.60377	-1.63759	-1.61942	-1.61115	-1.5824	-1.62104	-1.62747	-1.5999	-1.58096	-1.61921	-1.60712
66_MeNH2-Pyridine	0.522902	0.484058	0.538018	0.498991	0.500193	0.482307	0.536529	0.508079	0.475977	0.479521	0.492297	0.491245	-5.00559	-4.90049	-4.93878	-4.89073	-4.89957	-4.91131	-4.94548	-4.86892	-4.89265	-4.89493	-4.91633	-4.89736
01.001_Ohk-O__oxonium–methylcyanate	-18.2408	-18.3121	-18.2961	-18.1155	-18.1396	-18.5241	-18.2144	-18.1266	-18.3768	-18.3429	-18.4103	-18.6072	-4.37521	-3.92325	-4.39337	-4.25329	-4.22484	-4.07532	-4.38524	-4.22524	-4.07406	-4.0069	-4.08323	-4.13677
02.001_Nhk-O__ammonium–acetaldehyde	-25.54	-25.5187	-25.525	-25.4644	-25.3897	-25.5552	-25.5268	-25.4432	-25.5423	-25.4923	-25.5594	-25.5881	-0.809723	-0.510936	-0.782047	-0.762056	-0.718968	-0.515607	-0.792101	-0.734037	-0.5374	-0.439431	-0.495628	-0.530356
02.002_Nhk-O__ammonium–dimethylcarbonate	-34.9017	-34.7484	-34.9473	-34.8255	-34.762	-34.8159	-34.9634	-34.7595	-34.7838	-34.7185	-34.7821	-34.9318	-2.50072	-2.11168	-2.50928	-2.41088	-2.38229	-2.1655	-2.53702	-2.36225	-2.13771	-2.09861	-2.16145	-2.20324
02.003_Nhk-O__ammonium—dimethylether	-23.6444	-23.8736	-23.7807	-23.5822	-23.5714	-23.9913	-23.6753	-23.6289	-23.8306	-23.8826	-23.8488	-24.0211	-4.06746	-3.68057	-4.13025	-3.9373	-3.95215	-3.74904	-4.09253	-3.92459	-3.78012	-3.70547	-3.73155	-3.78329
02.004_Nhk-O__ammonium—nitromethane	-23.081	-23.0611	-23.0594	-23.0998	-23.0703	-23.1667	-23.1441	-23.0293	-23.0631	-23.0629	-23.095	-23.2002	-1.53945	-1.30347	-1.45018	-1.47727	-1.41977	-1.29438	-1.53942	-1.40688	-1.32051	-1.28199	-1.31305	-1.33219
02.005_Nhk-O__guanidinium—nitrosomethane	-12.6374	-12.9342	-12.7499	-12.7607	-12.6903	-13.0014	-12.8198	-12.7923	-12.8776	-12.913	-13	-12.9754	-4.93714	-4.81964	-4.95845	-4.9351	-4.89542	-4.76268	-5.0114	-4.89227	-4.7814	-4.75996	-4.84291	-4.79584
02.006_Nhk-O__imidazolium—acetone	-20.3145	-20.3409	-20.2931	-20.2658	-20.211	-20.3895	-20.3063	-20.2412	-20.3417	-20.326	-20.3495	-20.3906	-1.9247	-1.75052	-1.87336	-1.91062	-1.90252	-1.72406	-1.91071	-1.89848	-1.75692	-1.68082	-1.75453	-1.77306
02.007_Nhk-O__imidazolium—Nmethylacetamide	-26.9767	-26.8866	-26.9598	-26.8722	-26.8089	-26.9402	-26.9551	-26.853	-26.8764	-26.8361	-26.9342	-26.9576	-3.50052	-3.2555	-3.44647	-3.43091	-3.41473	-3.23518	-3.46541	-3.41722	-3.27602	-3.20195	-3.24232	-3.27909
02.014_Nhk-O__guanidinium—furan	-10.1132	-10.5982	-10.0991	-10.2036	-10.4184	-10.5459	-10.094	-10.2532	-10.4891	-10.5291	-10.4153	-10.4176	-3.53238	-3.22684	-3.46657	-3.37699	-3.23941	-3.17116	-3.43221	-3.3169	-3.18809	-3.16304	-3.29704	-3.32725
03.005_Nhk-N__imidazolium—acetonitrile	-19.1156	-18.975	-19.233	-19.1627	-19.1703	-19.0449	-19.2069	-19.1733	-19.127	-18.9756	-19.0905	-19.082	-3.51048	-3.42003	-3.58534	-3.52453	-3.47836	-3.32314	-3.57822	-3.51841	-3.40076	-3.28948	-3.40473	-3.41271
04.004_Nhk-C__guanidinium—methylisocyanide	-15.4425	-15.1548	-15.5016	-15.4168	-15.3265	-15.2159	-15.4096	-15.4347	-15.3384	-15.2274	-15.4421	-15.3951	-6.64547	-6.50281	-6.65878	-6.59549	-6.48924	-6.43922	-6.62726	-6.58416	-6.50244	-6.49939	-6.51022	-6.51602
05.009_OH-Oa__phenol—benzoate	-22.9283	-22.979	-22.9779	-22.8283	-22.8836	-22.9546	-23.0256	-22.8366	-22.9612	-22.9228	-22.963	-22.942	-5.37539	-5.24966	-5.39661	-5.36156	-5.37584	-5.18816	-5.43229	-5.36652	-5.25271	-5.18341	-5.28666	-5.12293
05.012_OH-Oa__water—hydroxide	-42.8688	-40.9424	-42.4244	-41.9638	-41.7973	-41.3706	-42.9137	-40.373	-40.4364	-39.9043	-42.2474	-41.1106	-2.11164	-1.22944	-1.84173	-2.2234	-2.08176	-1.85798	-2.70293	-0.832401	-0.841387	-0.495583	-1.88267	-1.10512
05.015_OH-Oa__water—benzoate	-16.3935	-16.3477	-16.4644	-16.4158	-16.296	-16.3656	-16.5377	-16.1534	-16.227	-16.2759	-16.1613	-16.3121	-2.03055	-2.05315	-2.08607	-2.13349	-2.18095	-2.11348	-2.15048	-2.03394	-1.98855	-1.97925	-2.04229	-2.12905
06.002_OH-Na__phenol—cyanide	-24.5881	-24.3756	-24.7656	-24.4906	-24.5294	-24.3929	-24.6328	-24.406	-24.432	-24.2742	-24.5221	-24.4975	-5.48876	-5.55415	-5.63174	-5.62069	-5.62146	-5.4823	-5.56135	-5.60067	-5.46257	-5.38674	-5.54897	-5.33336
07.002_OH-Ca__water—cyanide	-13.2656	-13.1953	-13.6206	-13.5891	-13.4053	-13.1404	-13.5556	-13.3599	-13.1033	-13.0105	-13.3464	-13.2086	-3.74172	-3.89859	-3.94755	-3.97995	-3.88972	-3.89202	-3.97103	-3.88193	-3.76371	-3.75821	-3.78953	-3.78131
08.008_NH-Oa__aniline—benzoate	-14.915	-14.7777	-14.9764	-14.868	-14.7736	-14.8398	-14.9796	-14.6886	-14.6683	-14.692	-14.7902	-14.8075	-4.76861	-4.71385	-4.79247	-4.87	-4.88444	-4.78103	-4.85545	-4.81274	-4.73755	-4.70274	-4.75564	-4.61921
09.001_NH-Na__1Hpyrrole—cyanide	-19.2937	-18.939	-19.518	-19.1606	-19.1409	-19.0008	-19.4223	-19.2307	-19.1615	-18.9393	-19.2334	-19.1484	-4.60497	-4.59546	-4.76384	-4.63718	-4.60853	-4.4789	-4.68751	-4.71021	-4.72981	-4.52354	-4.61411	-4.42541
10.002_NH-Ca__aniline—cyanide	-13.0111	-12.73	-13.2991	-13.2454	-13.0666	-12.801	-13.2214	-13.1401	-12.912	-12.8033	-12.9914	-12.9446	-5.89659	-5.89234	-6.06093	-6.0363	-5.97563	-5.83475	-6.02655	-6.03926	-5.93619	-5.9486	-5.90281	-5.80462
11.014_CH-Oa__benzene—benzoate	-6.92101	-6.84003	-6.93415	-6.89123	-6.79743	-6.85994	-6.9515	-6.72755	-6.7657	-6.802	-6.79904	-6.83257	-3.0356	-3.09582	-3.02365	-3.10093	-3.14612	-3.1564	-3.06621	-3.06432	-3.13945	-3.12528	-3.15033	-3.01744
12.003_CH-Na__ethyne—cyanide	-10.2796	-10.123	-10.4982	-10.2247	-10.1723	-10.1191	-10.345	-10.2021	-10.0924	-10.0387	-10.2328	-10.0788	-1.40359	-1.34203	-1.52284	-1.33779	-1.36233	-1.24141	-1.39265	-1.36801	-1.30899	-1.32958	-1.35308	-1.25209

## Sheet: DF-MP2_aug-cc-pVDZ_S66_IHB100
structure ID	AO basis	WGC/33211	SL/1s	SL/1s1p	SL/111	SL/221	DL/1s	DL/1s1p	DL/111	DL/221	irG/1s	msG/1s	AO basis	WGC/33211	SL/1s	SL/1s1p	SL/111	SL/221	DL/1s	DL/1s1p	DL/111	DL/221	irG/1s	msG/1s
	Hartree-Fock interaction energies [kcal/mol]												DF-MP2 correlation energies [kcal/mol]
01_Water-Water	-3.64162	-3.71026	-3.65247	-3.65879	-3.70246	-3.68465	-3.66258	-3.65546	-3.70067	-3.6882	-3.67251	-3.66769	-0.74394	-1.05183	-0.747822	-0.771187	-0.851642	-0.935371	-0.753693	-0.786073	-0.873285	-0.961013	-0.909266	-0.935925
02_Water-MeOH	-3.70986	-3.76603	-3.7154	-3.72163	-3.7548	-3.71554	-3.72439	-3.71452	-3.76441	-3.72876	-3.70495	-3.70567	-1.30504	-1.67657	-1.3128	-1.33686	-1.42591	-1.52806	-1.32051	-1.35156	-1.46367	-1.55893	-1.4866	-1.52351
03_Water-MeNH2	-4.60584	-4.67735	-4.59614	-4.60797	-4.63798	-4.67793	-4.61001	-4.60521	-4.64178	-4.6703	-4.65724	-4.63958	-1.69946	-2.12791	-1.70669	-1.73644	-1.83496	-1.97057	-1.71348	-1.75333	-1.88293	-2.02549	-1.90379	-1.9533
04_Water-Peptide	-5.7136	-5.81118	-5.71533	-5.72052	-5.76593	-5.74441	-5.73223	-5.71132	-5.78316	-5.77655	-5.7413	-5.74186	-1.36076	-1.84712	-1.36891	-1.39914	-1.51541	-1.66438	-1.374	-1.42114	-1.59551	-1.7233	-1.6192	-1.67569
05_MeOH-MeOH	-3.5045	-3.58021	-3.51216	-3.5237	-3.55898	-3.5323	-3.52029	-3.51768	-3.57443	-3.54743	-3.50051	-3.51405	-1.65453	-2.02284	-1.66078	-1.67893	-1.7691	-1.87286	-1.66625	-1.695	-1.8096	-1.90091	-1.81552	-1.86832
06_MeOH-MeNH2	-4.23903	-4.31765	-4.22944	-4.24657	-4.27862	-4.30475	-4.2432	-4.24903	-4.28293	-4.30236	-4.26329	-4.27886	-2.62924	-3.07467	-2.64275	-2.67348	-2.80294	-2.96116	-2.65198	-2.69213	-2.87871	-3.02767	-2.79467	-2.9046
07_MeOH-Peptide	-5.15588	-5.23754	-5.16401	-5.17527	-5.2237	-5.19366	-5.17349	-5.16955	-5.23816	-5.22602	-5.16163	-5.17988	-2.02514	-2.51385	-2.03199	-2.06246	-2.18489	-2.34068	-2.0387	-2.08307	-2.27268	-2.4015	-2.2435	-2.32743
08_MeOH-Water	-3.44873	-3.53473	-3.45853	-3.47445	-3.52199	-3.50991	-3.46856	-3.47103	-3.5261	-3.51809	-3.48039	-3.48296	-1.01349	-1.31957	-1.0183	-1.03463	-1.11285	-1.1998	-1.02384	-1.04816	-1.13495	-1.21968	-1.15277	-1.17916
09_MeNH2-MeOH	-0.922979	-0.919688	-0.923711	-0.923514	-0.939463	-0.917601	-0.92393	-0.92585	-0.928573	-0.924465	-0.906106	-0.904951	-1.71317	-1.96075	-1.72646	-1.76408	-1.86702	-1.94509	-1.73768	-1.78587	-1.92197	-1.98434	-1.84962	-1.90416
10_MeNH2-MeNH2	-0.890466	-0.938419	-0.89188	-0.903949	-0.934198	-0.941226	-0.894814	-0.909316	-0.928728	-0.933253	-0.920574	-0.913477	-2.75514	-3.1118	-2.77226	-2.82153	-2.98267	-3.09108	-2.78587	-2.85093	-3.05968	-3.14186	-2.96508	-3.01995
11_MeNH2-Peptide	-1.4772	-1.5064	-1.48884	-1.48487	-1.51921	-1.49413	-1.48696	-1.48263	-1.50416	-1.49207	-1.47251	-1.47509	-3.26247	-3.67882	-3.28079	-3.34107	-3.53711	-3.67044	-3.29682	-3.38744	-3.64648	-3.73819	-3.49615	-3.5736
12_MeNH2-Water	-4.51858	-4.60173	-4.50722	-4.52388	-4.54222	-4.57407	-4.52053	-4.51705	-4.54719	-4.58433	-4.56672	-4.55063	-2.12638	-2.59796	-2.13791	-2.15975	-2.27353	-2.43308	-2.14303	-2.18084	-2.33834	-2.49356	-2.36291	-2.41674
13_Peptide-MeOH	-3.10637	-3.16226	-3.11195	-3.11201	-3.14732	-3.15525	-3.10744	-3.11588	-3.15669	-3.16094	-3.13548	-3.13405	-2.49999	-2.8499	-2.50618	-2.54161	-2.66977	-2.77181	-2.51554	-2.56059	-2.72418	-2.81773	-2.69859	-2.75443
14_Peptide-MeNH2	-3.4857	-3.52756	-3.47788	-3.48552	-3.50414	-3.51406	-3.47326	-3.4854	-3.50132	-3.51259	-3.50221	-3.49856	-3.40505	-3.82299	-3.42668	-3.46912	-3.61132	-3.75078	-3.4387	-3.50309	-3.7028	-3.80394	-3.62341	-3.70846
15_Peptide-Peptide	-4.58302	-4.62148	-4.58962	-4.59086	-4.62336	-4.6309	-4.58348	-4.5874	-4.63829	-4.62429	-4.60512	-4.61516	-3.17553	-3.58686	-3.19639	-3.25305	-3.42369	-3.5588	-3.20877	-3.28571	-3.50841	-3.61251	-3.40959	-3.50236
16_Peptide-Water	-3.37526	-3.43554	-3.38868	-3.39159	-3.42263	-3.42716	-3.38733	-3.38669	-3.42691	-3.43773	-3.40818	-3.41472	-1.25359	-1.51735	-1.25963	-1.27765	-1.3599	-1.44141	-1.26628	-1.28988	-1.39082	-1.45518	-1.38451	-1.4146
17_Uracil-Uracil_BP	-12.6471	-12.7363	-12.6447	-12.6439	-12.7299	-12.7631	-12.6348	-12.6691	-12.7592	-12.8262	-12.716	-12.7484	-2.74852	-3.27291	-2.76598	-2.82542	-3.09923	-3.3622	-2.78157	-2.8491	-3.16977	-3.46141	-3.23152	-3.26206
18_Water-Pyridine	-4.36444	-4.46789	-4.37494	-4.3831	-4.39242	-4.45904	-4.38613	-4.37559	-4.39763	-4.45311	-4.44438	-4.44035	-1.96689	-2.37381	-1.98349	-2.0174	-2.103	-2.22101	-1.99417	-2.03339	-2.15162	-2.26662	-2.14251	-2.19401
19_MeOH-Pyridine	-4.16673	-4.28287	-4.17976	-4.19261	-4.20588	-4.27216	-4.19286	-4.19126	-4.20906	-4.27211	-4.26838	-4.26444	-2.74323	-3.1634	-2.75005	-2.77408	-2.86208	-2.9801	-2.75728	-2.79102	-2.91392	-3.03308	-2.89597	-2.97264
20_AcOH-AcOH	-15.206	-15.401	-15.2245	-15.2665	-15.3751	-15.4439	-15.2307	-15.2815	-15.4315	-15.519	-15.39	-15.4159	-1.43484	-2.03526	-1.45309	-1.50508	-1.77049	-2.06022	-1.47404	-1.51525	-1.81793	-2.15634	-1.76778	-1.85999
21_AcNH2-AcNH2	-12.1926	-12.2624	-12.1882	-12.1782	-12.2403	-12.2653	-12.1748	-12.179	-12.2492	-12.3021	-12.2308	-12.2378	-2.21256	-2.72195	-2.23028	-2.30022	-2.56227	-2.81207	-2.2526	-2.32032	-2.62594	-2.90851	-2.62436	-2.73494
22_AcOH-Uracil	-15.4015	-15.5604	-15.4092	-15.4296	-15.5325	-15.5861	-15.4044	-15.4481	-15.5832	-15.6591	-15.4855	-15.5149	-1.87921	-2.44144	-1.89718	-1.95063	-2.22707	-2.50723	-1.91442	-1.96969	-2.28286	-2.60634	-2.30575	-2.37031
23_AcNH2-Uracil	-15.1522	-15.2397	-15.1511	-15.1432	-15.2207	-15.2515	-15.1388	-15.1519	-15.2462	-15.307	-15.2062	-15.2112	-2.0814	-2.62218	-2.09912	-2.16636	-2.43411	-2.69818	-2.11669	-2.18689	-2.49682	-2.79959	-2.57934	-2.63119
24_Benzene-Benzene_pi-pi	3.99073	3.9781	4.00466	3.99884	3.99006	3.9766	3.99956	3.98247	3.96528	3.96029	3.98777	3.99267	-8.15873	-8.37737	-8.18507	-8.29303	-8.42698	-8.48232	-8.25812	-8.38932	-8.57242	-8.62135	-8.38961	-8.43922
25_Pyridine-Pyridine_pi-pi	3.33519	3.34361	3.36334	3.36278	3.3462	3.34386	3.3648	3.34556	3.33355	3.32581	3.35364	3.35505	-8.70642	-8.96794	-8.75248	-8.86995	-9.04769	-9.10382	-8.791	-8.92612	-9.15586	-9.23701	-8.94337	-8.99745
26_Uracil-Uracil_pi-pi	0.397509	0.372048	0.402822	0.393841	0.390915	0.364782	0.388114	0.38829	0.353583	0.363785	0.378225	0.381603	-10.1958	-10.6739	-10.2633	-10.4609	-10.8503	-11.0412	-10.3042	-10.5401	-11.0179	-11.225	-10.6483	-10.75
27_Benzene-Pyridine_pi-pi	3.63003	3.63233	3.66007	3.64805	3.64577	3.63572	3.65458	3.6444	3.62696	3.61872	3.64136	3.64426	-8.47406	-8.7225	-8.52586	-8.63887	-8.81094	-8.86471	-8.54914	-8.68346	-8.88692	-9.07829	-8.70319	-8.7622
28_Benzene-Uracil_pi-pi	3.46807	3.47144	3.48787	3.48568	3.44559	3.43997	3.49671	3.47371	3.44726	3.44386	3.47202	3.47377	-10.0739	-10.4734	-10.144	-10.3205	-10.6005	-10.6845	-10.2065	-10.3883	-10.7218	-10.8594	-10.4217	-10.5093
29_Pyridine-Uracil_pi-pi	2.11285	2.09481	2.12507	2.11461	2.09109	2.08215	2.12474	2.10439	2.07856	2.07796	2.10391	2.10836	-9.77397	-10.1772	-9.84622	-9.99809	-10.2933	-10.4078	-9.88434	-10.0709	-10.4107	-10.541	-10.109	-10.1765
30_Benzene-Ethene	2.90842	2.8843	2.90193	2.88685	2.89682	2.8866	2.89269	2.88918	2.882	2.87136	2.88401	2.88572	-4.82966	-5.05905	-4.84239	-4.92531	-5.0551	-5.09272	-4.85529	-4.95773	-5.10564	-5.15276	-5.00194	-5.04586
31_Uracil-Ethene	1.45796	1.41898	1.45423	1.43616	1.4089	1.40353	1.45502	1.43267	1.4056	1.39953	1.4058	1.41226	-4.85744	-5.17538	-4.88624	-4.96804	-5.14854	-5.22446	-4.90625	-5.00835	-5.22751	-5.29842	-5.07721	-5.13288
32_Uracil-Ethyne	0.451023	0.392297	0.449474	0.436324	0.406891	0.398608	0.444282	0.426578	0.392739	0.387856	0.404036	0.408367	-4.18724	-4.58881	-4.20692	-4.29791	-4.48839	-4.58863	-4.24472	-4.34922	-4.58639	-4.67234	-4.45022	-4.50915
33_Pyridine-Ethene	2.66604	2.64872	2.6581	2.65359	2.65147	2.64383	2.65637	2.65318	2.64012	2.6324	2.64671	2.64595	-5.06273	-5.31498	-5.07397	-5.15038	-5.27663	-5.33451	-5.08005	-5.17414	-5.34759	-5.39638	-5.24952	-5.29027
34_Pentane-Pentane	3.37137	3.36291	3.37696	3.37244	3.35826	3.3658	3.3804	3.36522	3.36563	3.36833	3.37116	3.38012	-6.70928	-6.92678	-6.75307	-6.88206	-7.05431	-7.13757	-6.80719	-6.95952	-7.1934	-7.24314	-7.00466	-7.04516
35_Neopentane-Pentane	2.34682	2.33022	2.34024	2.32595	2.31598	2.31754	2.33619	2.32223	2.3195	2.31649	2.32752	2.32903	-4.57047	-4.75088	-4.60307	-4.68806	-4.81313	-4.86161	-4.62467	-4.72518	-4.86911	-4.91461	-4.75326	-4.78806
36_Neopentane-Neopentane	1.69072	1.68514	1.69165	1.68324	1.68351	1.67436	1.6869	1.67854	1.67815	1.67731	1.69151	1.68971	-3.15394	-3.28093	-3.17367	-3.22333	-3.2845	-3.32379	-3.1821	-3.24978	-3.34715	-3.36867	-3.26569	-3.29262
37_Cyclopentane-Neopentane	2.32834	2.31562	2.32589	2.31777	2.31063	2.3135	2.32741	2.31346	2.31521	2.30831	2.32219	2.32344	-4.3858	-4.57729	-4.41743	-4.49368	-4.61713	-4.6613	-4.43567	-4.53532	-4.6702	-4.72116	-4.5773	-4.60309
38_Cyclopentane-Cyclopentane	2.59868	2.60005	2.5981	2.59432	2.57962	2.58665	2.59964	2.59044	2.58951	2.58511	2.59553	2.59707	-5.23661	-5.43265	-5.27442	-5.36751	-5.52954	-5.5859	-5.30697	-5.41845	-5.59893	-5.65433	-5.43351	-5.4879
39_Benzene-Cyclopentane	2.87022	2.86444	2.87001	2.86328	2.85065	2.85644	2.87764	2.86386	2.84966	2.85309	2.86585	2.86812	-6.87192	-7.13738	-6.90357	-7.02334	-7.19155	-7.25372	-6.936	-7.07167	-7.27233	-7.32825	-7.08983	-7.15578
40_Benzene-Neopentane	2.14544	2.12531	2.1435	2.13153	2.11752	2.11666	2.14461	2.12774	2.11299	2.12531	2.13469	2.13537	-5.27211	-5.48739	-5.30123	-5.39165	-5.51156	-5.55419	-5.32194	-5.43372	-5.57421	-5.6135	-5.43812	-5.48927
41_Uracil-Pentane	3.47841	3.46355	3.47987	3.47353	3.45457	3.45304	3.48531	3.47286	3.44254	3.44731	3.45611	3.46486	-8.06545	-8.37823	-8.12102	-8.27241	-8.51616	-8.62445	-8.16216	-8.33098	-8.63111	-8.73741	-8.38755	-8.43868
42_Uracil-Cyclopentane	3.19221	3.172	3.1861	3.18686	3.17385	3.16736	3.19785	3.18405	3.16837	3.16316	3.1798	3.18426	-7.18911	-7.46371	-7.22675	-7.35009	-7.57405	-7.66348	-7.26505	-7.41193	-7.66975	-7.75048	-7.46567	-7.5151
43_Uracil-Neopentane	2.09674	2.0824	2.08671	2.08045	2.07134	2.07063	2.08825	2.08191	2.06886	2.06866	2.07814	2.08568	-5.57448	-5.82689	-5.60915	-5.70199	-5.87699	-5.95129	-5.63644	-5.74445	-5.96096	-6.0299	-5.79382	-5.83932
44_Ethene-Pentane	1.82252	1.81586	1.82304	1.82455	1.81212	1.81491	1.82738	1.82232	1.81882	1.81461	1.8189	1.81969	-3.5522	-3.77941	-3.56791	-3.61466	-3.74897	-3.80529	-3.58075	-3.65265	-3.81537	-3.86388	-3.7469	-3.77934
45_Ethyne-Pentane	1.45841	1.4602	1.45628	1.46336	1.4576	1.46488	1.45604	1.46224	1.46122	1.45915	1.46131	1.46383	-3.18152	-3.42539	-3.19436	-3.23921	-3.3432	-3.4088	-3.20402	-3.27414	-3.42149	-3.46337	-3.35971	-3.39239
46_Peptide-Pentane	2.82757	2.81541	2.82156	2.81406	2.78998	2.7988	2.82838	2.81084	2.79598	2.79657	2.80751	2.81552	-6.54368	-6.8172	-6.59758	-6.73651	-6.96728	-7.07315	-6.63606	-6.79075	-7.06423	-7.15529	-6.86038	-6.92789
47_Benzene-Benzene_TS	1.42294	1.40527	1.41686	1.43742	1.42058	1.41146	1.43057	1.44285	1.41469	1.4145	1.41821	1.43566	-4.68308	-4.95835	-4.69752	-4.76931	-4.90919	-4.96783	-4.71842	-4.81237	-4.98383	-5.02488	-4.85433	-4.91222
48_Pyridine-Pyridine_TS	0.812502	0.823601	0.814066	0.843695	0.826564	0.826946	0.832713	0.855712	0.835826	0.836001	0.837729	0.850451	-4.64373	-4.96365	-4.65412	-4.70939	-4.86514	-4.94711	-4.67922	-4.75291	-4.95228	-5.01513	-4.84589	-4.89437
49_Benzene-Pyridine_TS	0.9166	0.899357	0.915033	0.935476	0.918119	0.905517	0.93004	0.943329	0.912048	0.908051	0.913015	0.926129	-4.55961	-4.8611	-4.57718	-4.64403	-4.79692	-4.8632	-4.59672	-4.69276	-4.87716	-4.92892	-4.76279	-4.8129
50_Benzene-Ethyne_CH-pi	-0.205001	-0.268538	-0.204143	-0.198982	-0.231881	-0.262832	-0.192443	-0.199747	-0.249023	-0.264282	-0.245215	-0.239896	-2.7104	-3.01685	-2.72663	-2.76349	-2.86005	-2.9322	-2.73475	-2.7886	-2.9349	-2.98545	-2.8812	-2.92993
51_Ethyne-Ethyne_TS	-0.475014	-0.540659	-0.486358	-0.489251	-0.524845	-0.541824	-0.487919	-0.491132	-0.532076	-0.538805	-0.524044	-0.520368	-0.871196	-1.05299	-0.883527	-0.901586	-0.965706	-1.01249	-0.888759	-0.912639	-1.01021	-1.04165	-0.965737	-0.989041
52_Benzene-AcOH_OH-pi	-0.610665	-0.739153	-0.635193	-0.645605	-0.709717	-0.732722	-0.635115	-0.647687	-0.719367	-0.714331	-0.70231	-0.694756	-3.73028	-4.19345	-3.75274	-3.83423	-4.02457	-4.14392	-3.77502	-3.88476	-4.1318	-4.22923	-3.94173	-4.02906
53_Benzene-AcNH2_NH-pi	-0.925567	-0.941457	-0.920747	-0.89747	-0.91259	-0.91516	-0.90813	-0.875712	-0.908149	-0.905535	-0.90579	-0.894048	-3.1415	-3.47671	-3.17331	-3.23774	-3.40601	-3.49819	-3.19829	-3.27554	-3.49683	-3.56966	-3.3793	-3.42967
54_Benzene-Water_OH-pi	-0.790618	-0.809556	-0.787329	-0.755848	-0.78632	-0.811104	-0.768866	-0.74889	-0.78782	-0.792172	-0.796232	-0.778289	-2.1629	-2.56348	-2.18132	-2.25698	-2.3991	-2.48949	-2.20086	-2.30536	-2.48374	-2.55616	-2.37129	-2.44089
55_Benzene-MeOH_OH-pi	0.149403	0.0931562	0.135956	0.157486	0.112677	0.093372	0.155794	0.165627	0.114096	0.110998	0.116506	0.118357	-4.14585	-4.58538	-4.1666	-4.26405	-4.47122	-4.56777	-4.20017	-4.32271	-4.56424	-4.65644	-4.39449	-4.4874
56_Benzene-MeNH2_NH-pi	1.10363	1.0658	1.08858	1.10058	1.06531	1.05934	1.1021	1.10265	1.0691	1.06983	1.0807	1.08173	-4.33508	-4.67967	-4.35124	-4.43786	-4.61229	-4.68986	-4.37723	-4.48474	-4.69034	-4.75763	-4.59212	-4.64008
57_Benzene-Peptide_NH-pi	0.520829	0.467656	0.514425	0.522864	0.48179	0.467871	0.528993	0.522967	0.478634	0.480413	0.483435	0.489804	-5.91998	-6.33084	-5.94707	-6.06818	-6.27512	-6.38194	-5.98432	-6.12204	-6.379	-6.46976	-6.20498	-6.27398
58_Pyridine-Pyridine_CH-N	-1.17402	-1.20351	-1.17737	-1.17381	-1.19331	-1.20046	-1.18614	-1.18095	-1.20512	-1.19718	-1.17616	-1.16528	-2.64111	-2.91307	-2.66136	-2.67551	-2.81556	-2.87823	-2.67006	-2.70471	-2.89251	-2.97405	-2.80508	-2.83301
59_Ethyne-Water_CH-O	-2.18903	-2.22635	-2.20071	-2.19813	-2.23439	-2.20928	-2.19365	-2.18821	-2.22546	-2.2145	-2.20454	-2.1943	-0.339526	-0.50893	-0.345694	-0.361058	-0.40254	-0.455195	-0.348766	-0.372397	-0.432795	-0.466092	-0.436079	-0.458848
60_Ethyne-AcOH_OH-pi	-2.45641	-2.62047	-2.50841	-2.51375	-2.61926	-2.62149	-2.5138	-2.5171	-2.61538	-2.61539	-2.59682	-2.59655	-1.54131	-2.07751	-1.59446	-1.63561	-1.90046	-2.00611	-1.60756	-1.6731	-1.98506	-2.1229	-1.8068	-1.89733
61_Pentane-AcOH	2.10004	2.0926	2.10338	2.10393	2.0848	2.08705	2.10822	2.10548	2.09157	2.09038	2.09938	2.10159	-4.53576	-4.7877	-4.56216	-4.64567	-4.80175	-4.89154	-4.58896	-4.68898	-4.89145	-4.97609	-4.76769	-4.81858
62_Pentane-AcNH2	2.17723	2.16209	2.17773	2.17487	2.15874	2.16022	2.17953	2.17397	2.16093	2.16122	2.17068	2.1727	-5.14336	-5.40972	-5.17697	-5.27319	-5.46635	-5.56088	-5.20894	-5.3343	-5.5662	-5.64412	-5.40835	-5.46538
63_Benzene-AcOH	1.23672	1.24648	1.24748	1.25975	1.24321	1.2438	1.25895	1.25708	1.24258	1.24272	1.2593	1.26098	-5.10455	-5.4643	-5.13282	-5.26064	-5.45948	-5.53462	-5.17738	-5.31734	-5.54911	-5.627	-5.38196	-5.43599
64_Peptide-Ethene	0.542518	0.542013	0.548161	0.549738	0.542752	0.543902	0.557626	0.553586	0.529971	0.542353	0.549865	0.552332	-3.15366	-3.44778	-3.17475	-3.24282	-3.40177	-3.48545	-3.19757	-3.28117	-3.48563	-3.5453	-3.37353	-3.41692
65_Pyridine-Ethyne	-2.51966	-2.55766	-2.5211	-2.51124	-2.52797	-2.54683	-2.51131	-2.50827	-2.53465	-2.53808	-2.5452	-2.54012	-1.2637	-1.49017	-1.27289	-1.29247	-1.34039	-1.40597	-1.27838	-1.30198	-1.37244	-1.42889	-1.37549	-1.41413
66_MeNH2-Pyridine	0.451041	0.446864	0.451924	0.466969	0.458213	0.457467	0.45246	0.470367	0.455388	0.460503	0.456228	0.464798	-4.38676	-4.7754	-4.41037	-4.47507	-4.65406	-4.75787	-4.4249	-4.51771	-4.7483	-4.82077	-4.59585	-4.67394
01.001_Ohk-O__oxonium–methylcyanate	-17.7579	-18.3905	-17.8031	-17.824	-17.9636	-18.0146	-17.8206	-17.8456	-18.0743	-18.2819	-17.9642	-18.0725	-2.84848	-3.62362	-2.84412	-2.85387	-2.94238	-2.93755	-2.84432	-2.85804	-2.91674	-2.96871	-3.00815	-3.06483
02.001_Nhk-O__ammonium–acetaldehyde	-24.9909	-25.2854	-25.0083	-25.0246	-25.1346	-25.162	-25.0195	-25.029	-25.1288	-25.2406	-25.0846	-25.1022	0.52499	-0.1754	0.517437	0.492674	0.394529	0.235274	0.513338	0.487505	0.382885	0.177274	0.260638	0.271825
02.002_Nhk-O__ammonium–dimethylcarbonate	-34.1465	-34.4557	-34.1824	-34.2041	-34.2976	-34.3196	-34.1955	-34.1963	-34.3238	-34.4481	-34.2711	-34.2714	-0.874785	-1.69032	-0.876219	-0.900916	-0.984798	-1.04681	-0.879457	-0.908623	-0.979629	-1.09611	-1.11938	-1.23387
02.003_Nhk-O__ammonium—dimethylether	-23.407	-23.8903	-23.436	-23.4463	-23.5743	-23.5884	-23.4439	-23.4388	-23.6183	-23.7765	-23.5746	-23.6351	-2.37296	-3.13013	-2.37597	-2.39579	-2.47335	-2.51345	-2.37931	-2.40094	-2.45003	-2.55064	-2.57843	-2.67244
02.004_Nhk-O__ammonium—nitromethane	-22.9391	-22.8997	-22.9383	-22.9023	-22.8932	-22.8717	-22.9297	-22.9219	-22.9507	-22.9354	-22.8229	-22.8546	-0.267075	-1.04023	-0.273277	-0.331547	-0.518416	-0.698522	-0.286679	-0.335611	-0.534346	-0.793671	-0.630514	-0.622113
02.005_Nhk-O__guanidinium—nitrosomethane	-12.9973	-13.0283	-13.0049	-13.0083	-13.0717	-13.0376	-12.9979	-13.0269	-13.0957	-13.0794	-13.0519	-13.0541	-3.83135	-4.49102	-3.83658	-3.87478	-4.07245	-4.28218	-3.84814	-3.9049	-4.13558	-4.34973	-4.11312	-4.15217
02.006_Nhk-O__imidazolium—acetone	-20.1739	-20.3506	-20.1717	-20.1628	-20.2299	-20.254	-20.1676	-20.1694	-20.2212	-20.336	-20.2003	-20.2024	-0.820791	-1.44476	-0.828548	-0.855138	-0.986418	-1.11959	-0.833096	-0.869537	-1.02095	-1.19933	-1.13499	-1.13216
02.007_Nhk-O__imidazolium—Nmethylacetamide	-26.5616	-26.836	-26.5691	-26.5651	-26.6638	-26.6966	-26.5659	-26.5717	-26.6929	-26.8072	-26.6309	-26.6467	-2.06154	-2.78982	-2.07126	-2.10134	-2.23767	-2.38807	-2.07603	-2.1126	-2.25867	-2.46996	-2.3981	-2.42599
02.014_Nhk-O__guanidinium—furan	-10.5637	-10.533	-10.5583	-10.5489	-10.5277	-10.5487	-10.5593	-10.542	-10.5494	-10.5456	-10.5009	-10.5202	-2.3574	-2.96103	-2.379	-2.43079	-2.62914	-2.81414	-2.39412	-2.4652	-2.75968	-2.95519	-2.63076	-2.6348
03.005_Nhk-N__imidazolium—acetonitrile	-18.8289	-19.0168	-18.8177	-18.8323	-18.8338	-18.9783	-18.8261	-18.8378	-18.8438	-19.0439	-18.9503	-18.937	-2.70785	-3.32349	-2.70946	-2.73911	-2.83208	-2.94607	-2.716	-2.76049	-2.87182	-3.07335	-2.99063	-2.98559
04.004_Nhk-C__guanidinium—methylisocyanide	-15.3198	-15.5627	-15.3325	-15.4009	-15.4295	-15.5611	-15.3825	-15.4179	-15.472	-15.5754	-15.4856	-15.4902	-5.86063	-6.54692	-5.88265	-5.93644	-6.13374	-6.31658	-5.90295	-5.9748	-6.23485	-6.40229	-6.15727	-6.1838
05.009_OH-Oa__phenol—benzoate	-22.5701	-22.8987	-22.5972	-22.6207	-22.6982	-22.7106	-22.6206	-22.6237	-22.7293	-22.7883	-22.6752	-22.6409	-3.70313	-4.43389	-3.71195	-3.73871	-3.87585	-3.99636	-3.71673	-3.7571	-3.92756	-4.08703	-4.07457	-4.1631
05.012_OH-Oa__water—hydroxide	-39.5526	-40.1818	-39.6129	-39.6704	-39.855	-40.0103	-39.6882	-39.691	-39.9658	-40.176	-39.9773	-39.9466	1.78985	0.958307	1.79703	1.79956	1.70546	1.72929	1.80727	1.84395	1.73713	1.63939	1.51426	1.43803
05.015_OH-Oa__water—benzoate	-16.3745	-16.4483	-16.3888	-16.4072	-16.4603	-16.4334	-16.4359	-16.3976	-16.4565	-16.4232	-16.4159	-16.4012	-1.11925	-1.76342	-1.13637	-1.17448	-1.42342	-1.65988	-1.14779	-1.21346	-1.52527	-1.73885	-1.45714	-1.51626
06.002_OH-Na__phenol—cyanide	-23.9404	-24.2446	-23.9437	-23.9831	-24.012	-24.1691	-23.974	-23.9948	-24.0204	-24.1865	-24.1146	-24.0308	-3.92236	-4.62903	-3.92502	-3.95281	-4.03659	-4.15871	-3.92679	-3.96194	-4.05188	-4.2244	-4.16195	-4.28091
07.002_OH-Ca__water—cyanide	-12.959	-13.1654	-12.9568	-12.9893	-13.0231	-13.1667	-13.0079	-12.9881	-13.0511	-13.1566	-13.1007	-13.0509	-2.84426	-3.44233	-2.86761	-2.91064	-3.04521	-3.15756	-2.87243	-2.93573	-3.12385	-3.29359	-3.17368	-3.24627
08.008_NH-Oa__aniline—benzoate	-14.9151	-14.9948	-14.9275	-14.9249	-15.0046	-14.9951	-14.9247	-14.9269	-15.0045	-15.0138	-14.9621	-14.9088	-3.55741	-4.01389	-3.56793	-3.60895	-3.77567	-3.93956	-3.57436	-3.62597	-3.81974	-3.99359	-3.86781	-3.96518
09.001_NH-Na__1Hpyrrole—cyanide	-18.8553	-19.0689	-18.8476	-18.8713	-18.887	-19.025	-18.8655	-18.8685	-18.886	-19.0871	-18.9888	-18.9683	-3.48518	-4.05712	-3.48609	-3.52351	-3.62999	-3.7342	-3.4971	-3.53574	-3.66271	-3.83577	-3.77066	-3.82379
10.002_NH-Ca__aniline—cyanide	-12.7257	-12.9201	-12.7236	-12.7562	-12.7712	-12.9144	-12.7501	-12.7586	-12.8022	-12.9371	-12.8841	-12.8255	-4.79841	-5.35963	-4.80693	-4.84831	-4.96913	-5.14546	-4.8093	-4.87493	-5.03204	-5.17502	-5.11152	-5.20593
11.014_CH-Oa__benzene—benzoate	-7.05221	-7.03724	-7.06084	-7.05058	-7.07647	-7.04229	-7.05441	-7.03851	-7.06495	-7.03289	-7.04437	-6.96893	-2.19336	-2.51548	-2.20471	-2.23814	-2.38265	-2.50442	-2.21513	-2.26313	-2.45114	-2.5433	-2.42249	-2.52629
12.003_CH-Na__ethyne—cyanide	-9.76686	-9.92854	-9.7679	-9.76681	-9.80173	-9.92211	-9.79271	-9.7808	-9.86284	-9.90708	-9.88241	-9.86429	-0.447988	-0.827994	-0.448823	-0.480428	-0.543394	-0.643876	-0.459949	-0.48561	-0.602102	-0.707624	-0.66583	-0.74253

## Sheet: DF-MP2_aug-cc-pVTZ_S66_IHB100
structure ID	AO basis	WGC/33211	SL/1s	SL/1s1p	SL/111	SL/221	DL/1s	DL/1s1p	DL/111	DL/221	irG/1s	msG/1s	AO basis	WGC/33211	SL/1s	SL/1s1p	SL/111	SL/221	DL/1s	DL/1s1p	DL/111	DL/221	irG/1s	msG/1s
	Hartree-Fock interaction energies [kcal/mol]												DF-MP2 correlation energies [kcal/mol]
01_Water-Water	-3.63222	-3.66694	-3.63277	-3.63297	-3.64546	-3.65698	-3.63218	-3.63637	-3.65016	-3.66106	-3.65998	-3.65932	-1.06778	-1.14231	-1.06861	-1.07134	-1.08083	-1.09823	-1.06976	-1.07393	-1.08728	-1.10915	-1.09086	-1.10086
02_Water-MeOH	-3.67835	-3.7149	-3.67828	-3.67734	-3.68811	-3.70253	-3.67633	-3.679	-3.69126	-3.70609	-3.69593	-3.69668	-1.71509	-1.80043	-1.71648	-1.71965	-1.73131	-1.7479	-1.7181	-1.72192	-1.73865	-1.75961	-1.74379	-1.75594
03_Water-MeNH2	-4.60283	-4.61597	-4.60268	-4.6011	-4.60645	-4.61196	-4.60172	-4.60058	-4.60645	-4.61279	-4.61199	-4.60582	-2.17789	-2.27205	-2.17895	-2.18166	-2.19179	-2.20765	-2.18031	-2.18402	-2.19848	-2.22414	-2.20177	-2.21616
04_Water-Peptide	-5.75612	-5.78427	-5.75466	-5.75366	-5.7602	-5.77322	-5.75362	-5.75263	-5.75987	-5.77659	-5.77447	-5.76977	-1.92187	-2.02535	-1.92414	-1.92783	-1.94448	-1.96558	-1.92522	-1.93053	-1.95817	-1.98398	-1.96413	-1.98007
05_MeOH-MeOH	-3.49348	-3.52979	-3.49378	-3.49573	-3.50565	-3.51905	-3.49366	-3.49727	-3.51009	-3.52357	-3.51689	-3.52043	-2.04943	-2.1338	-2.05053	-2.05243	-2.06456	-2.08014	-2.05123	-2.0545	-2.07237	-2.09197	-2.07251	-2.08811
06_MeOH-MeNH2	-4.23719	-4.25135	-4.23707	-4.23753	-4.24302	-4.24614	-4.23748	-4.23763	-4.24352	-4.24879	-4.24746	-4.24573	-3.15717	-3.24996	-3.15907	-3.16276	-3.17915	-3.20109	-3.15994	-3.16569	-3.1909	-3.22112	-3.17761	-3.2037
07_MeOH-Peptide	-5.18701	-5.22005	-5.18723	-5.18799	-5.19737	-5.20994	-5.18639	-5.1891	-5.19973	-5.21535	-5.20477	-5.20905	-2.60069	-2.70116	-2.60218	-2.60511	-2.62151	-2.64164	-2.6036	-2.60724	-2.6344	-2.66119	-2.63313	-2.65461
08_MeOH-Water	-3.45959	-3.4938	-3.45987	-3.46228	-3.47335	-3.48478	-3.46092	-3.46605	-3.47907	-3.48921	-3.4857	-3.48829	-1.32193	-1.39642	-1.32284	-1.32488	-1.33481	-1.3513	-1.3235	-1.32641	-1.34016	-1.3616	-1.34353	-1.35314
09_MeNH2-MeOH	-0.889036	-0.905402	-0.889735	-0.894406	-0.899767	-0.905826	-0.890697	-0.896455	-0.90295	-0.906455	-0.900256	-0.902895	-1.99525	-2.0462	-1.99654	-2.00189	-2.01945	-2.03817	-1.99777	-2.0044	-2.02898	-2.04745	-2.01866	-2.0322
10_MeNH2-MeNH2	-0.901009	-0.910293	-0.902293	-0.903983	-0.906804	-0.911574	-0.902714	-0.905033	-0.909032	-0.910613	-0.909451	-0.910213	-3.16993	-3.23221	-3.17297	-3.17811	-3.20082	-3.22446	-3.17455	-3.18193	-3.21415	-3.23914	-3.20006	-3.21627
11_MeNH2-Peptide	-1.4645	-1.48153	-1.46614	-1.46903	-1.47557	-1.48125	-1.46727	-1.47048	-1.47829	-1.48057	-1.47713	-1.47908	-3.77372	-3.85538	-3.77654	-3.7847	-3.81709	-3.84772	-3.77866	-3.79055	-3.83732	-3.86837	-3.81193	-3.83161
12_MeNH2-Water	-4.51581	-4.52713	-4.51529	-4.51401	-4.51756	-4.52146	-4.51478	-4.5134	-4.51732	-4.52319	-4.52381	-4.51747	-2.67019	-2.76958	-2.67083	-2.67428	-2.68658	-2.70386	-2.67185	-2.67744	-2.69664	-2.72223	-2.70052	-2.71704
13_Peptide-MeOH	-3.12175	-3.1412	-3.12205	-3.12399	-3.12935	-3.13803	-3.12256	-3.1251	-3.1325	-3.14005	-3.13671	-3.13785	-2.92671	-2.99761	-2.92749	-2.93069	-2.94674	-2.96495	-2.9284	-2.9332	-2.95487	-2.97885	-2.95531	-2.96924
14_Peptide-MeNH2	-3.45535	-3.46493	-3.45543	-3.4557	-3.45843	-3.46171	-3.45539	-3.45628	-3.45999	-3.46368	-3.46169	-3.46174	-3.93027	-4.00636	-3.93211	-3.93574	-3.95346	-3.9706	-3.93312	-3.93929	-3.96359	-3.99006	-3.95644	-3.97622
15_Peptide-Peptide	-4.58143	-4.60225	-4.58223	-4.58505	-4.59151	-4.60125	-4.58231	-4.58664	-4.59641	-4.60408	-4.59771	-4.5991	-3.73702	-3.81526	-3.73879	-3.74444	-3.76984	-3.7929	-3.7405	-3.74903	-3.78355	-3.81194	-3.76932	-3.79283
16_Peptide-Water	-3.397	-3.41714	-3.39719	-3.40007	-3.40573	-3.41295	-3.39764	-3.4021	-3.40936	-3.41538	-3.41496	-3.41423	-1.54018	-1.60188	-1.54037	-1.54155	-1.55199	-1.56902	-1.54111	-1.54341	-1.55782	-1.57797	-1.55824	-1.56809
17_Uracil-Uracil_BP	-12.7797	-12.813	-12.7815	-12.7841	-12.8017	-12.8259	-12.7819	-12.7867	-12.8157	-12.8398	-12.8249	-12.8294	-3.68551	-3.76608	-3.6864	-3.6896	-3.71952	-3.76045	-3.68656	-3.69196	-3.73628	-3.79285	-3.74474	-3.75745
18_Water-Pyridine	-4.4261	-4.43961	-4.42579	-4.42517	-4.42921	-4.43363	-4.42522	-4.425	-4.42947	-4.43686	-4.43503	-4.43291	-2.35745	-2.45501	-2.35939	-2.36281	-2.37321	-2.38448	-2.36014	-2.36522	-2.38109	-2.40536	-2.38027	-2.39143
19_MeOH-Pyridine	-4.23332	-4.24545	-4.23362	-4.23358	-4.23706	-4.24093	-4.23361	-4.23328	-4.23738	-4.24412	-4.24381	-4.24334	-3.14506	-3.24776	-3.1462	-3.14847	-3.15854	-3.16851	-3.14655	-3.15084	-3.16692	-3.19001	-3.16453	-3.18077
20_AcOH-AcOH	-15.5104	-15.5478	-15.5146	-15.5189	-15.5387	-15.5603	-15.5146	-15.5226	-15.5537	-15.5779	-15.5529	-15.5578	-2.58046	-2.68055	-2.58253	-2.58635	-2.62061	-2.67014	-2.58251	-2.59113	-2.64055	-2.69732	-2.6264	-2.65058
21_AcNH2-AcNH2	-12.234	-12.2679	-12.2355	-12.2363	-12.2561	-12.2812	-12.2358	-12.2405	-12.2669	-12.2954	-12.2766	-12.283	-3.17939	-3.25834	-3.18118	-3.18575	-3.21523	-3.2561	-3.18186	-3.18961	-3.23225	-3.29114	-3.23459	-3.25559
22_AcOH-Uracil	-15.6378	-15.672	-15.6408	-15.6444	-15.6616	-15.6842	-15.6413	-15.6471	-15.6745	-15.6983	-15.6811	-15.6822	-2.94594	-3.03625	-2.9476	-2.95072	-2.98307	-3.02833	-2.94793	-2.95411	-3.0012	-3.05801	-2.99956	-3.01678
23_AcNH2-Uracil	-15.2453	-15.2767	-15.2465	-15.2472	-15.2639	-15.2879	-15.2467	-15.2494	-15.2759	-15.3006	-15.2876	-15.2898	-3.10247	-3.18685	-3.10387	-3.10772	-3.13797	-3.17971	-3.10405	-3.11106	-3.15552	-3.21341	-3.16394	-3.17996
24_Benzene-Benzene_pi-pi	3.9635	3.96375	3.96405	3.96522	3.96555	3.96606	3.96477	3.96459	3.96483	3.96517	3.96545	3.9653	-8.47928	-8.54903	-8.48526	-8.50553	-8.55086	-8.57577	-8.49958	-8.53319	-8.58962	-8.60379	-8.54233	-8.5539
25_Pyridine-Pyridine_pi-pi	3.33554	3.33516	3.33501	3.33566	3.33604	3.33627	3.33608	3.33555	3.33574	3.33622	3.33494	3.33527	-9.10022	-9.18306	-9.10978	-9.1384	-9.19683	-9.22218	-9.11932	-9.15714	-9.2237	-9.24548	-9.17004	-9.18402
26_Uracil-Uracil_pi-pi	0.387543	0.377472	0.386948	0.382918	0.379287	0.378469	0.384987	0.385912	0.376925	0.381518	0.386599	0.38656	-11.0469	-11.1511	-11.0576	-11.0903	-11.1849	-11.2488	-11.066	-11.111	-11.2331	-11.2861	-11.15	-11.1761
27_Benzene-Pyridine_pi-pi	3.62147	3.62187	3.62198	3.62282	3.62315	3.62336	3.62315	3.62268	3.62283	3.62316	3.62191	3.62239	-8.83782	-8.91482	-8.84716	-8.87463	-8.93185	-8.95533	-8.85385	-8.88774	-8.95249	-9.01686	-8.9003	-8.9147
28_Benzene-Uracil_pi-pi	3.4439	3.44509	3.44336	3.44295	3.44584	3.44635	3.44433	3.44286	3.44751	3.44784	3.44333	3.44496	-10.6578	-10.7576	-10.6701	-10.7011	-10.7844	-10.8116	-10.6789	-10.7169	-10.8159	-10.8226	-10.7367	-10.7575
29_Pyridine-Uracil_pi-pi	2.0739	2.07226	2.07368	2.07305	2.07416	2.07471	2.07384	2.0726	2.07374	2.07538	2.07279	2.07399	-10.3581	-10.4598	-10.369	-10.4015	-10.4851	-10.528	-10.3795	-10.4203	-10.5176	-10.5569	-10.4425	-10.46
30_Benzene-Ethene	2.8687	2.86899	2.86784	2.8686	2.86874	2.8691	2.86804	2.86886	2.86753	2.86852	2.86824	2.86835	-5.0562	-5.13015	-5.06048	-5.07823	-5.12089	-5.14164	-5.0658	-5.09127	-5.13953	-5.1524	-5.10736	-5.11812
31_Uracil-Ethene	1.39948	1.39943	1.39899	1.39802	1.39963	1.40098	1.39873	1.3983	1.40021	1.40088	1.39917	1.39985	-5.21543	-5.29657	-5.21995	-5.23561	-5.27819	-5.30875	-5.22423	-5.24434	-5.30303	-5.3248	-5.26547	-5.28221
32_Uracil-Ethyne	0.375455	0.378329	0.376514	0.375368	0.377784	0.379459	0.377052	0.375887	0.378875	0.380595	0.377138	0.377465	-4.5745	-4.68048	-4.57908	-4.59034	-4.63549	-4.6725	-4.58321	-4.60197	-4.66657	-4.69393	-4.63024	-4.64664
33_Pyridine-Ethene	2.63408	2.63356	2.63301	2.63344	2.63261	2.63357	2.63334	2.63237	2.63152	2.633	2.63244	2.63246	-5.31155	-5.38935	-5.31481	-5.33259	-5.37005	-5.39716	-5.31828	-5.3429	-5.3927	-5.4075	-5.36545	-5.37665
34_Pentane-Pentane	3.36772	3.36744	3.36697	3.36739	3.36714	3.36673	3.36709	3.36724	3.36737	3.36697	3.36632	3.36653	-7.15469	-7.18756	-7.15865	-7.16988	-7.20203	-7.22313	-7.16186	-7.17739	-7.22992	-7.24871	-7.19865	-7.20938
35_Neopentane-Pentane	2.31829	2.3176	2.31819	2.31813	2.31745	2.31764	2.31818	2.31792	2.31726	2.31702	2.31764	2.31785	-4.87164	-4.89842	-4.87439	-4.87999	-4.9022	-4.91626	-4.87592	-4.88335	-4.91318	-4.92882	-4.89781	-4.90572
36_Neopentane-Neopentane	1.67749	1.67771	1.67746	1.67755	1.67762	1.67791	1.67753	1.67727	1.67748	1.67699	1.6773	1.67744	-3.34017	-3.35774	-3.34223	-3.34506	-3.35493	-3.36355	-3.34283	-3.34816	-3.36578	-3.37813	-3.35462	-3.35871
37_Cyclopentane-Neopentane	2.31092	2.31035	2.31106	2.31091	2.31037	2.31059	2.31096	2.31082	2.31054	2.31053	2.31025	2.31044	-4.67657	-4.70369	-4.67959	-4.68467	-4.70661	-4.72502	-4.68065	-4.6879	-4.71665	-4.74117	-4.70509	-4.70995
38_Cyclopentane-Cyclopentane	2.58587	2.58468	2.58589	2.58517	2.58515	2.58557	2.58539	2.58567	2.58549	2.58505	2.58543	2.58551	-5.58037	-5.60986	-5.58428	-5.59145	-5.62056	-5.65268	-5.58656	-5.59508	-5.63376	-5.65218	-5.61125	-5.61999
39_Benzene-Cyclopentane	2.868	2.86701	2.86783	2.86745	2.86631	2.86591	2.86776	2.86727	2.86615	2.86656	2.86611	2.86632	-7.26388	-7.31719	-7.26933	-7.28259	-7.32119	-7.34367	-7.27279	-7.28967	-7.33925	-7.35935	-7.3049	-7.31684
40_Benzene-Neopentane	2.13469	2.13331	2.13496	2.13456	2.13341	2.13274	2.13472	2.13445	2.13354	2.13402	2.13302	2.13312	-5.58816	-5.63052	-5.59257	-5.60212	-5.63056	-5.64524	-5.59499	-5.60788	-5.64214	-5.65706	-5.61746	-5.62653
41_Uracil-Pentane	3.45039	3.449	3.4501	3.45004	3.45013	3.45018	3.45063	3.45092	3.44998	3.44932	3.45044	3.4508	-8.6296	-8.68907	-8.6372	-8.65552	-8.70705	-8.73829	-8.64286	-8.66319	-8.73087	-8.76257	-8.6868	-8.70016
42_Uracil-Cyclopentane	3.17164	3.17069	3.17147	3.17095	3.17027	3.16962	3.17127	3.17124	3.16985	3.16963	3.16972	3.17008	-7.65252	-7.70579	-7.65752	-7.67121	-7.7212	-7.74802	-7.66196	-7.6801	-7.74187	-7.76775	-7.7034	-7.71479
43_Uracil-Neopentane	2.06961	2.0697	2.06919	2.06966	2.0701	2.0704	2.06962	2.06972	2.06984	2.06992	2.06988	2.07012	-5.94449	-5.99503	-5.94897	-5.95992	-5.99707	-6.02071	-5.95219	-5.96637	-6.01498	-6.03677	-5.98246	-5.99423
44_Ethene-Pentane	1.81937	1.81855	1.81929	1.81904	1.81881	1.81823	1.81927	1.81921	1.81805	1.81818	1.81859	1.81838	-3.84771	-3.88814	-3.84982	-3.85511	-3.87639	-3.89064	-3.85167	-3.85887	-3.88882	-3.90252	-3.87896	-3.8878
45_Ethyne-Pentane	1.46589	1.46492	1.46579	1.46549	1.46575	1.46537	1.46575	1.46532	1.46534	1.46553	1.46565	1.46548	-3.45275	-3.50397	-3.45417	-3.45935	-3.47894	-3.49727	-3.45565	-3.46364	-3.49676	-3.50882	-3.48282	-3.49231
46_Peptide-Pentane	2.80293	2.80161	2.80263	2.80211	2.80123	2.80095	2.80284	2.802	2.80129	2.80073	2.80264	2.80268	-7.08084	-7.13064	-7.08647	-7.10098	-7.14725	-7.17053	-7.09129	-7.10705	-7.16794	-7.19418	-7.12848	-7.14611
47_Benzene-Benzene_TS	1.44785	1.44658	1.44787	1.44812	1.44768	1.44687	1.44818	1.44808	1.44803	1.44847	1.44565	1.44634	-5.02979	-5.0896	-5.03328	-5.0426	-5.06996	-5.08757	-5.03542	-5.04719	-5.08535	-5.10012	-5.06369	-5.07459
48_Pyridine-Pyridine_TS	0.868634	0.864882	0.86847	0.868626	0.867236	0.864472	0.869282	0.8695	0.865444	0.866516	0.86565	0.867165	-5.05363	-5.12502	-5.05649	-5.06514	-5.09331	-5.11627	-5.05954	-5.06948	-5.11131	-5.13029	-5.09641	-5.10638
49_Benzene-Pyridine_TS	0.94282	0.941965	0.942676	0.943092	0.942628	0.941831	0.94314	0.943058	0.943588	0.943807	0.940356	0.941191	-4.93631	-5.00108	-4.93981	-4.94869	-4.97752	-4.99624	-4.94212	-4.95346	-4.99358	-5.01067	-4.97615	-4.98582
50_Benzene-Ethyne_CH-pi	-0.229901	-0.226686	-0.229429	-0.228233	-0.227223	-0.229336	-0.228908	-0.22736	-0.228476	-0.226398	-0.230067	-0.229175	-3.07262	-3.13721	-3.07336	-3.0786	-3.09426	-3.1083	-3.07389	-3.08046	-3.10352	-3.11956	-3.10338	-3.11137
51_Ethyne-Ethyne_TS	-0.514805	-0.517412	-0.515225	-0.514452	-0.515176	-0.517439	-0.515608	-0.515424	-0.517057	-0.517192	-0.51831	-0.517956	-1.05835	-1.09919	-1.05882	-1.06096	-1.07145	-1.08139	-1.05948	-1.06205	-1.07522	-1.08651	-1.07284	-1.07671
52_Benzene-AcOH_OH-pi	-0.684458	-0.682856	-0.684683	-0.684238	-0.681515	-0.68171	-0.684079	-0.682959	-0.679797	-0.679684	-0.684971	-0.681395	-4.29654	-4.38754	-4.2997	-4.30973	-4.34068	-4.36793	-4.30165	-4.31524	-4.36112	-4.38927	-4.3328	-4.34986
53_Benzene-AcNH2_NH-pi	-0.867456	-0.866816	-0.867009	-0.866075	-0.865057	-0.86386	-0.866619	-0.865926	-0.863833	-0.862777	-0.865259	-0.864244	-3.62559	-3.69158	-3.62922	-3.63704	-3.6689	-3.69119	-3.63194	-3.64348	-3.68601	-3.70687	-3.66626	-3.67785
54_Benzene-Water_OH-pi	-0.759323	-0.763633	-0.758891	-0.761033	-0.760408	-0.764455	-0.759732	-0.76111	-0.761911	-0.762583	-0.765534	-0.762873	-2.61211	-2.68596	-2.61374	-2.61907	-2.64058	-2.65952	-2.61552	-2.62266	-2.65398	-2.67369	-2.64365	-2.65467
55_Benzene-MeOH_OH-pi	0.142057	0.137646	0.140197	0.139504	0.141328	0.13955	0.14005	0.140388	0.14189	0.140768	0.137027	0.139391	-4.67262	-4.75295	-4.67471	-4.6845	-4.71861	-4.74255	-4.67699	-4.69058	-4.73675	-4.76184	-4.7089	-4.72687
56_Benzene-MeNH2_NH-pi	1.09086	1.08757	1.08974	1.08909	1.08954	1.08834	1.08977	1.08932	1.09039	1.08991	1.08719	1.08745	-4.74656	-4.81648	-4.74957	-4.75983	-4.79125	-4.81351	-4.7517	-4.76595	-4.80874	-4.82941	-4.79374	-4.80329
57_Benzene-Peptide_NH-pi	0.516507	0.518646	0.51633	0.51724	0.519087	0.517616	0.517012	0.518685	0.520087	0.519934	0.513481	0.515316	-6.4661	-6.54399	-6.47035	-6.4814	-6.5193	-6.54548	-6.47312	-6.48836	-6.54198	-6.56743	-6.51268	-6.52734
58_Pyridine-Pyridine_CH-N	-1.16211	-1.16837	-1.16314	-1.16215	-1.1643	-1.16571	-1.1628	-1.16117	-1.16465	-1.16586	-1.16625	-1.16524	-3.00068	-3.04507	-3.0018	-3.00306	-3.02009	-3.03727	-3.00215	-3.0078	-3.0362	-3.06348	-3.02535	-3.03205
59_Ethyne-Water_CH-O	-2.19626	-2.20783	-2.19582	-2.195	-2.19909	-2.20576	-2.19607	-2.19686	-2.20116	-2.20778	-2.20946	-2.20869	-0.543094	-0.585992	-0.543609	-0.544696	-0.550978	-0.562529	-0.543965	-0.545438	-0.552812	-0.566853	-0.558685	-0.564474
60_Ethyne-AcOH_OH-pi	-2.60831	-2.6067	-2.60897	-2.60847	-2.60678	-2.60802	-2.60877	-2.60912	-2.60542	-2.60609	-2.60243	-2.60304	-2.12568	-2.22925	-2.12862	-2.13477	-2.16393	-2.19906	-2.13109	-2.1402	-2.18781	-2.22794	-2.16981	-2.18396
61_Pentane-AcOH	2.0912	2.08983	2.09097	2.09083	2.09071	2.09042	2.09109	2.09088	2.09002	2.0905	2.09109	2.09148	-4.942	-4.98688	-4.94504	-4.95545	-4.98354	-5.00625	-4.94754	-4.95945	-5.00228	-5.02216	-4.9794	-4.9931
62_Pentane-AcNH2	2.16139	2.15969	2.16106	2.16035	2.15932	2.15904	2.16096	2.16044	2.15933	2.15969	2.1608	2.16115	-5.60751	-5.65641	-5.61099	-5.62311	-5.66016	-5.68457	-5.61538	-5.62858	-5.68039	-5.70235	-5.65116	-5.66636
63_Benzene-AcOH	1.2653	1.262	1.26426	1.26295	1.26215	1.26174	1.2646	1.26304	1.26236	1.26316	1.26154	1.26171	-5.58471	-5.66211	-5.59044	-5.60778	-5.65408	-5.68093	-5.59635	-5.61787	-5.67701	-5.70156	-5.64048	-5.6538
64_Peptide-Ethene	0.555727	0.550545	0.556262	0.554789	0.553058	0.551417	0.556006	0.555059	0.552097	0.552529	0.553522	0.553329	-3.53718	-3.59763	-3.54057	-3.54951	-3.58219	-3.60331	-3.54396	-3.55502	-3.59845	-3.61836	-3.57833	-3.59139
65_Pyridine-Ethyne	-2.52402	-2.52998	-2.52467	-2.52228	-2.5231	-2.52881	-2.52339	-2.52154	-2.52371	-2.52934	-2.53227	-2.53109	-1.52388	-1.58005	-1.52468	-1.52611	-1.53104	-1.54028	-1.52498	-1.52745	-1.53399	-1.54807	-1.53964	-1.54832
66_MeNH2-Pyridine	0.477937	0.467112	0.476312	0.474967	0.470727	0.466722	0.475743	0.473951	0.469124	0.468203	0.470708	0.469686	-4.80508	-4.88507	-4.80807	-4.81746	-4.85333	-4.87857	-4.81144	-4.82472	-4.87037	-4.89512	-4.84247	-4.86296
01.001_Ohk-O__oxonium–methylcyanate	-18.3757	-18.4248	-18.3749	-18.3791	-18.3863	-18.3989	-18.3747	-18.3792	-18.3956	-18.4043	-18.392	-18.3966	-3.65456	-3.83598	-3.6553	-3.65482	-3.65781	-3.67759	-3.65536	-3.65518	-3.66204	-3.68764	-3.68363	-3.69098
02.001_Nhk-O__ammonium–acetaldehyde	-25.3687	-25.4072	-25.3693	-25.3739	-25.3807	-25.392	-25.3697	-25.3748	-25.3947	-25.4042	-25.3904	-25.3932	-0.199475	-0.379584	-0.199733	-0.201092	-0.214634	-0.242774	-0.199598	-0.202474	-0.22429	-0.255891	-0.237972	-0.240324
02.002_Nhk-O__ammonium–dimethylcarbonate	-34.6346	-34.666	-34.6361	-34.6379	-34.6422	-34.6523	-34.6359	-34.6403	-34.6493	-34.6584	-34.6435	-34.6486	-1.78783	-1.98066	-1.78824	-1.78789	-1.79522	-1.81261	-1.78829	-1.78834	-1.80193	-1.82311	-1.82511	-1.84005
02.003_Nhk-O__ammonium—dimethylether	-23.8886	-23.936	-23.8883	-23.8897	-23.8935	-23.9083	-23.888	-23.8891	-23.9023	-23.9138	-23.9002	-23.9072	-3.33513	-3.5083	-3.33551	-3.33494	-3.33858	-3.35222	-3.33553	-3.33614	-3.34334	-3.36139	-3.36581	-3.38349
02.004_Nhk-O__ammonium—nitromethane	-22.9364	-22.9785	-22.9399	-22.9473	-22.9526	-22.9684	-22.9424	-22.9483	-22.9587	-22.9773	-22.9631	-22.9659	-1.03327	-1.21101	-1.03426	-1.03661	-1.06618	-1.10075	-1.03538	-1.0382	-1.08034	-1.12071	-1.08701	-1.08931
02.005_Nhk-O__guanidinium—nitrosomethane	-12.9295	-12.9575	-12.9311	-12.9347	-12.9481	-12.9575	-12.9325	-12.9368	-12.952	-12.9686	-12.9635	-12.9621	-4.58897	-4.70817	-4.58981	-4.59412	-4.61089	-4.63893	-4.59122	-4.59563	-4.62284	-4.6678	-4.62712	-4.6385
02.006_Nhk-O__imidazolium—acetone	-20.3366	-20.3609	-20.3372	-20.3364	-20.3401	-20.3496	-20.3372	-20.3354	-20.3482	-20.3571	-20.3533	-20.3499	-1.48587	-1.64697	-1.48642	-1.48831	-1.50577	-1.55267	-1.48644	-1.49017	-1.51546	-1.55857	-1.53428	-1.54021
02.007_Nhk-O__imidazolium—Nmethylacetamide	-26.811	-26.8373	-26.8115	-26.8123	-26.8152	-26.8229	-26.8113	-26.811	-26.8213	-26.8304	-26.8263	-26.8219	-2.90581	-3.08438	-2.9068	-2.90821	-2.92607	-2.95502	-2.90654	-2.9097	-2.93739	-2.96528	-2.95035	-2.95828
02.014_Nhk-O__guanidinium—furan	-10.4598	-10.5008	-10.4631	-10.4712	-10.4826	-10.4965	-10.4627	-10.4721	-10.4905	-10.5029	-10.4865	-10.4844	-3.04132	-3.17717	-3.04274	-3.04867	-3.07315	-3.1147	-3.04426	-3.05179	-3.09227	-3.14248	-3.08109	-3.0836
03.005_Nhk-N__imidazolium—acetonitrile	-19.0191	-19.0046	-19.0192	-19.0176	-19.0198	-19.0208	-19.0192	-19.0178	-19.0195	-19.0195	-19.0149	-19.0117	-3.22901	-3.38193	-3.22899	-3.22967	-3.23546	-3.24283	-3.22907	-3.23139	-3.25633	-3.35493	-3.26491	-3.26959
04.004_Nhk-C__guanidinium—methylisocyanide	-15.3724	-15.3642	-15.3734	-15.3723	-15.3704	-15.366	-15.3731	-15.3728	-15.3689	-15.3659	-15.372	-15.3667	-6.40515	-6.55328	-6.40777	-6.41111	-6.42857	-6.45527	-6.40873	-6.41587	-6.44151	-6.48841	-6.44853	-6.45866
05.009_OH-Oa__phenol—benzoate	-22.8299	-22.863	-22.829	-22.8302	-22.8353	-22.8429	-22.8285	-22.829	-22.8383	-22.8456	-22.8451	-22.8441	-4.70734	-4.87887	-4.70888	-4.71008	-4.7254	-4.7477	-4.7092	-4.71214	-4.73524	-4.76271	-4.76184	-4.77605
05.012_OH-Oa__water—hydroxide	-40.2364	-40.2576	-40.2346	-40.2284	-40.2349	-40.2419	-40.2336	-40.2207	-40.2284	-40.247	-40.2466	-40.2189	0.28795	0.128253	0.288593	0.299746	0.29842	0.277152	0.291683	0.300003	0.311052	0.276456	0.251914	0.233402
05.015_OH-Oa__water—benzoate	-16.3554	-16.3912	-16.3571	-16.354	-16.3708	-16.3916	-16.3575	-16.3574	-16.3759	-16.3921	-16.3748	-16.3687	-1.90939	-2.03915	-1.91109	-1.9209	-1.95083	-2.00425	-1.91248	-1.9265	-1.96938	-2.03598	-1.97903	-1.99546
06.002_OH-Na__phenol—cyanide	-24.2105	-24.2002	-24.2097	-24.2119	-24.2193	-24.2227	-24.2098	-24.2102	-24.2173	-24.2157	-24.2087	-24.1992	-4.86527	-5.05867	-4.86627	-4.86683	-4.87596	-4.88843	-4.86657	-4.86766	-4.8888	-4.90248	-4.90251	-4.92597
07.002_OH-Ca__water—cyanide	-13.0886	-13.0637	-13.0873	-13.0846	-13.0807	-13.0696	-13.0876	-13.079	-13.0685	-13.0542	-13.0723	-13.0515	-3.52875	-3.69436	-3.53117	-3.53631	-3.5544	-3.57579	-3.53194	-3.54522	-3.58135	-3.63005	-3.59234	-3.61266
08.008_NH-Oa__aniline—benzoate	-14.8797	-14.9049	-14.8814	-14.8824	-14.8906	-14.9068	-14.8814	-14.8835	-14.8963	-14.9108	-14.9052	-14.9034	-4.35829	-4.45261	-4.3591	-4.36086	-4.37771	-4.4043	-4.3597	-4.36287	-4.38888	-4.42525	-4.39963	-4.4203
09.001_NH-Na__1Hpyrrole—cyanide	-19.0275	-19.0143	-19.0263	-19.0294	-19.033	-19.0354	-19.0268	-19.0266	-19.0286	-19.0308	-19.0223	-19.0176	-4.10858	-4.25664	-4.10902	-4.11028	-4.11427	-4.12338	-4.1093	-4.11188	-4.12829	-4.19095	-4.13814	-4.15374
10.002_NH-Ca__aniline—cyanide	-12.8143	-12.7961	-12.8155	-12.814	-12.8133	-12.8047	-12.8153	-12.8114	-12.8055	-12.7943	-12.8081	-12.8003	-5.49689	-5.64264	-5.4976	-5.50023	-5.50885	-5.53454	-5.49799	-5.50209	-5.52548	-5.56122	-5.54851	-5.56983
11.014_CH-Oa__benzene—benzoate	-6.93312	-6.94383	-6.93401	-6.93429	-6.93746	-6.94669	-6.93558	-6.934	-6.93704	-6.94515	-6.94832	-6.94334	-2.80429	-2.85844	-2.80479	-2.80945	-2.82825	-2.85338	-2.80601	-2.81089	-2.83406	-2.86312	-2.84486	-2.86339
12.003_CH-Na__ethyne—cyanide	-9.93821	-9.92829	-9.93736	-9.93439	-9.92989	-9.93862	-9.93806	-9.93027	-9.93304	-9.92819	-9.93826	-9.93413	-0.998843	-1.10593	-0.999422	-1.00204	-1.00602	-1.01294	-1.00132	-1.00382	-1.02948	-0.636816	-1.02833	-1.04511

## Sheet: DF-MP2_aug-cc-pV(D,T)Z_S66_IHB100
structure ID	AO basis	WGC/33211	SL/1s	SL/1s1p	SL/111	SL/221	DL/1s	DL/1s1p	DL/111	DL/221	irG/1s	msG/1s	AO basis	WGC/33211	SL/1s	SL/1s1p	SL/111	SL/221	DL/1s	DL/1s1p	DL/111	DL/221	irG/1s	msG/1s
	Hartree-Fock interaction energies [kcal/mol]												DF-MP2 correlation energies [kcal/mol]
01_Water-Water	-3.62738	-3.64463	-3.62263	-3.61967	-3.61611	-3.64272	-3.61653	-3.62654	-3.62415	-3.64708	-3.65353	-3.65501	-1.25058	-1.19132	-1.24917	-1.23991	-1.20764	-1.18899	-1.2471	-1.23588	-1.20582	-1.19162	-1.193	-1.19378
02_Water-MeOH	-3.66212	-3.68856	-3.65917	-3.65452	-3.65376	-3.69583	-3.65158	-3.66071	-3.6536	-3.69442	-3.69129	-3.69205	-1.94557	-1.86792	-1.94306	-1.93404	-1.90076	-1.87165	-1.94067	-1.92972	-1.89055	-1.87203	-1.88888	-1.88702
03_Water-MeNH2	-4.60128	-4.58435	-4.60605	-4.59757	-4.59021	-4.57799	-4.59745	-4.59819	-4.58825	-4.58317	-4.58868	-4.58844	-2.44852	-2.3505	-2.44657	-2.43328	-2.39215	-2.33847	-2.4441	-2.42755	-2.37527	-2.33364	-2.36811	-2.3632
04_Water-Peptide	-5.77802	-5.7704	-5.77492	-5.77073	-5.75725	-5.78805	-5.76464	-5.7739	-5.74788	-5.77661	-5.79156	-5.78415	-2.24161	-2.12484	-2.24039	-2.22875	-2.18703	-2.13751	-2.23828	-2.22094	-2.16224	-2.13153	-2.16104	-2.15376
05_MeOH-MeOH	-3.48781	-3.50381	-3.48431	-3.48132	-3.47818	-3.51223	-3.47994	-3.48676	-3.47696	-3.51128	-3.52532	-3.52371	-2.27237	-2.19404	-2.27018	-2.2624	-2.22907	-2.19678	-2.26776	-2.25693	-2.21781	-2.19889	-2.21879	-2.21282
06_MeOH-MeNH2	-4.23623	-4.2172	-4.24101	-4.23288	-4.22468	-4.21596	-4.23453	-4.23175	-4.22323	-4.2212	-4.2393	-4.22867	-3.45587	-3.34578	-3.45168	-3.43921	-3.39026	-3.3339	-3.44715	-3.43314	-3.36558	-3.32787	-3.39353	-3.37129
07_MeOH-Peptide	-5.20303	-5.21104	-5.19919	-5.19453	-5.18381	-5.21832	-5.19303	-5.19917	-5.17994	-5.20985	-5.22699	-5.22407	-2.92803	-2.80628	-2.92607	-2.91287	-2.86729	-2.81281	-2.92397	-2.90491	-2.83716	-2.80763	-2.85586	-2.84128
08_MeOH-Water	-3.46519	-3.47273	-3.46056	-3.45601	-3.4483	-3.47183	-3.45698	-3.46348	-3.45484	-3.47434	-3.48844	-3.49103	-1.49706	-1.43782	-1.49527	-1.48854	-1.45795	-1.43576	-1.49271	-1.48364	-1.45391	-1.44044	-1.45176	-1.45188
09_MeNH2-MeOH	-0.871556	-0.898045	-0.872238	-0.879415	-0.879324	-0.899763	-0.873583	-0.881317	-0.889755	-0.89718	-0.897244	-0.901835	-2.15317	-2.09383	-2.14766	-2.13501	-2.1037	-2.09025	-2.14328	-2.12659	-2.08824	-2.08225	-2.11403	-2.10456
10_MeNH2-MeNH2	-0.906439	-0.895808	-0.907656	-0.904001	-0.892696	-0.896303	-0.906782	-0.902827	-0.898889	-0.898954	-0.903723	-0.908532	-3.40523	-3.29892	-3.40029	-3.37993	-3.32289	-3.29844	-3.39494	-3.36905	-3.30058	-3.29305	-3.33248	-3.32722
11_MeNH2-Peptide	-1.45796	-1.46872	-1.45445	-1.46087	-1.4531	-1.47461	-1.45714	-1.46423	-1.46497	-1.47465	-1.47951	-1.48113	-4.06242	-3.95405	-4.05595	-4.03498	-3.97332	-3.94741	-4.05037	-4.01808	-3.944	-3.94146	-3.99089	-3.97785
12_MeNH2-Water	-4.51439	-4.48872	-4.51945	-4.50892	-4.50487	-4.49436	-4.51181	-4.51153	-4.50193	-4.49171	-4.5017	-4.5004	-2.97783	-2.86291	-2.97286	-2.96499	-2.9191	-2.85443	-2.97085	-2.95832	-2.8979	-2.84853	-2.88941	-2.88531
13_Peptide-MeOH	-3.12967	-3.13036	-3.12725	-3.13016	-3.12009	-3.12917	-3.13034	-3.12985	-3.12004	-3.12929	-3.13734	-3.13981	-3.169	-3.08014	-3.16646	-3.1515	-3.10259	-3.07338	-3.16284	-3.14455	-3.0842	-3.06898	-3.10067	-3.09101
14_Peptide-MeNH2	-3.43971	-3.43267	-3.44388	-3.44034	-3.43488	-3.43475	-3.44619	-3.44128	-3.43871	-3.43849	-3.44082	-3.44278	-4.22598	-4.10695	-4.21702	-4.19831	-4.14477	-4.09235	-4.21203	-4.18468	-4.10907	-4.09291	-4.14286	-4.12589
15_Peptide-Peptide	-4.5806	-4.59235	-4.57842	-4.58205	-4.57511	-4.58598	-4.5817	-4.58625	-4.57484	-4.59367	-4.59389	-4.59083	-4.05473	-3.94355	-4.0454	-4.02225	-3.96413	-3.92388	-4.04139	-4.01121	-3.93713	-3.92379	-3.97253	-3.95641
16_Peptide-Water	-3.40819	-3.40766	-3.40158	-3.40443	-3.39703	-3.40563	-3.40295	-3.41003	-3.40031	-3.40386	-3.41845	-3.41398	-1.70349	-1.64878	-1.69969	-1.69134	-1.65985	-1.64051	-1.69719	-1.68769	-1.65145	-1.64633	-1.65691	-1.65494
17_Uracil-Uracil_BP	-12.8479	-12.8525	-12.8519	-12.8563	-12.8387	-12.8583	-12.8576	-12.8473	-12.8448	-12.8467	-12.8809	-12.8711	-4.22257	-4.04911	-4.2143	-4.18585	-4.07425	-3.98905	-4.20625	-4.17499	-4.05979	-3.98113	-4.04076	-4.04196
18_Water-Pyridine	-4.45785	-4.42505	-4.45197	-4.44684	-4.44816	-4.42054	-4.44535	-4.45044	-4.44587	-4.4285	-4.43022	-4.42908	-2.58163	-2.49953	-2.57472	-2.56045	-2.52802	-2.47571	-2.56926	-2.55554	-2.51259	-2.48306	-2.51435	-2.50278
19_MeOH-Pyridine	-4.26762	-4.22618	-4.26136	-4.25468	-4.25312	-4.22485	-4.25459	-4.25491	-4.25196	-4.22971	-4.23115	-4.23247	-3.37587	-3.2936	-3.37316	-3.36246	-3.32792	-3.27355	-3.36894	-3.35662	-3.31156	-3.2774	-3.31528	-3.2975
20_AcOH-AcOH	-15.6672	-15.6234	-15.6641	-15.6488	-15.6229	-15.6202	-15.6608	-15.6468	-15.6166	-15.6082	-15.6368	-15.6309	-3.24437	-3.05324	-3.23656	-3.21118	-3.11009	-3.02127	-3.22434	-3.21234	-3.11236	-3.0065	-3.12067	-3.10527
21_AcNH2-AcNH2	-12.2553	-12.2707	-12.2599	-12.2662	-12.2642	-12.2893	-12.2672	-12.2721	-12.2761	-12.292	-12.3002	-12.3063	-3.7287	-3.56221	-3.72177	-3.6899	-3.5856	-3.50822	-3.71091	-3.68473	-3.5763	-3.50735	-3.5823	-3.55257
22_AcOH-Uracil	-15.7595	-15.7295	-15.7601	-15.755	-15.7281	-15.7347	-15.7633	-15.7496	-15.7215	-15.7185	-15.7819	-15.7684	-3.56173	-3.37859	-3.55393	-3.5277	-3.41752	-3.32826	-3.54494	-3.52142	-3.41242	-3.31564	-3.40221	-3.39119
23_AcNH2-Uracil	-15.2933	-15.2958	-15.2956	-15.3008	-15.2862	-15.3067	-15.3022	-15.2995	-15.2912	-15.2973	-15.3296	-15.3303	-3.68512	-3.50833	-3.67739	-3.64581	-3.53853	-3.4541	-3.66837	-3.63908	-3.52984	-3.44729	-3.49895	-3.49456
24_Benzene-Benzene_pi-pi	3.94948	3.95636	3.94314	3.94791	3.95292	3.96063	3.94685	3.95538	3.9646	3.96768	3.95395	3.95121	-8.66208	-8.64691	-8.65723	-8.62751	-8.62223	-8.62921	-8.63801	-8.61553	-8.59938	-8.5936	-8.62991	-8.6202
25_Pyridine-Pyridine_pi-pi	3.33573	3.33081	3.32042	3.32169	3.33081	3.33236	3.32129	3.3304	3.33688	3.34158	3.32531	3.32508	-9.32308	-9.30525	-9.31344	-9.29172	-9.28175	-9.28955	-9.30661	-9.2884	-9.26198	-9.24975	-9.29928	-9.29062
26_Uracil-Uracil_pi-pi	0.382411	0.380265	0.378773	0.377293	0.373299	0.385518	0.383376	0.384688	0.388946	0.39065	0.390911	0.389113	-11.5291	-11.4209	-11.508	-11.4471	-11.3748	-11.3656	-11.4973	-11.4342	-11.3538	-11.3197	-11.4336	-11.4169
27_Benzene-Pyridine_pi-pi	3.61706	3.61648	3.60236	3.60982	3.61149	3.61699	3.60697	3.61149	3.6207	3.62544	3.6119	3.61113	-9.04413	-9.0242	-9.03096	-9.00935	-9.00144	-9.00724	-9.02791	-9.00446	-8.9898	-8.98186	-9.01285	-9.00212
28_Benzene-Uracil_pi-pi	3.43144	3.43152	3.42044	3.42095	3.44597	3.44964	3.41735	3.42698	3.44764	3.44988	3.42855	3.43013	-10.9895	-10.9197	-10.9701	-10.9186	-10.8885	-10.8832	-10.9489	-10.9044	-10.8692	-10.8015	-10.9164	-10.8995
29_Pyridine-Uracil_pi-pi	2.05384	2.06066	2.04721	2.05164	2.06544	2.07087	2.04763	2.05623	2.07126	2.07406	2.05677	2.05629	-10.6907	-10.6209	-10.6675	-10.632	-10.5945	-10.5964	-10.6624	-10.6196	-10.5784	-10.566	-10.6329	-10.6223
30_Benzene-Ethene	2.84825	2.86111	2.85028	2.8592	2.85428	2.86008	2.85535	2.8584	2.86008	2.86706	2.86013	2.8594	-5.18644	-5.17117	-5.18565	-5.16571	-5.15955	-5.17022	-5.1862	-5.16789	-5.15945	-5.15233	-5.16782	-5.1599
31_Uracil-Ethene	1.36937	1.38937	1.37054	1.37838	1.39486	1.39966	1.36974	1.38059	1.39744	1.40158	1.39575	1.39346	-5.42102	-5.36616	-5.41164	-5.38899	-5.35204	-5.35659	-5.40706	-5.37965	-5.34605	-5.33966	-5.37236	-5.36735
32_Uracil-Ethyne	0.336538	0.371136	0.338941	0.343976	0.362795	0.369598	0.342429	0.349781	0.371736	0.376855	0.363287	0.36155	-4.79753	-4.73308	-4.79342	-4.75895	-4.72023	-4.72094	-4.77821	-4.7476	-4.71265	-4.70652	-4.7335	-4.72603
33_Pyridine-Ethene	2.61763	2.62575	2.62009	2.62306	2.62289	2.62828	2.62148	2.62166	2.62709	2.63331	2.62509	2.62551	-5.454	-5.43221	-5.45239	-5.43675	-5.42389	-5.43315	-5.45428	-5.43947	-5.41867	-5.41377	-5.43179	-5.42622
34_Pentane-Pentane	3.36584	3.36977	3.36184	3.3648	3.37172	3.3672	3.36024	3.36827	3.36826	3.36627	3.36382	3.35952	-7.40697	-7.33492	-7.38871	-7.33303	-7.28518	-7.27151	-7.36327	-7.3006	-7.2505	-7.25193	-7.30869	-7.30302
35_Neopentane-Pentane	2.3036	2.3111	2.30683	2.3141	2.3182	2.31769	2.3089	2.3157	2.31611	2.31729	2.31256	2.31209	-5.04356	-4.98257	-5.02907	-4.98901	-4.95254	-4.94719	-5.01904	-4.9731	-4.93823	-4.93684	-4.98012	-4.97288
36_Neopentane-Neopentane	1.67068	1.67389	1.67015	1.67462	1.67458	1.67974	1.6727	1.67662	1.67713	1.67683	1.66998	1.67113	-3.44624	-3.40159	-3.43835	-3.41425	-3.3951	-3.38587	-3.43428	-3.4039	-3.37636	-3.3835	-3.40567	-3.39674
37_Cyclopentane-Neopentane	2.30196	2.30764	2.30343	2.30739	2.31023	2.30908	2.30248	2.30947	2.30813	2.31168	2.3041	2.30374	-4.84203	-4.7755	-4.82871	-4.79312	-4.75727	-4.76124	-4.82014	-4.77439	-4.74318	-4.75237	-4.77802	-4.77109
38_Cyclopentane-Cyclopentane	2.57927	2.57676	2.57961	2.58045	2.588	2.58501	2.57804	2.58322	2.58343	2.58502	2.58023	2.57956	-5.77559	-5.71094	-5.76027	-5.71866	-5.67179	-5.69053	-5.74553	-5.69529	-5.65368	-5.65097	-5.71236	-5.69535
39_Benzene-Cyclopentane	2.86685	2.86834	2.86671	2.8696	2.87437	2.87078	2.86267	2.86903	2.87464	2.8735	2.86624	2.86539	-7.48582	-7.41883	-7.47646	-7.42911	-7.39376	-7.39409	-7.46391	-7.41287	-7.37628	-7.37627	-7.42661	-7.40809
40_Benzene-Neopentane	2.12916	2.13744	2.13056	2.13613	2.14159	2.14102	2.12963	2.13791	2.14412	2.13851	2.13216	2.13195	-5.76759	-5.71112	-5.75789	-5.72109	-5.6971	-5.69595	-5.75003	-5.7061	-5.67954	-5.68127	-5.71904	-5.70433
41_Uracil-Pentane	3.43596	3.4415	3.43476	3.43794	3.44785	3.44871	3.43276	3.43963	3.45381	3.45035	3.44751	3.44356	-8.95032	-8.86574	-8.93087	-8.87354	-8.81532	-8.80287	-8.91669	-8.85232	-8.78695	-8.77671	-8.85646	-8.84886
42_Uracil-Cyclopentane	3.16105	3.17001	3.16394	3.16276	3.16843	3.17079	3.15758	3.16464	3.17062	3.17297	3.16453	3.16278	-7.91585	-7.84286	-7.90207	-7.85377	-7.80467	-7.79576	-7.88795	-7.83252	-7.78262	-7.77719	-7.83847	-7.82853
43_Uracil-Neopentane	2.05564	2.06316	2.06017	2.0641	2.06945	2.07029	2.06003	2.06344	2.07035	2.07057	2.06562	2.06211	-6.15528	-6.09084	-6.1422	-6.10645	-6.06509	-6.06001	-6.13185	-6.09258	-6.0455	-6.04059	-6.08964	-6.08269
44_Ethene-Pentane	1.81775	1.81993	1.81735	1.81621	1.82226	1.81994	1.81509	1.8176	1.81766	1.82002	1.81843	1.81771	-4.01512	-3.94954	-4.00956	-3.99148	-3.94816	-3.93879	-4.00542	-3.97575	-3.93043	-3.92421	-3.95372	-3.94926
45_Ethyne-Pentane	1.46974	1.46735	1.47069	1.46659	1.46995	1.46562	1.47074	1.46691	1.46747	1.46881	1.46789	1.46633	-3.60588	-3.5482	-3.60074	-3.58384	-3.55535	-3.54731	-3.59757	-3.57074	-3.53916	-3.53423	-3.55228	-3.54878
46_Peptide-Pentane	2.79024	2.7945	2.79288	2.79596	2.80703	2.80205	2.7897	2.79745	2.80402	2.80288	2.80013	2.79607	-7.38612	-7.30874	-7.36414	-7.30787	-7.24854	-7.22553	-7.35024	-7.28652	-7.22637	-7.21598	-7.28046	-7.27028
47_Benzene-Benzene_TS	1.46068	1.46785	1.46383	1.45363	1.46164	1.4651	1.45725	1.45077	1.46519	1.46596	1.45978	1.45184	-5.22476	-5.16178	-5.22173	-5.19673	-5.15957	-5.15354	-5.21393	-5.17982	-5.1411	-5.14097	-5.18077	-5.16594
48_Pyridine-Pyridine_TS	0.897541	0.886141	0.896488	0.881465	0.888182	0.883798	0.888115	0.8766	0.880697	0.882231	0.880029	0.875772	-5.28276	-5.21425	-5.28144	-5.26522	-5.22038	-5.2101	-5.27292	-5.24794	-5.19981	-5.19391	-5.23677	-5.22552
49_Benzene-Pyridine_TS	0.956323	0.963908	0.956912	0.947015	0.95525	0.960532	0.949887	0.942919	0.959831	0.962221	0.954436	0.948947	-5.14817	-5.07813	-5.14364	-5.12073	-5.07848	-5.06969	-5.13694	-5.10102	-5.05786	-5.05511	-5.09551	-5.08292
50_Benzene-Ethyne_CH-pi	-0.242725	-0.205132	-0.242451	-0.243297	-0.224824	-0.212087	-0.247687	-0.24158	-0.217895	-0.206889	-0.222266	-0.223654	-3.2789	-3.20319	-3.27088	-3.25843	-3.22658	-3.20626	-3.26769	-3.24705	-3.19791	-3.19353	-3.22835	-3.21352
51_Ethyne-Ethyne_TS	-0.535296	-0.50544	-0.53009	-0.527431	-0.510196	-0.504881	-0.529868	-0.527934	-0.509323	-0.506061	-0.515358	-0.516713	-1.16631	-1.12415	-1.1595	-1.15245	-1.13081	-1.11915	-1.15751	-1.14785	-1.11125	-1.1108	-1.13317	-1.1262
52_Benzene-AcOH_OH-pi	-0.722461	-0.653863	-0.710169	-0.704133	-0.666991	-0.655439	-0.709295	-0.701123	-0.659418	-0.661841	-0.676042	-0.674514	-4.6208	-4.49452	-4.61179	-4.58081	-4.51815	-4.49211	-4.6022	-4.56067	-4.48889	-4.47808	-4.55326	-4.53075
53_Benzene-AcNH2_NH-pi	-0.837529	-0.828377	-0.839335	-0.849907	-0.840578	-0.837442	-0.845241	-0.860885	-0.841011	-0.840758	-0.844385	-0.848895	-3.89661	-3.80939	-3.88451	-3.86144	-3.81527	-3.7978	-3.87526	-3.85123	-3.79083	-3.78235	-3.82661	-3.8168
54_Benzene-Water_OH-pi	-0.743206	-0.739983	-0.744246	-0.763703	-0.747063	-0.740432	-0.755028	-0.767403	-0.748568	-0.747345	-0.749724	-0.754934	-2.86475	-2.75294	-2.85703	-2.82427	-2.77592	-2.75338	-2.84974	-2.80286	-2.749	-2.7387	-2.79623	-2.77488
55_Benzene-MeOH_OH-pi	0.138274	0.160558	0.142381	0.130243	0.156083	0.163331	0.131942	0.127391	0.156204	0.156099	0.147595	0.150224	-4.97113	-4.84553	-4.96207	-4.92337	-4.85716	-4.83913	-4.94766	-4.90006	-4.83296	-4.81997	-4.8858	-4.86134
56_Benzene-MeNH2_NH-pi	1.08429	1.09879	1.09034	1.08317	1.10202	1.10327	1.08342	1.08246	1.10136	1.10025	1.09053	1.09039	-4.9801	-4.8928	-4.97495	-4.94265	-4.8913	-4.88201	-4.96427	-4.92579	-4.87467	-4.869	-4.90753	-4.89538
57_Benzene-Peptide_NH-pi	0.51428	0.544905	0.517311	0.514344	0.538295	0.543234	0.510842	0.516479	0.541436	0.540287	0.528955	0.528455	-6.77541	-6.66203	-6.76642	-6.71555	-6.6556	-6.6355	-6.75037	-6.6959	-6.63212	-6.62069	-6.6853	-6.66943
58_Pyridine-Pyridine_CH-N	-1.15598	-1.15027	-1.15581	-1.15615	-1.14936	-1.14782	-1.15078	-1.15098	-1.1438	-1.14973	-1.16115	-1.16522	-3.20358	-3.11799	-3.19376	-3.18786	-3.13437	-3.12551	-3.18892	-3.17833	-3.11546	-3.1125	-3.14951	-3.1447
59_Ethyne-Water_CH-O	-2.19998	-2.19829	-2.1933	-2.19339	-2.18091	-2.20395	-2.19731	-2.20132	-2.18865	-2.20432	-2.212	-2.2161	-0.658676	-0.628663	-0.655374	-0.648471	-0.63319	-0.623098	-0.654566	-0.643816	-0.6195	-0.623539	-0.628327	-0.624989
60_Ethyne-AcOH_OH-pi	-2.68654	-2.59961	-2.66075	-2.65725	-2.60036	-2.60108	-2.65767	-2.65652	-2.60029	-2.60131	-2.60532	-2.60638	-2.46416	-2.31443	-2.43607	-2.4221	-2.31241	-2.30758	-2.43223	-2.40927	-2.30206	-2.28692	-2.37556	-2.34653
61_Pentane-AcOH	2.08666	2.0884	2.08458	2.08409	2.09375	2.09216	2.08227	2.08335	2.08922	2.09056	2.08682	2.08627	-5.17237	-5.09975	-5.16237	-5.13144	-5.08612	-5.071	-5.15136	-5.11327	-5.06508	-5.04822	-5.09964	-5.09239
62_Pentane-AcNH2	2.15323	2.15846	2.15248	2.15287	2.15962	2.15843	2.15139	2.15348	2.1585	2.1589	2.15572	2.15519	-5.87102	-5.79615	-5.85747	-5.82189	-5.76983	-5.75464	-5.84635	-5.79582	-5.7451	-5.73539	-5.78909	-5.78069
63_Benzene-AcOH	1.28002	1.26999	1.27291	1.2646	1.2719	1.27099	1.26751	1.26611	1.27255	1.27369	1.2627	1.26209	-5.855	-5.77327	-5.84859	-5.80408	-5.76326	-5.76281	-5.83319	-5.78766	-5.74839	-5.74271	-5.78668	-5.77704
64_Peptide-Ethene	0.562529	0.554939	0.560434	0.557389	0.558365	0.555287	0.555171	0.555817	0.563492	0.557769	0.555406	0.553843	-3.75356	-3.68201	-3.74719	-3.72284	-3.68378	-3.66964	-3.74008	-3.70994	-3.66117	-3.65919	-3.69406	-3.69009
65_Pyridine-Ethyne	-2.52626	-2.51572	-2.52651	-2.52797	-2.5206	-2.51953	-2.5296	-2.52838	-2.51807	-2.52484	-2.52562	-2.52644	-1.67136	-1.6295	-1.66736	-1.6589	-1.63869	-1.61538	-1.66516	-1.65574	-1.62486	-1.61507	-1.63189	-1.62381
66_MeNH2-Pyridine	0.491789	0.477539	0.488871	0.479086	0.477171	0.471489	0.487733	0.475796	0.476199	0.472169	0.478165	0.472203	-5.04047	-4.94611	-5.03192	-5.01083	-4.96547	-4.94641	-5.02902	-4.99829	-4.93875	-4.93681	-4.98131	-4.96969
01.001_Ohk-O__oxonium–methylcyanate	-18.6938	-18.4425	-18.6694	-18.665	-18.604	-18.5968	-18.6601	-18.654	-18.5611	-18.4673	-18.6124	-18.5636	-4.14228	-3.95792	-4.14356	-4.13643	-4.08428	-4.11602	-4.14264	-4.13354	-4.10023	-4.10078	-4.08775	-4.06189
02.001_Nhk-O__ammonium–acetaldehyde	-25.5633	-25.47	-25.5552	-25.5538	-25.5075	-25.5105	-25.5501	-25.5528	-25.5317	-25.4884	-25.5479	-25.5431	-0.628766	-0.501355	-0.624034	-0.611553	-0.571952	-0.525065	-0.620958	-0.610609	-0.581492	-0.509389	-0.535764	-0.545021
02.002_Nhk-O__ammonium–dimethylcarbonate	-34.886	-34.7742	-34.8697	-34.8613	-34.8197	-34.8236	-34.8627	-34.8689	-34.817	-34.7667	-34.8353	-34.8429	-2.32948	-2.15571	-2.32755	-2.31201	-2.27147	-2.26299	-2.32512	-2.30888	-2.28392	-2.24529	-2.24353	-2.20236
02.003_Nhk-O__ammonium—dimethylether	-24.1366	-23.9595	-24.1213	-24.1181	-24.0579	-24.073	-24.1167	-24.1209	-24.0486	-23.9846	-24.0679	-24.0472	-3.90424	-3.72466	-3.90165	-3.88907	-3.84456	-3.84325	-3.89936	-3.8884	-3.86341	-3.82726	-3.82804	-3.79979
02.004_Nhk-O__ammonium—nitromethane	-22.935	-23.0191	-22.9408	-22.9704	-22.9831	-23.0182	-22.9489	-22.9619	-22.9629	-22.9988	-23.0352	-23.0232	-1.46677	-1.31168	-1.46503	-1.43795	-1.37923	-1.33333	-1.45977	-1.43719	-1.38977	-1.30794	-1.35253	-1.35941
02.005_Nhk-O__guanidinium—nitrosomethane	-12.8946	-12.9211	-12.8931	-12.8968	-12.8844	-12.9163	-12.8988	-12.8904	-12.8779	-12.9115	-12.918	-12.9147	-5.0143	-4.82746	-5.01236	-4.99749	-4.90932	-4.83676	-5.00844	-4.98197	-4.89129	-4.84218	-4.91353	-4.90906
02.006_Nhk-O__imidazolium—acetone	-20.4203	-20.3662	-20.4225	-20.4258	-20.3968	-20.3988	-20.4245	-20.4209	-20.4136	-20.368	-20.4321	-20.4259	-1.87058	-1.76194	-1.86719	-1.85551	-1.80533	-1.80265	-1.86486	-1.84989	-1.80181	-1.76297	-1.76807	-1.77868
02.007_Nhk-O__imidazolium—Nmethylacetamide	-26.9395	-26.8379	-26.9364	-26.9396	-26.8932	-26.8879	-26.9377	-26.9342	-26.8874	-26.8424	-26.9268	-26.9122	-3.39636	-3.25116	-3.39205	-3.37747	-3.3234	-3.28234	-3.3891	-3.37303	-3.32808	-3.2468	-3.27286	-3.26847
02.014_Nhk-O__guanidinium—furan	-10.4063	-10.4842	-10.4141	-10.4312	-10.4594	-10.4696	-10.4129	-10.4361	-10.4602	-10.4809	-10.4792	-10.4659	-3.4231	-3.29786	-3.41355	-3.39441	-3.32215	-3.28215	-3.40729	-3.38022	-3.27751	-3.2463	-3.33524	-3.33578
03.005_Nhk-N__imidazolium—acetonitrile	-19.117	-18.9983	-19.1229	-19.113	-19.1156	-19.0426	-19.1186	-19.1105	-19.11	-19.0069	-19.0482	-19.0502	-3.53367	-3.41438	-3.5333	-3.51676	-3.47325	-3.41295	-3.52929	-3.50709	-3.48291	-3.51306	-3.42344	-3.43413
04.004_Nhk-C__guanidinium—methylisocyanide	-15.3995	-15.262	-15.3944	-15.3577	-15.34	-15.2655	-15.3683	-15.3496	-15.3158	-15.258	-15.3136	-15.303	-6.71601	-6.54675	-6.70706	-6.67831	-6.59242	-6.52381	-6.69451	-6.66321	-6.55322	-6.52648	-6.60758	-6.60792
05.009_OH-Oa__phenol—benzoate	-22.9637	-22.8445	-22.9484	-22.9381	-22.9059	-22.911	-22.9356	-22.9347	-22.8945	-22.8752	-22.9326	-22.9487	-5.28895	-5.12889	-5.28493	-5.27053	-5.21321	-5.17968	-5.2815	-5.26314	-5.19791	-5.14805	-5.15948	-5.13332
05.012_OH-Oa__water—hydroxide	-40.5885	-40.2967	-40.5548	-40.5158	-40.4305	-40.3612	-40.5144	-40.4935	-40.3637	-40.2835	-40.3854	-40.3592	-0.596944	-0.345403	-0.596835	-0.577554	-0.517296	-0.556522	-0.5939	-0.600838	-0.50946	-0.498541	-0.476275	-0.462272
05.015_OH-Oa__water—benzoate	-16.3455	-16.3618	-16.3407	-16.3267	-16.3247	-16.3701	-16.317	-16.3367	-16.3344	-16.3761	-16.3535	-16.3519	-2.35562	-2.1923	-2.34795	-2.34065	-2.24477	-2.19702	-2.34127	-2.32801	-2.21663	-2.20256	-2.2723	-2.26502
06.002_OH-Na__phenol—cyanide	-24.3496	-24.1772	-24.3467	-24.3297	-24.3261	-24.2504	-24.3313	-24.3212	-24.3188	-24.2308	-24.2572	-24.286	-5.4127	-5.29956	-5.41255	-5.39581	-5.36159	-5.30416	-5.41048	-5.39126	-5.3725	-5.28775	-5.32645	-5.29965
07.002_OH-Ca__water—cyanide	-13.1554	-13.0114	-13.1544	-13.1337	-13.1104	-13.0196	-13.1286	-13.1258	-13.0774	-13.0015	-13.0577	-13.0518	-3.92276	-3.83182	-3.91338	-3.89529	-3.84553	-3.80754	-3.90927	-3.89481	-3.84116	-3.81525	-3.82784	-3.82005
08.008_NH-Oa__aniline—benzoate	-14.8615	-14.8586	-14.8577	-14.8605	-14.8319	-14.8614	-14.8591	-14.8612	-14.8406	-14.8577	-14.8759	-14.9006	-4.80977	-4.69632	-4.80453	-4.78425	-4.71264	-4.66283	-4.80197	-4.77772	-4.70548	-4.66431	-4.69772	-4.67761
09.001_NH-Na__1Hpyrrole—cyanide	-19.1162	-18.9861	-19.1183	-19.1108	-19.1082	-19.0408	-19.1098	-19.108	-19.102	-19.0018	-19.0395	-19.043	-4.47018	-4.36677	-4.4707	-4.45045	-4.39581	-4.34417	-4.46401	-4.44601	-4.39906	-4.38911	-4.34783	-4.343
10.002_NH-Ca__aniline—cyanide	-12.8599	-12.7322	-12.8628	-12.8438	-12.835	-12.7483	-12.8489	-12.8386	-12.8072	-12.7207	-12.769	-12.7873	-5.89673	-5.7965	-5.89319	-5.87214	-5.81647	-5.74917	-5.8911	-5.85973	-5.80492	-5.77252	-5.79196	-5.7745
11.014_CH-Oa__benzene—benzoate	-6.87179	-6.89573	-6.86869	-6.8744	-6.86587	-6.89746	-6.87438	-6.88018	-6.87117	-6.89997	-6.89885	-6.93016	-3.14399	-3.04778	-3.13795	-3.12686	-3.07337	-3.046	-3.13437	-3.11558	-3.04426	-3.03965	-3.07901	-3.05287
12.003_CH-Na__ethyne—cyanide	-10.0265	-9.92816	-10.0246	-10.0207	-9.9959	-9.94713	-10.0129	-10.0072	-9.9692	-9.93905	-9.96702	-9.9701	-1.31935	-1.26322	-1.31969	-1.3058	-1.27439	-1.22266	-1.31514	-1.30473	-1.27494	-0.597816	-1.23635	-1.21992

## Sheet: LNO-CCSDpT-Coronene
		interaction energy [kcal/mol]	correlation energy [kcal/mol]
		HF	LMP2	LNO-CCSD	LNO-CCSD(T)
cc-pVDZ	AO basis	15.6699	-40.6419	-22.4263	-28.3435
	WGC/33211	16.005	-43.3685	-24.1769	-30.3881
	DL/1s1p	16.2908	-52.7775	-30.4406	-38.207
	irG/1s	16.5496	-51.2112	-29.4508	-36.8754
	msG/1s	16.3212	-52.6616	-30.6469	-38.1455
cc-pVTZ	AO basis	16.0773	-50.3158	-28.0193	-35.4479
	WGC/33211	16.0791	-50.8846	-28.3985	-35.9504
	DL/1s1p	16.0188	-53.2808	-30.0995	-38.1308
	irG/1s	16.0691	-52.7222	-29.7267	-37.6677
	msG/1s	16.0555	-53.3086	-30.1071	-38.1783
cc-pV(D,T)Z	AO basis	16.2754	-55.9686	-31.2876	-39.5992
	WGC/33211	16.1151	-55.2765	-30.8654	-39.2006
	DL/1s1p	15.8865	-53.5748	-29.9002	-38.0863
	irG/1s	15.8353	-53.6052	-29.888	-38.1307
	msG/1s	15.9263	-53.6866	-29.7917	-38.1975
