# Supplementary material for: Advancing Non-Atom-Centered Basis Methods for More Accurate Interaction Energies: Benchmarks and Large-Scale Applications
Source: J Phys Chem A. 2024 Nov 18;128(47):10282–98. doi: 10.1021/acs.jpca.4c04689 (PMC11613648; doi:10.1021/acs.jpca.4c04689)
Supplement: Supplementary file 2 — jp4c04689_si_002.zip [file jp4c04689_si_002.zip]

Archive with 532 entries (528 files):
- structures-all/
- structures-all/IHB100_21/
- structures-all/IHB100_21/02.001_NHk-O__ammonium--acetaldehyde_100_SL.xyz
- structures-all/IHB100_21/12.003_CH-Na__ethyne--cyanide_100_msG.xyz
- structures-all/IHB100_21/10.002_NH-Ca__aniline--cyanide_100_0.xyz
- structures-all/IHB100_21/06.002_OH-Na__phenol--cyanide_100_msG.xyz
- structures-all/IHB100_21/02.006_NHk-O__imidazolium--acetone_100_wgc.xyz
- structures-all/IHB100_21/02.003_NHk-O__ammonium--dimethylether_100_msG.xyz
- structures-all/IHB100_21/07.002_OH-Ca__water--cyanide_100_irG.xyz
- structures-all/IHB100_21/01.001_OHk-O__oxonium--methylcyanate_100_msG.xyz
- structures-all/IHB100_21/08.008_NH-Oa__aniline--benzoate_100_0.xyz
- structures-all/IHB100_21/05.009_OH-Oa__phenol--benzoate_100_0.xyz
- structures-all/IHB100_21/02.006_NHk-O__imidazolium--acetone_100_SL.xyz
- structures-all/IHB100_21/02.003_NHk-O__ammonium--dimethylether_100_wgc.xyz
- structures-all/IHB100_21/01.001_OHk-O__oxonium--methylcyanate_100_SL.xyz
- structures-all/IHB100_21/05.015_OH-Oa__water--benzoate_100_msG.xyz
- structures-all/IHB100_21/02.002_NHk-O__ammonium--dimethylcarbonate_100_0.xyz
- structures-all/IHB100_21/08.008_NH-Oa__aniline--benzoate_100_irG.xyz
- structures-all/IHB100_21/10.002_NH-Ca__aniline--cyanide_100_wgc.xyz
- structures-all/IHB100_21/05.009_OH-Oa__phenol--benzoate_100_irG.xyz
- structures-all/IHB100_21/05.012_OH-Oa__water--hydroxide_100_irG.xyz
- structures-all/IHB100_21/06.002_OH-Na__phenol--cyanide_100_0.xyz
- structures-all/IHB100_21/08.008_NH-Oa__aniline--benzoate_100_msG.xyz
- structures-all/IHB100_21/02.001_NHk-O__ammonium--acetaldehyde_100_wgc.xyz
- structures-all/IHB100_21/02.007_NHk-O__imidazolium--Nmethylacetamide_100_irG.xyz
- structures-all/IHB100_21/12.003_CH-Na__ethyne--cyanide_100_irG.xyz
- structures-all/IHB100_21/02.004_NHk-O__ammonium--nitromethane_100_DL.xyz
- structures-all/IHB100_21/04.004_NHk-C__guanidinium--methylisocyanide_100_0.xyz
- structures-all/IHB100_21/12.003_CH-Na__ethyne--cyanide_100_wgc.xyz
- structures-all/IHB100_21/03.005_NHk-N__imidazolium--acetonitrile_100_msG.xyz
- structures-all/IHB100_21/12.003_CH-Na__ethyne--cyanide_100_SL.xyz
- structures-all/IHB100_21/08.008_NH-Oa__aniline--benzoate_100_wgc.xyz
- structures-all/IHB100_21/07.002_OH-Ca__water--cyanide_100_DL.xyz
- structures-all/IHB100_21/02.006_NHk-O__imidazolium--acetone_100_0.xyz
- structures-all/IHB100_21/02.003_NHk-O__ammonium--dimethylether_100_DL.xyz
- structures-all/IHB100_21/11.014_CH-Oa__benzene--benzoate_100_DL.xyz
- structures-all/IHB100_21/02.002_NHk-O__ammonium--dimethylcarbonate_100_irG.xyz
- structures-all/IHB100_21/02.014_NHk-O__guanidinium--furan_100_wgc.xyz
- structures-all/IHB100_21/02.002_NHk-O__ammonium--dimethylcarbonate_100_msG.xyz
- structures-all/IHB100_21/06.002_OH-Na__phenol--cyanide_100_wgc.xyz
- structures-all/IHB100_21/04.004_NHk-C__guanidinium--methylisocyanide_100_irG.xyz
- structures-all/IHB100_21/11.014_CH-Oa__benzene--benzoate_100_irG.xyz
- structures-all/IHB100_21/05.015_OH-Oa__water--benzoate_100_SL.xyz
- structures-all/IHB100_21/02.001_NHk-O__ammonium--acetaldehyde_100_msG.xyz
- structures-all/IHB100_21/02.004_NHk-O__ammonium--nitromethane_100_msG.xyz
- structures-all/IHB100_21/05.012_OH-Oa__water--hydroxide_100_SL.xyz
- structures-all/IHB100_21/02.002_NHk-O__ammonium--dimethylcarbonate_100_wgc.xyz
- structures-all/IHB100_21/03.005_NHk-N__imidazolium--acetonitrile_100_0.xyz
- structures-all/IHB100_21/05.015_OH-Oa__water--benzoate_100_DL.xyz
- structures-all/IHB100_21/09.001_NH-Na__1Hpyrrole--cyanide_100_SL.xyz
- structures-all/IHB100_21/07.002_OH-Ca__water--cyanide_100_SL.xyz
- structures-all/IHB100_21/03.005_NHk-N__imidazolium--acetonitrile_100_wgc.xyz
- structures-all/IHB100_21/12.003_CH-Na__ethyne--cyanide_100_DL.xyz
- structures-all/IHB100_21/11.014_CH-Oa__benzene--benzoate_100_wgc.xyz
- structures-all/IHB100_21/05.009_OH-Oa__phenol--benzoate_100_msG.xyz
- structures-all/IHB100_21/05.012_OH-Oa__water--hydroxide_100_msG.xyz
- structures-all/IHB100_21/05.012_OH-Oa__water--hydroxide_100_wgc.xyz
- structures-all/IHB100_21/06.002_OH-Na__phenol--cyanide_100_irG.xyz
- structures-all/IHB100_21/01.001_OHk-O__oxonium--methylcyanate_100_0.xyz
- structures-all/IHB100_21/02.006_NHk-O__imidazolium--acetone_100_irG.xyz
- structures-all/IHB100_21/09.001_NH-Na__1Hpyrrole--cyanide_100_DL.xyz
- structures-all/IHB100_21/05.009_OH-Oa__phenol--benzoate_100_wgc.xyz
- structures-all/IHB100_21/05.012_OH-Oa__water--hydroxide_100_DL.xyz
- structures-all/IHB100_21/02.006_NHk-O__imidazolium--acetone_100_msG.xyz
- structures-all/IHB100_21/02.014_NHk-O__guanidinium--furan_100_SL.xyz
- structures-all/IHB100_21/08.008_NH-Oa__aniline--benzoate_100_SL.xyz
- structures-all/IHB100_21/04.004_NHk-C__guanidinium--methylisocyanide_100_msG.xyz
- structures-all/IHB100_21/02.007_NHk-O__imidazolium--Nmethylacetamide_100_0.xyz
- structures-all/IHB100_21/04.004_NHk-C__guanidinium--methylisocyanide_100_DL.xyz
- structures-all/IHB100_21/02.005_NHk-O__guanidinium--nitrosomethane_100_SL.xyz
- structures-all/IHB100_21/02.005_NHk-O__guanidinium--nitrosomethane_100_DL.xyz
- structures-all/IHB100_21/02.014_NHk-O__guanidinium--furan_100_DL.xyz
- structures-all/IHB100_21/05.015_OH-Oa__water--benzoate_100_wgc.xyz
- structures-all/IHB100_21/02.004_NHk-O__ammonium--nitromethane_100_SL.xyz
- structures-all/IHB100_21/02.003_NHk-O__ammonium--dimethylether_100_SL.xyz
- structures-all/IHB100_21/02.005_NHk-O__guanidinium--nitrosomethane_100_0.xyz
- structures-all/IHB100_21/10.002_NH-Ca__aniline--cyanide_100_msG.xyz
- structures-all/IHB100_21/02.007_NHk-O__imidazolium--Nmethylacetamide_100_DL.xyz
- structures-all/IHB100_21/07.002_OH-Ca__water--cyanide_100_0.xyz
- structures-all/IHB100_21/04.004_NHk-C__guanidinium--methylisocyanide_100_wgc.xyz
- structures-all/IHB100_21/02.005_NHk-O__guanidinium--nitrosomethane_100_msG.xyz
- structures-all/IHB100_21/10.002_NH-Ca__aniline--cyanide_100_SL.xyz
- structures-all/IHB100_21/02.007_NHk-O__imidazolium--Nmethylacetamide_100_msG.xyz
- structures-all/IHB100_21/05.015_OH-Oa__water--benzoate_100_0.xyz
- structures-all/IHB100_21/10.002_NH-Ca__aniline--cyanide_100_irG.xyz
- structures-all/IHB100_21/09.001_NH-Na__1Hpyrrole--cyanide_100_irG.xyz
- structures-all/IHB100_21/11.014_CH-Oa__benzene--benzoate_100_SL.xyz
- structures-all/IHB100_21/07.002_OH-Ca__water--cyanide_100_msG.xyz
- structures-all/IHB100_21/02.002_NHk-O__ammonium--dimethylcarbonate_100_DL.xyz
- structures-all/IHB100_21/11.014_CH-Oa__benzene--benzoate_100_msG.xyz
- structures-all/IHB100_21/03.005_NHk-N__imidazolium--acetonitrile_100_SL.xyz
- structures-all/IHB100_21/09.001_NH-Na__1Hpyrrole--cyanide_100_0.xyz
- structures-all/IHB100_21/02.014_NHk-O__guanidinium--furan_100_msG.xyz
- structures-all/IHB100_21/03.005_NHk-N__imidazolium--acetonitrile_100_irG.xyz
- structures-all/IHB100_21/06.002_OH-Na__phenol--cyanide_100_DL.xyz
- structures-all/IHB100_21/02.006_NHk-O__imidazolium--acetone_100_DL.xyz
- structures-all/IHB100_21/05.009_OH-Oa__phenol--benzoate_100_SL.xyz
- structures-all/IHB100_21/02.007_NHk-O__imidazolium--Nmethylacetamide_100_wgc.xyz
- structures-all/IHB100_21/04.004_NHk-C__guanidinium--methylisocyanide_100_SL.xyz
- structures-all/IHB100_21/12.003_CH-Na__ethyne--cyanide_100_0.xyz
- structures-all/IHB100_21/07.002_OH-Ca__water--cyanide_100_wgc.xyz
- structures-all/IHB100_21/02.004_NHk-O__ammonium--nitromethane_100_0.xyz
- structures-all/IHB100_21/09.001_NH-Na__1Hpyrrole--cyanide_100_msG.xyz
- structures-all/IHB100_21/02.014_NHk-O__guanidinium--furan_100_irG.xyz
- structures-all/IHB100_21/01.001_OHk-O__oxonium--methylcyanate_100_irG.xyz
- structures-all/IHB100_21/02.001_NHk-O__ammonium--acetaldehyde_100_DL.xyz
- structures-all/IHB100_21/02.004_NHk-O__ammonium--nitromethane_100_wgc.xyz
- structures-all/IHB100_21/02.005_NHk-O__guanidinium--nitrosomethane_100_irG.xyz
- structures-all/IHB100_21/02.014_NHk-O__guanidinium--furan_100_0.xyz
- structures-all/IHB100_21/08.008_NH-Oa__aniline--benzoate_100_DL.xyz
- structures-all/IHB100_21/02.001_NHk-O__ammonium--acetaldehyde_100_0.xyz
- structures-all/IHB100_21/02.004_NHk-O__ammonium--nitromethane_100_irG.xyz
- structures-all/IHB100_21/01.001_OHk-O__oxonium--methylcyanate_100_DL.xyz
- structures-all/IHB100_21/09.001_NH-Na__1Hpyrrole--cyanide_100_wgc.xyz
- structures-all/IHB100_21/02.005_NHk-O__guanidinium--nitrosomethane_100_wgc.xyz
- structures-all/IHB100_21/05.012_OH-Oa__water--hydroxide_100_0.xyz
- structures-all/IHB100_21/11.014_CH-Oa__benzene--benzoate_100_0.xyz
- structures-all/IHB100_21/02.002_NHk-O__ammonium--dimethylcarbonate_100_SL.xyz
- structures-all/IHB100_21/02.001_NHk-O__ammonium--acetaldehyde_100_irG.xyz
- structures-all/IHB100_21/06.002_OH-Na__phenol--cyanide_100_SL.xyz
- structures-all/IHB100_21/05.009_OH-Oa__phenol--benzoate_100_DL.xyz
- structures-all/IHB100_21/01.001_OHk-O__oxonium--methylcyanate_100_wgc.xyz
- structures-all/IHB100_21/02.003_NHk-O__ammonium--dimethylether_100_irG.xyz
- structures-all/IHB100_21/10.002_NH-Ca__aniline--cyanide_100_DL.xyz
- structures-all/IHB100_21/02.007_NHk-O__imidazolium--Nmethylacetamide_100_SL.xyz
- structures-all/IHB100_21/03.005_NHk-N__imidazolium--acetonitrile_100_DL.xyz
- structures-all/IHB100_21/02.003_NHk-O__ammonium--dimethylether_100_0.xyz
- structures-all/IHB100_21/05.015_OH-Oa__water--benzoate_100_irG.xyz
- structures-all/S66/
- structures-all/S66/53_Benzene-AcNH2_NH-pi_SL.xyz
- structures-all/S66/53_Benzene-AcNH2_NH-pi_0.xyz
- structures-all/S66/37_Cyclopentane-Neopentane_SL.xyz
- structures-all/S66/09_MeNH2-MeOH_SL.xyz
- structures-all/S66/54_Benzene-Water_OH-pi_irG.xyz
- structures-all/S66/64_Peptide-Ethene_msG.xyz
- structures-all/S66/12_MeNH2-Water_wgc.xyz
- structures-all/S66/16_Peptide-Water_SL.xyz
- structures-all/S66/59_Ethyne-Water_CH-O_msG.xyz
- structures-all/S66/06_MeOH-MeNH2_msG.xyz
- structures-all/S66/31_Uracil-Ethene_DL.xyz
- structures-all/S66/06_MeOH-MeNH2_irG.xyz
- structures-all/S66/03_Water-MeNH2_wgc.xyz
- structures-all/S66/53_Benzene-AcNH2_NH-pi_msG.xyz
- structures-all/S66/46_Peptide-Pentane_wgc.xyz
- structures-all/S66/04_Water-Peptide_DL.xyz
- structures-all/S66/41_Uracil-Pentane_wgc.xyz
- structures-all/S66/29_Pyridine-Uracil_pi-pi_DL.xyz
- structures-all/S66/10_MeNH2-MeNH2_wgc.xyz
- structures-all/S66/37_Cyclopentane-Neopentane_msG.xyz
- structures-all/S66/62_Pentane-AcNH2_wgc.xyz
- structures-all/S66/32_Uracil-Ethyne_msG.xyz
- structures-all/S66/43_Uracil-Neopentane_wgc.xyz
- structures-all/S66/40_Benzene-Neopentane_0.xyz
- structures-all/S66/62_Pentane-AcNH2_DL.xyz
- structures-all/S66/22_AcOH-Uracil_irG.xyz
- structures-all/S66/27_Benzene-Pyridine_pi-pi_SL.xyz
- structures-all/S66/59_Ethyne-Water_CH-O_wgc.xyz
- structures-all/S66/41_Uracil-Pentane_SL.xyz
- structures-all/S66/17_Uracil-Uracil_BP_0.xyz
- structures-all/S66/47_Benzene-Benzene_TS_0.xyz
- structures-all/S66/22_AcOH-Uracil_msG.xyz
- structures-all/S66/52_Benzene-AcOH_OH-pi_DL.xyz
- structures-all/S66/23_AcNH2-Uracil_0.xyz
- structures-all/S66/15_Peptide-Peptide_irG.xyz
- structures-all/S66/17_Uracil-Uracil_BP_DL.xyz
- structures-all/S66/62_Pentane-AcNH2_irG.xyz
- structures-all/S66/50_Benzene-Ethyne_CH-pi_irG.xyz
- structures-all/S66/19_MeOH-Pyridine_wgc.xyz
- structures-all/S66/19_MeOH-Pyridine_irG.xyz
- structures-all/S66/41_Uracil-Pentane_0.xyz
- structures-all/S66/42_Uracil-Cyclopentane_irG.xyz
- structures-all/S66/25_Pyridine-Pyridine_pi-pi_DL.xyz
- structures-all/S66/02_Water-MeOH_DL.xyz
- structures-all/S66/35_Neopentane-Pentane_0.xyz
- structures-all/S66/56_Benzene-MeNH2_NH-pi_DL.xyz
- structures-all/S66/21_AcNH2-AcNH2_DL.xyz
- structures-all/S66/26_Uracil-Uracil_pi-pi_msG.xyz
- structures-all/S66/53_Benzene-AcNH2_NH-pi_irG.xyz
- structures-all/S66/23_AcNH2-Uracil_wgc.xyz
- structures-all/S66/60_Ethyne-AcOH_OH-pi_msG.xyz
- structures-all/S66/48_Pyridine-Pyridine_TS_wgc.xyz
- structures-all/S66/45_Ethyne-Pentane_SL.xyz
- structures-all/S66/01_Water-Water_irG.xyz
- structures-all/S66/24_Benzene-Benzene_pi-pi_irG.xyz
- structures-all/S66/63_Benzene-AcOH_wgc.xyz
- structures-all/S66/28_Benzene-Uracil_pi-pi_msG.xyz
- structures-all/S66/55_Benzene-MeOH_OH-pi_irG.xyz
- structures-all/S66/48_Pyridine-Pyridine_TS_SL.xyz
- structures-all/S66/22_AcOH-Uracil_SL.xyz
- structures-all/S66/12_MeNH2-Water_DL.xyz
- structures-all/S66/43_Uracil-Neopentane_SL.xyz
- structures-all/S66/32_Uracil-Ethyne_irG.xyz
- structures-all/S66/11_MeNH2-Peptide_irG.xyz
- structures-all/S66/01_Water-Water_wgc.xyz
- structures-all/S66/37_Cyclopentane-Neopentane_0.xyz
- structures-all/S66/32_Uracil-Ethyne_SL.xyz
- structures-all/S66/01_Water-Water_msG.xyz
- structures-all/S66/44_Ethene-Pentane_DL.xyz
- structures-all/S66/09_MeNH2-MeOH_0.xyz
- structures-all/S66/44_Ethene-Pentane_irG.xyz
- structures-all/S66/64_Peptide-Ethene_0.xyz
- structures-all/S66/21_AcNH2-AcNH2_0.xyz
- structures-all/S66/21_AcNH2-AcNH2_SL.xyz
- structures-all/S66/51_Ethyne-Ethyne_TS_SL.xyz
- structures-all/S66/40_Benzene-Neopentane_wgc.xyz
- structures-all/S66/33_Pyridine-Ethene_irG.xyz
- structures-all/S66/14_Peptide-MeNH2_msG.xyz
- structures-all/S66/15_Peptide-Peptide_DL.xyz
- structures-all/S66/15_Peptide-Peptide_0.xyz
- structures-all/S66/39_Benzene-Cyclopentane_msG.xyz
- structures-all/S66/52_Benzene-AcOH_OH-pi_irG.xyz
- structures-all/S66/49_Benzene-Pyridine_TS_wgc.xyz
- structures-all/S66/42_Uracil-Cyclopentane_SL.xyz
- structures-all/S66/12_MeNH2-Water_msG.xyz
- structures-all/S66/50_Benzene-Ethyne_CH-pi_DL.xyz
- structures-all/S66/16_Peptide-Water_msG.xyz
- structures-all/S66/05_MeOH-MeOH_irG.xyz
- structures-all/S66/13_Peptide-MeOH_irG.xyz
- structures-all/S66/58_Pyridine-Pyridine_CH-N_irG.xyz
- structures-all/S66/09_MeNH2-MeOH_DL.xyz
- structures-all/S66/48_Pyridine-Pyridine_TS_msG.xyz
- structures-all/S66/36_Neopentane-Neopentane_DL.xyz
- structures-all/S66/40_Benzene-Neopentane_irG.xyz
- structures-all/S66/52_Benzene-AcOH_OH-pi_wgc.xyz
- structures-all/S66/21_AcNH2-AcNH2_msG.xyz
- structures-all/S66/02_Water-MeOH_msG.xyz
- structures-all/S66/38_Cyclopentane-Cyclopentane_wgc.xyz
- structures-all/S66/18_Water-Pyridine_msG.xyz
- structures-all/S66/41_Uracil-Pentane_DL.xyz
- structures-all/S66/02_Water-MeOH_SL.xyz
- structures-all/S66/31_Uracil-Ethene_0.xyz
- structures-all/S66/24_Benzene-Benzene_pi-pi_SL.xyz
- structures-all/S66/03_Water-MeNH2_SL.xyz
- structures-all/S66/57_Benzene-Peptide_NH-pi_irG.xyz
- structures-all/S66/32_Uracil-Ethyne_DL.xyz
- structures-all/S66/61_Pentane-AcOH_0.xyz
- structures-all/S66/47_Benzene-Benzene_TS_irG.xyz
- structures-all/S66/56_Benzene-MeNH2_NH-pi_wgc.xyz
- structures-all/S66/57_Benzene-Peptide_NH-pi_0.xyz
- structures-all/S66/02_Water-MeOH_irG.xyz
- structures-all/S66/07_MeOH-Peptide_SL.xyz
- structures-all/S66/01_Water-Water_SL.xyz
- structures-all/S66/56_Benzene-MeNH2_NH-pi_0.xyz
- structures-all/S66/05_MeOH-MeOH_msG.xyz
- structures-all/S66/47_Benzene-Benzene_TS_msG.xyz
- structures-all/S66/26_Uracil-Uracil_pi-pi_0.xyz
- structures-all/S66/25_Pyridine-Pyridine_pi-pi_msG.xyz
- structures-all/S66/45_Ethyne-Pentane_msG.xyz
- structures-all/S66/07_MeOH-Peptide_irG.xyz
- structures-all/S66/36_Neopentane-Neopentane_wgc.xyz
- structures-all/S66/49_Benzene-Pyridine_TS_SL.xyz
- structures-all/S66/14_Peptide-MeNH2_SL.xyz
- structures-all/S66/53_Benzene-AcNH2_NH-pi_wgc.xyz
- structures-all/S66/51_Ethyne-Ethyne_TS_DL.xyz
- structures-all/S66/05_MeOH-MeOH_DL.xyz
- structures-all/S66/26_Uracil-Uracil_pi-pi_DL.xyz
- structures-all/S66/55_Benzene-MeOH_OH-pi_0.xyz
- structures-all/S66/50_Benzene-Ethyne_CH-pi_wgc.xyz
- structures-all/S66/61_Pentane-AcOH_DL.xyz
- structures-all/S66/08_MeOH-Water_wgc.xyz
- structures-all/S66/66_MeNH2-Pyridine_0.xyz
- structures-all/S66/59_Ethyne-Water_CH-O_0.xyz
- structures-all/S66/54_Benzene-Water_OH-pi_wgc.xyz
- structures-all/S66/31_Uracil-Ethene_wgc.xyz
- structures-all/S66/25_Pyridine-Pyridine_pi-pi_0.xyz
- structures-all/S66/24_Benzene-Benzene_pi-pi_0.xyz
- structures-all/S66/13_Peptide-MeOH_0.xyz
- structures-all/S66/33_Pyridine-Ethene_0.xyz
- structures-all/S66/20_AcOH-AcOH_SL.xyz
- structures-all/S66/29_Pyridine-Uracil_pi-pi_SL.xyz
- structures-all/S66/09_MeNH2-MeOH_wgc.xyz
- structures-all/S66/33_Pyridine-Ethene_SL.xyz
- structures-all/S66/03_Water-MeNH2_0.xyz
- structures-all/S66/19_MeOH-Pyridine_0.xyz
- structures-all/S66/14_Peptide-MeNH2_wgc.xyz
- structures-all/S66/36_Neopentane-Neopentane_msG.xyz
- structures-all/S66/18_Water-Pyridine_SL.xyz
- structures-all/S66/52_Benzene-AcOH_OH-pi_SL.xyz
- structures-all/S66/26_Uracil-Uracil_pi-pi_irG.xyz
- structures-all/S66/07_MeOH-Peptide_DL.xyz
- structures-all/S66/16_Peptide-Water_irG.xyz
- structures-all/S66/45_Ethyne-Pentane_wgc.xyz
- structures-all/S66/48_Pyridine-Pyridine_TS_0.xyz
- structures-all/S66/23_AcNH2-Uracil_msG.xyz
- structures-all/S66/28_Benzene-Uracil_pi-pi_SL.xyz
- structures-all/S66/58_Pyridine-Pyridine_CH-N_wgc.xyz
- structures-all/S66/54_Benzene-Water_OH-pi_0.xyz
- structures-all/S66/66_MeNH2-Pyridine_irG.xyz
- structures-all/S66/47_Benzene-Benzene_TS_SL.xyz
- structures-all/S66/11_MeNH2-Peptide_0.xyz
- structures-all/S66/27_Benzene-Pyridine_pi-pi_irG.xyz
- structures-all/S66/22_AcOH-Uracil_wgc.xyz
- structures-all/S66/34_Pentane-Pentane_DL.xyz
- structures-all/S66/18_Water-Pyridine_wgc.xyz
- structures-all/S66/38_Cyclopentane-Cyclopentane_irG.xyz
- structures-all/S66/13_Peptide-MeOH_SL.xyz
- structures-all/S66/49_Benzene-Pyridine_TS_irG.xyz
- structures-all/S66/02_Water-MeOH_0.xyz
- structures-all/S66/46_Peptide-Pentane_SL.xyz
- structures-all/S66/58_Pyridine-Pyridine_CH-N_SL.xyz
[truncated: 232 more entries]
