# Supplementary material for: Advancing Non-Atom-Centered Basis Methods for More Accurate Interaction Energies: Benchmarks and Large-Scale Applications
Source: J Phys Chem A. 2024 Nov 18;128(47):10282–98. doi: 10.1021/acs.jpca.4c04689 (PMC11613648; doi:10.1021/acs.jpca.4c04689)
Supplement: Supplementary file 2 — jp4c04689_si_002.zip [file jp4c04689_si_002.zip › structures-all/IHB100_21/12.003_CH-Na__ethyne--cyanide_100_msG.xyz]

          71
 
C   -0.000003057   0.000012044   1.483199120
H   -0.000003057   0.000012044   0.386191547
C    0.000009850  -0.000089019   2.685232401
H    0.000025762  -0.000194541   3.745343447
C   -0.000017242   0.000136635  -2.713217020
N    0.000007320  -0.000037991  -1.544406295
He  -0.000011000   0.000075000  -0.366207987
He   0.000034000  -0.000256000   4.564227104
Ne  -0.197009996   1.437186003   1.483309031
Ne   0.197004005  -1.437162042   1.483088970
Ne   0.740168989   1.247581005   1.483284950
Ne   1.048588037  -1.002354026   1.483114004
Ne  -1.048594952   1.002377987   1.483284950
Ne  -0.740175009  -1.247557044   1.483113050
He  -0.071877003   0.524335980  -0.238700002
He   0.071857996  -0.524218023  -0.238780007
Ne  -0.196997002   1.437085032   2.685342073
Ne   0.197016999  -1.437263012   2.685122967
Ne   0.740181029   1.247480035   2.685318947
Ne  -1.048581958   1.002277017   2.685317993
Ne  -0.740162015  -1.247658014   2.685146093
He  -0.071836002   0.524034977   4.370315075
He   0.071900003  -0.524518013   4.370234966
Ne   1.437170982   0.197018996   1.483199954
Ne  -1.437176943  -0.196995005   1.483198047
Ne   1.124955058   0.154290006   0.580453992
Ne  -1.124979019  -0.154129997   0.580452979
Ne   0.559759974   0.988000989   0.580522001
Ne  -0.804987013   0.800921977   0.580522001
Ne   0.804962993  -0.800761998   0.580385029
Ne  -0.559783995  -0.987841010   0.580385029
He   0.524267972   0.071927004  -0.238738999
He  -0.524285972  -0.071809001  -0.238739997
Ne   1.437183976   0.196917996   2.685233116
Ne  -1.437165022  -0.197096005   2.685231924
Ne   1.247578979  -0.740261018   2.685163975
Ne   1.124986053   0.154053003   3.587977886
Ne  -1.124948978  -0.154367000   3.587976933
Ne   0.559791028   0.987764001   3.588046074
Ne  -0.804956019   0.800684988   3.588046074
Ne   0.804992974  -0.800998986   3.587909937
Ne  -0.559753001  -0.988077998   3.587908983
He   0.524308980   0.071626000   4.370275021
He  -0.524245024  -0.072108999   4.370274067
Ne  -0.000048000   0.000353000  -4.163831234
Ne   0.902704000   0.000306000  -3.848723888
Ne  -0.902787030   0.000306000  -3.848685980
Ne  -0.000041000  -0.902438998  -3.848839998
Ne   0.902714014  -0.902505994  -3.402126074
Ne  -0.902777016  -0.902505994  -3.402087927
Ar   0.000035000  -0.000237000  -0.260755986
Ne  -0.000017000   1.450750947  -2.713000059
Ne  -0.000017000  -1.450477958  -2.713433981
Ar   0.000007000   1.322581053  -1.544209003
Ar   0.000007000  -1.322656989  -1.544603944
Ne   1.450597048   0.000137000  -2.713248014
Ne  -1.450631976   0.000137000  -2.713186979
Ne   1.135470033   0.902881980  -2.713105917
Ne  -1.135504961   0.902881980  -2.713057995
Ne   0.688718021   0.903016984  -3.615842104
Ne  -0.688790977   0.903016984  -3.615813017
Ar   1.322625995  -0.000038000  -1.544433951
Ar  -1.322612047  -0.000038000  -1.544378042
Ar   0.966636002   0.902707994  -1.544291973
Ar  -0.966621995   0.902707994  -1.544250965
Ar   0.966636002  -0.902783990  -1.544561028
Ar  -0.966621995  -0.902783990  -1.544520974
Ar   0.966655016  -0.000173000  -0.641681015
Ar  -0.966602981  -0.000173000  -0.641640007
Ar   0.345600992   0.902572989  -0.641533017
Ar   0.345600992  -0.902917981  -0.641803026
