# Supplementary material for: Advancing Non-Atom-Centered Basis Methods for More Accurate Interaction Energies: Benchmarks and Large-Scale Applications
Source: J Phys Chem A. 2024 Nov 18;128(47):10282–98. doi: 10.1021/acs.jpca.4c04689 (PMC11613648; doi:10.1021/acs.jpca.4c04689)
Supplement: Supplementary file 2 — jp4c04689_si_002.zip [file jp4c04689_si_002.zip › structures-all/IHB100_21/10.002_NH-Ca__aniline--cyanide_100_0.xyz]

          16
 
H    0.442095160  -1.422547817  -0.027726652
H    3.587290764   1.491289496  -0.353135169
H    2.841475248  -0.863944471  -0.077876695
H   -0.518753231   2.719528198  -0.528123677
H   -1.834438086  -0.659446299   0.072390549
H    1.871965528   3.275566101  -0.569941938
H   -2.197692394   1.011973619  -0.154579639
C    2.534505129   1.246782303  -0.335082501
C    2.109224081  -0.073371127  -0.183594123
C    0.765616357  -0.399798930  -0.158748224
C   -0.219745770   0.601173222  -0.287230194
C    0.218683153   1.931699991  -0.431573749
C    1.569874287   2.241710663  -0.456024230
N   -1.541683435   0.265929520  -0.305807739
C   -2.373076916  -2.371046782   0.834261119
N   -2.706363201  -3.388219595   1.296141863
