# Supplementary material for: Advancing Non-Atom-Centered Basis Methods for More Accurate Interaction Energies: Benchmarks and Large-Scale Applications
Source: J Phys Chem A. 2024 Nov 18;128(47):10282–98. doi: 10.1021/acs.jpca.4c04689 (PMC11613648; doi:10.1021/acs.jpca.4c04689)
Supplement: Supplementary file 2 — jp4c04689_si_002.zip [file jp4c04689_si_002.zip › structures-all/IHB100_21/06.002_OH-Na__phenol--cyanide_100_msG.xyz]

         123
 
H    0.897947967  -2.286242962  -1.227609277
H    3.543084860   1.069311261  -0.764997840
H    3.119229555  -1.245796084  -1.557575583
H   -0.503226697   1.266282082   0.681773722
H   -1.814871788  -0.593307078   0.373291880
H    1.712202668   2.314157248   0.356775522
C    2.574454784   0.609948754  -0.623404801
C    2.332218885  -0.687282264  -1.065905809
C    1.091027856  -1.278639555  -0.885560811
C    0.049344812  -0.582285345  -0.252123088
C    0.296196520   0.728071868   0.194118068
C    1.543354750   1.303864956   0.005463618
O   -1.124551773  -1.189007521  -0.100717954
C   -3.609587669   1.062321544   1.649726391
N   -2.881209850   0.329753876   1.106777430
He   0.162134007  -2.628242016  -1.117228031
He   0.623237014  -3.029242039  -1.435111046
He   4.278899193   1.411309958  -0.875379980
He   3.855043888  -0.903796971  -1.667956948
He   3.795516014  -1.546780944  -1.907739997
He  -1.239040971   0.924283028   0.792155027
He  -1.179512978   1.567266941   1.031937957
He  -2.550685883  -0.935306013   0.483673990
He  -2.103557110  -1.037796021   0.997520030
He  -2.477185011  -0.590830982  -0.108273998
He  -2.378994942  -0.389414996   0.646304011
He   2.448016882   2.656156063   0.246393993
He   1.986914039   3.057156086   0.564278007
Ne   3.511015892  -1.476506948  -0.762847006
Ne   2.971291065  -0.830842972  -2.360224009
Ne   2.269824982  -2.067863941  -0.582502007
Ne   1.032052994  -2.643167973  -0.396820009
Ne   1.730100036  -1.422199965  -2.179878950
Ne   0.492327988  -1.997503042  -1.994197011
Ne   0.355172008   2.092600107  -0.294622004
Ne  -0.882600009   1.517295957  -0.108939998
Ne   2.142055035   2.022728920   1.114099979
Ne   0.904282987   1.447425008   1.299782038
Ne   1.602329969   2.668392897  -0.483276993
Kr  -2.289999008  -1.730695963   0.074114002
He   1.161051989  -2.970238924  -1.592980027
He   1.629508018  -2.467258930  -1.547958016
He   3.934598923   1.772320032  -0.613125026
He   4.274644852   0.888294995  -1.085345984
He   3.382333040  -1.929792047  -1.922947049
He   2.727715969  -1.948804975  -1.709447980
He  -0.766330004   1.950278044   1.047145009
He  -0.111713000   1.969290972   0.833645999
He  -1.981824994   0.007457000   0.672524989
He  -1.423357964   0.109701999   0.525165021
He   1.449098945   2.998152971   0.722146988
He   0.980642974   2.495172977   0.677124023
Ne  -0.466403991   0.603519022   1.421802044
Kr  -0.707825005  -2.272381067  -0.679425001
He   4.262812138   1.141067028  -0.381053001
He   3.946430922   1.519549012  -1.317417979
He  -0.545823991   1.599032998   1.428789020
Ne   3.008095026   0.091192998   0.660000980
Ne   2.140815020   1.128705025  -1.906810999
Ne   3.725061893   0.580908000   0.259512007
Ne   3.046186924   1.393035054  -1.749693990
Ne   3.301469088   1.494709015   0.267062008
Ne   2.889683008   1.987321973  -0.951664984
Ne   3.881566048  -0.013379000  -0.538515985
Ne   3.469779015   0.479234010  -1.757243037
Ne   2.102722883  -0.173137993   0.502883971
Ne   1.423848033   0.638988972  -1.506322026
Ne   2.765858889  -1.206038952   0.217500001
Ne   1.898579001  -0.168525994  -2.349312067
Ne   3.482825994  -0.716323018  -0.182989001
Ne   2.803951025   0.095803998  -2.192194939
Ne   1.524667978  -1.797395945   0.397845000
Ne   0.657387972  -0.759882987  -2.168967009
Ne   0.619296014  -2.061726093   0.240728006
Ne  -0.059579000  -1.249598980  -1.768478036
Ne   0.482984990  -1.101042032   1.031283021
Ne  -0.384294987  -0.063529000  -1.535529017
Ne   1.199952006  -0.611325979   0.630793989
Ne   0.521076977   0.200801000  -1.378412008
Ne   0.729837000   0.209316000   1.477524042
Ne  -0.137443006   1.246827960  -1.089287996
Ne  -0.854409993   0.757112026  -0.688799024
Ne   1.976994991   0.785108984   1.288869023
Ne   1.109714985   1.822620988  -1.277941942
Ne   2.693962097   1.274824977   0.888381004
Ne   2.015086889   2.086951017  -1.120825052
Kr  -0.736827016  -1.652837038   1.046797991
Kr  -1.512277007  -0.725178003  -1.248234034
Kr  -1.136203051  -0.768005013   1.126018047
Kr  -1.692996979  -0.101921998  -0.521875978
Kr  -0.556105971  -2.276093960   0.320439994
Kr  -1.112900972  -1.610010028  -1.327453971
Kr  -1.657323956  -1.899072051   0.844914973
Kr  -2.214118004  -1.232988954  -0.802978992
Kr  -1.714076996  -2.238244057  -0.584271014
Ne  -4.514951229   1.972892046   2.324604034
Ne  -4.022148132   1.477254987   2.977093935
Ne  -4.614397049   2.072911024   1.378898025
Ne  -3.678107023   2.411587000   2.177995920
Ne  -3.103166103   1.833338976   2.769258022
Ne  -2.243428946   0.968657017   2.128391981
Ne  -3.695415020   2.428994894   1.171061039
Ne  -2.835679054   1.564313054   0.530194998
Ar  -2.117968082  -0.446597993   0.534256995
Ar  -1.729238033   0.451507986   1.745102048
Ne  -2.580910921   2.085114956   1.649726033
Ne  -4.638264179   0.039528001   1.649726033
Ar  -1.943299055   1.262300968   1.106776953
Ar  -3.819120884  -0.602792978   1.106776953
Ne  -3.133748055   0.583743989   2.933790922
Ne  -4.085428238   1.540899038   0.365662009
Ne  -3.877283096   0.051204000   2.654844999
Ne  -4.622222900   0.800430000   0.644608021
Ne  -4.587248802   0.765254021   2.679392099
Ne  -5.039107800   1.219712973   1.460039973
Ar  -2.447355986  -0.106596000   2.277542114
Ar  -3.315063953   0.766103983  -0.063987002
Ar  -3.204294920  -0.625653982   1.962424040
Ar  -3.838454962   0.012154000   0.251130015
Ar  -2.000705004  -0.555815995   1.542435050
Ar  -2.634865046   0.081992000  -0.168859005
Ar  -1.790977001   0.513602018   0.380890012
Ar  -2.844593048  -0.987425983   0.992685974
