# Supplementary material for: Advancing Non-Atom-Centered Basis Methods for More Accurate Interaction Energies: Benchmarks and Large-Scale Applications
Source: J Phys Chem A. 2024 Nov 18;128(47):10282–98. doi: 10.1021/acs.jpca.4c04689 (PMC11613648; doi:10.1021/acs.jpca.4c04689)
Supplement: Supplementary file 2 — jp4c04689_si_002.zip [file jp4c04689_si_002.zip › structures-all/IHB100_21/02.003_NHk-O__ammonium--dimethylether_100_msG.xyz]

         108
 
N    2.231143951   0.276883602   0.009597670
H    1.142933011   0.144899815   0.004738936
H    2.624771595  -0.011497764  -0.884633720
H    2.650232315  -0.282448769   0.750712991
H    2.466361523   1.255068898   0.169281125
H   -0.698263645   1.973967075   0.000398927
H   -1.893233538   1.011259794  -0.896933794
H   -1.898628592   1.008102655   0.887538791
H   -0.177244022  -2.078885317  -0.007394568
H   -1.578416586  -1.446461201  -0.900188208
H   -1.581715941  -1.451332569   0.884195566
C   -1.272333026   1.051493883  -0.002739998
O   -0.340544462  -0.039995894  -0.001922851
C   -0.966080308  -1.331587553  -0.006544793
Ar   3.543186903   0.443529010   0.019324999
Ar   1.781288028   1.128877044  -0.896524012
Ar   2.008766890  -0.662225008  -0.894805014
He   0.533900976   0.067062996  -0.000371000
He   0.599538982   0.705690026   0.000523000
He   0.755563974  -0.534391999   0.001706000
He   0.673816025   0.085772999   0.626033008
He   0.681285977   0.085525997  -0.623803973
He   3.437107086   0.091678999  -0.878611028
He   3.154354095   0.055165999  -1.505656004
He   2.104458094  -0.078184001  -1.513440013
He   3.462568045  -0.179271996   0.756735981
He   3.278697014   1.358245015   0.175303996
He   2.912573099   1.941694021   0.172578007
He   2.995944023   1.321732044  -0.451741010
He   1.136860013   0.144915000   0.823599994
He   1.149006009   0.144885004  -0.814122021
He   1.060271978   0.764859974   0.533308983
He   1.068120956   0.764841020  -0.525021017
He   1.225594044  -0.475060999  -0.523831010
He   2.630844116  -0.011513000  -1.703495026
He   2.549958944   0.608443975  -1.414394021
He   2.707432985  -0.631457984  -1.413203955
He   2.644160032  -0.282433987   1.569573998
He   2.725044966  -0.902390003   1.280472994
He   3.266242027  -0.203700006   1.284474015
He   2.026374102  -0.361178011   1.275282025
Ar   2.397783995  -1.035194993   0.010857000
Ar   2.102660894   1.235826015   0.911397994
Ar   3.248459101  -0.568298995   0.017158000
Ar   3.076436043   0.733462989   0.918628991
He   1.039759994   0.957256973   0.003959000
He   1.246106029  -0.667457998   0.005519000
He   1.204970956  -0.380050987   0.630156994
He   3.178033113   0.592203975  -0.880541980
He   3.311378002  -0.457720995  -0.879534006
He   2.753406048  -1.094805956   0.751492977
He   2.578924894   0.242524996   1.375123024
He   2.096971035  -0.886150002   0.746621013
He   2.363188028   2.067425966   0.168501005
He   2.404323101   1.780019999  -0.456137002
He   1.779754996   1.701292038   0.164180994
He  -0.802643001   2.786170006   0.001697000
He  -0.145885006   2.578483105   0.003377000
He  -0.072865002  -2.891088009  -0.008693000
He   0.510038018  -2.524095058  -0.006094000
Ne  -2.312444925   2.062654972  -0.004031000
Ne  -1.716722965  -2.572875023  -0.011435000
He   0.113936000   2.078341007   0.003202000
He  -1.302780986   2.526350975  -0.000422000
He  -2.705432892   0.906885982  -0.899737000
He  -2.710828066   0.903729022   0.884734988
He  -2.425484896   0.939399004   1.510653973
He   0.634956002  -1.974511027  -0.004591000
He  -0.622448027  -2.766166925  -0.010197000
He  -2.390615940  -1.550835013  -0.902992010
He  -2.101280928  -1.512655020  -1.526926994
He  -2.393915892  -1.555706978   0.881392002
He  -2.108572006  -1.520037055   1.507310987
Ne  -2.711107016   0.866599977  -0.007706000
Ne  -2.073416948   1.857272983   0.899071991
Ne  -2.067651033   1.860900044  -0.906405985
Ne  -2.283483982   0.011385000  -0.008059000
Kr   0.837557018   0.111828998   0.002031000
Ne  -2.404855013  -1.516481042  -0.011511000
Ne  -1.537027955  -2.316570044   0.892404974
Ne  -1.531262040  -2.312942982  -0.913073003
He  -0.779609978   2.592736959   0.530565977
He  -0.776230991   2.594862938  -0.527786016
He  -2.511373997   0.932669997  -1.428249002
He  -1.811887026   0.392490000  -1.427099943
He  -1.820662022   0.387207001   1.415724039
He  -0.099276997  -2.699780941   0.520790994
He  -0.095896997  -2.697654963  -0.537560999
He  -1.656383038  -0.825564981  -1.428374052
He  -1.663063049  -0.832562983   1.414361954
Ne  -1.276965976   1.048580050   1.447864056
Ne  -1.267699957   1.054407954  -1.453343987
Ne  -0.380582005   1.164276004   1.135830045
Ne  -0.373329014   1.168838024  -1.135128975
Kr  -0.344687015  -0.042601001   1.295088053
Kr  -0.336401999  -0.037390999  -1.298933029
Kr   0.551859021   0.073197000   0.932456017
Kr   0.557807028   0.076938003  -0.930121005
Kr  -1.238896012  -0.156930000   0.926275015
Kr  -1.232947946  -0.153188005  -0.936302006
Kr   0.439033985   0.969987988   0.231424004
Kr   0.669170976  -0.820773005   0.228560999
Ne  -0.970713019  -1.334501028   1.444059014
Ne  -0.961448014  -1.328673959  -1.457149029
Ne  -0.074329004  -1.218804955   1.132025003
Ne  -0.067077003  -1.214244008  -1.138934016
Ne  -1.978726029  -0.552653015   0.680544972
Ne  -1.974326015  -0.549885988  -0.696954012
