# Supplementary material for: Advancing Non-Atom-Centered Basis Methods for More Accurate Interaction Energies: Benchmarks and Large-Scale Applications
Source: J Phys Chem A. 2024 Nov 18;128(47):10282–98. doi: 10.1021/acs.jpca.4c04689 (PMC11613648; doi:10.1021/acs.jpca.4c04689)
Supplement: Supplementary file 2 — jp4c04689_si_002.zip [file jp4c04689_si_002.zip › structures-all/IHB100_21/07.002_OH-Ca__water--cyanide_100_irG.xyz]

          28
 scaling factor:   1.700000    
O    0.220311970  -1.715180278  -1.182816982
H    0.127239913  -0.834508121  -0.716063678
H    0.137658849  -2.338232040  -0.458174080
C   -0.074650273   0.694596052   0.378790438
N   -0.206743136   1.592262983   1.110970140
He   0.116871998  -0.036885001  -0.818448007
He   0.737702012  -0.289438009  -0.687698007
He  -0.499370992  -0.327876002  -0.861849010
He   0.043584999  -0.340424001  -0.230763003
He   0.207825005  -0.375952005  -1.389711976
Kr   0.036302000  -1.575513005   0.093464002
He   0.011064000  -0.746327996   0.089726001
He   0.562345028  -0.750939012  -0.027391000
He  -0.485184997  -0.783487976  -0.174859002
Ne   0.083132997  -0.372543991  -0.496574998
Ne   0.053996000  -0.750239015   0.365269005
Ne   0.053996000   0.390940994  -1.033839941
Ne  -0.842936993  -0.258906007  -0.398930997
Ne  -0.893549979  -0.485543013   0.581167996
Ne  -0.893549979   0.655637026  -0.817941010
Ne   1.366623998   0.821952999   0.482668996
Ne  -1.515923977   0.567238986   0.274912000
Ne  -0.074649997  -0.222279996   1.502899051
Ne  -0.074649997   1.611472011  -0.745317996
Ne   0.822283030   0.056155998   1.323346972
Ne   0.822283030   1.491549969  -0.436475009
Ne   0.924560010  -0.356532007   0.410248995
Ne   0.924560010   0.514137030  -0.657208979
