# Supplementary material for: Advancing Non-Atom-Centered Basis Methods for More Accurate Interaction Energies: Benchmarks and Large-Scale Applications
Source: J Phys Chem A. 2024 Nov 18;128(47):10282–98. doi: 10.1021/acs.jpca.4c04689 (PMC11613648; doi:10.1021/acs.jpca.4c04689)
Supplement: Supplementary file 2 — jp4c04689_si_002.zip [file jp4c04689_si_002.zip › structures-all/IHB100_21/01.001_OHk-O__oxonium--methylcyanate_100_msG.xyz]

         104
 
O   -1.521483421  -1.716488361   0.495043665
H   -1.062363625  -2.447333813   0.942523181
H   -0.926219881  -0.836209536   0.371590823
H   -1.946441770  -2.027010918  -0.322361380
H    0.510012269   1.894428849   1.410365820
H   -0.493386388   2.363682985  -0.011997979
H   -1.255966306   1.560349703   1.403560519
C   -0.359529614   1.665111184   0.805618644
O   -0.138893098   0.309285641   0.202853739
C    0.902667999   0.172855914  -0.575150192
N    1.803516507  -0.004241795  -1.267707109
Kr  -2.027537107  -2.909925938   0.451730013
Kr  -0.268480003  -2.005276918   0.664882004
Kr  -1.598122001  -1.481515050   1.768296957
Kr  -1.266283989  -1.530357957  -0.762926996
Kr  -2.595926046  -1.006595969   0.340487987
He  -1.381865025  -3.200819969   0.915176988
He  -0.808606029  -3.115540981   0.542927980
He  -1.729058027  -2.752964020   1.306774020
He  -0.510527015  -2.124798059   1.454399943
He  -0.923464000  -3.098634958   1.419056058
He  -0.734353006  -0.268420011   0.426290989
He  -0.352304012  -0.665565014   0.027224001
He  -1.184756994  -0.174954996   0.772210002
He  -1.113852978  -0.255811006  -0.094498001
He  -2.265943050  -2.780497074  -0.349707991
He  -1.692684054  -2.695218086  -0.721956015
He  -2.613136053  -2.332640886   0.041889999
He  -2.085340977  -1.375710011  -0.798893988
He  -2.498277903  -2.349546909  -0.834237993
Kr  -1.707622051  -0.684147000   1.257856965
He  -0.609808028  -2.662734032   1.590108037
He  -0.309686005  -2.767818928   0.979083002
He  -1.230139017  -2.405241013   1.742928982
He  -0.464821994  -0.509326994   0.826991022
He  -2.398997068  -1.811611056  -0.969946027
He  -1.778666019  -2.069103956  -1.122766972
He  -2.699119091  -1.706526041  -0.358920991
Kr  -0.566302001  -2.092746019  -0.297621995
Kr  -2.476665020  -1.340230942   1.287709951
Kr  -0.838877976  -1.056915998   1.378941059
Kr  -1.836681962  -0.581996977  -0.048868001
Kr  -1.187859058  -2.817301989  -0.104258999
Kr  -2.559551001  -2.276976109   1.034052014
He  -0.323159009  -1.073763013  -0.128865004
He  -0.191140994  -1.154103994   0.542389989
He  -0.881877005  -0.825339019  -0.446018994
He  -1.790222049   1.930452943   1.901721001
He  -1.253955007   1.636687994   2.218875885
He  -1.948472023   1.962349057   1.232089043
Ar   2.666419029  -0.602014005  -2.072310925
He   0.932015002   2.593048096   1.343912959
He   1.129976988   2.183059931   1.860816002
He   0.584563971   1.280135989   1.946702003
He   0.375001997   2.628335953   1.747593999
He  -0.071383998   3.062302113  -0.078451000
He  -1.113351941   2.075052023  -0.462448001
He  -0.628396988   3.097589970   0.325230002
He  -1.677968979   0.861730993   1.470013022
He  -1.390977025   2.294256926   1.740789056
He  -1.936390996   1.391332030   1.826675057
Ne   0.388027996   2.902682066   0.687901020
Ne  -0.363337994   3.041841984   1.262650967
Kr  -0.733708978  -0.690012991   0.292385012
Ne   1.650225997   1.410426974  -0.692867994
Ne   0.155110002  -1.064715028  -0.457432985
Ne   0.906476021  -1.203874946  -1.032183051
Ar   2.485112906   1.124132037  -1.375038028
He   0.965044975   1.681061983   2.056886911
He   1.211781025   1.474102020   1.447989941
He  -0.948418975   2.577049971  -0.658519983
He  -0.465386987   3.034715891  -0.480506986
He  -0.379720002   2.219120026  -0.809965014
He  -1.283965945   0.889316976   1.872069955
He  -1.872069001   1.165081024   1.036478043
Ne  -0.193788007   0.599085987   1.775362015
Ne  -1.455711007   1.190806985  -0.017609000
Ne   1.077383041   1.847808957   0.726966023
Ne   0.311935991   2.206729889  -0.360599011
Ne  -0.317537010   1.777256966   2.251281977
Ne  -1.579460025   2.368978024   0.458310008
Kr   0.581827998  -0.028663000   1.226871967
Kr  -0.859614015   0.647234023  -0.821164012
Kr   0.843824029   0.836794019   0.864867985
Kr  -0.191170007   1.322106004  -0.605677009
Kr  -0.086616002  -0.703535020   1.011384010
Kr  -1.121610045  -0.218222007  -0.459161013
Kr  -1.065929055  -0.112494998   1.005951047
Ne   1.708737016  -0.205112994   0.570132971
Ne   0.096598998   0.550825000  -1.720432997
Ne   1.998849034   0.647159994   0.248078004
Ne   0.736926019   1.238880992  -1.544893980
Ne   1.068410039  -0.893168986   0.394594014
Ne  -0.193513006  -0.301447988  -1.398378015
Ar   2.538461924  -0.348861009  -0.223478004
Ar   1.068570971   0.340377003  -2.311935902
Ar   2.805866957   0.514060020  -0.577795982
Ar   1.731605053   1.017784953  -2.104134083
Ar   1.875427961  -1.026268959  -0.431279987
Ar   0.801165998  -0.522543013  -1.957617998
Ar   2.929616928  -0.664111018  -1.053715944
Ar   1.855355024  -0.160384998  -2.580053091
Ar   2.665678978   0.447959006  -2.162978888
Ar   1.735239029  -1.092370033  -2.016463041
