# Supplementary material for: Advancing Non-Atom-Centered Basis Methods for More Accurate Interaction Energies: Benchmarks and Large-Scale Applications
Source: J Phys Chem A. 2024 Nov 18;128(47):10282–98. doi: 10.1021/acs.jpca.4c04689 (PMC11613648; doi:10.1021/acs.jpca.4c04689)
Supplement: Supplementary file 2 — jp4c04689_si_002.zip [file jp4c04689_si_002.zip › structures-all/IHB100_21/05.015_OH-Oa__water--benzoate_100_msG.xyz]

         145
 
O   -0.030801125  -4.272717476  -0.333300143
H    0.206600636  -3.575589180  -0.968955815
H   -0.256967545  -3.680692196   0.404703230
O    0.351210982  -1.582065105  -1.194083691
C   -0.005211365  -1.117054582  -0.085692361
O   -0.368194997  -1.742723227   0.938282430
C    0.003695815   0.414963812   0.032676753
C   -0.374291062   1.037982464   1.220267296
C   -0.368079603   2.423601627   1.330305576
C    0.018614866   3.208209515   0.248011351
C    0.397987455   2.594690561  -0.942019105
C    0.389434010   1.208588600  -1.045640588
H   -0.669823468   0.404803634   2.044345140
H   -0.664563537   2.894786835   2.259256601
H    0.024230789   4.287600040   0.331179768
H    0.700111866   3.199521065  -1.788051724
H    0.678784847   0.706089079  -1.957303524
He   0.467756987  -3.516263962  -1.742809057
He   0.967639029  -3.558155060  -1.270761013
He  -0.216909006  -3.516349077  -1.667310953
He  -0.518122971  -3.740016937   1.178555965
He   0.166541994  -3.739932060   1.103059053
He  -1.018005967  -3.698126078   0.706507981
He  -0.420343012  -3.096091032   0.954357982
Kr  -0.019616000  -2.979832888  -0.230410993
Kr  -0.041986998  -5.565600872  -0.436190009
Kr   0.534896016  -4.596409798   0.788070023
Kr  -1.176247001  -4.536018848   0.215232000
Kr   1.110697985  -4.465609074  -0.918137014
Kr  -0.600444973  -4.405218124  -1.490975022
He   0.410465986  -3.002823114  -1.517542958
He   0.401338011  -4.057807922  -1.601500034
He   0.339870989  -3.174103022   0.644957006
He  -0.844677985  -3.132297039   0.248407006
He  -0.460832000  -4.253458023   0.953290999
Kr   1.198441029  -4.316101074   0.078212000
Kr  -1.260043025  -4.229333878  -0.744813025
Kr   0.859613001  -3.404000998   0.033790000
Kr  -0.905645013  -3.341700077  -0.557164013
Kr   0.844043016  -5.203734875  -0.109435998
Kr  -0.921214998  -5.141434193  -0.700389981
Kr  -0.109618999  -5.245638847   0.520790994
Kr   0.032446001  -5.099530220  -1.330616951
He   0.713517010  -2.970350981  -0.751486003
He  -0.289537013  -2.934950113  -1.087277055
Kr   0.344480008  -2.868370056  -1.294669032
Kr  -0.375782996  -3.029588938   0.840201974
He  -0.866038978   0.887928009   2.675740957
He  -0.660000026   3.711229086   2.322273016
He   0.028794000   5.104042053   0.394196987
He   0.704675019   4.015963078  -1.725034952
He   0.902224004   3.771600962  -2.338001966
He   0.880896986   1.278169036  -2.507253885
He   0.875000000   0.222965002  -2.588699102
Kr   0.764567971  -1.489753008  -2.420001984
Kr   0.049378999  -2.548402071  -0.383311987
Kr  -0.582404017  -2.471510887  -1.333758950
Kr  -0.781552017  -1.835034966   2.164201021
Kr   0.555360019  -2.653386116   0.939016998
He  -0.930799007   0.346522003   2.818337917
He  -0.246136993   0.348522991   2.742837906
He  -1.430806041   0.385758996   2.346193075
He  -0.841953993  -0.255928010   2.496423960
He  -0.925539017   2.836504936   3.033248901
He  -0.829729021   3.480191946   2.807518005
He  -0.836694002   2.234055996   2.711335897
He  -0.140935004   4.873004913   0.879441977
He   0.196361005   4.948330879  -0.120898999
He   0.961088002   3.257802963  -2.562045097
He   0.865278006   2.614115953  -2.336313963
He   0.939760983   0.764370978  -2.731296062
Kr   1.580579042  -1.620705962  -0.782473981
Kr  -0.878157020  -1.543424010  -1.605694056
Kr   1.521633029  -1.545560002  -1.751793981
Kr  -0.243806005  -1.490069985  -2.342888117
Kr   1.238960028  -0.709756017  -0.829065979
Kr  -0.526477993  -0.654264987  -1.420160055
Kr   0.427053005  -0.610943019  -2.050488949
Kr   1.228899956  -2.509865046  -0.968007028
Kr   0.416992009  -2.411051989  -2.189429998
Ne   1.369739056  -1.160271049   0.374660999
Ne  -1.380162001  -1.073837996  -0.546046019
Ne   1.066019058  -2.050937891   0.205184996
Ne  -1.086503029  -1.983281016  -0.515510023
Kr   0.861172974  -1.781363964   1.349892020
Kr  -1.597563028  -1.704082966   0.526672006
Kr   0.226822004  -1.834718943   2.087086916
Kr  -1.538617015  -1.779229045   1.495993018
Kr   0.519554019  -0.870414019   1.303300023
Kr  -1.245883942  -0.814924002   0.712206006
Kr  -0.867757976  -0.900102019   1.788391948
Kr  -1.255944014  -2.615032911   0.573265016
Kr  -0.877819002  -2.700211048   1.649451971
Ne   1.378646016   0.371746987   0.493030012
Ne  -1.371255040   0.458180010  -0.427677006
Ne   1.084987044   1.281190038   0.462494999
Ne  -1.067535043   1.348847032  -0.258201003
Ne   1.000659943   0.994765997   1.680621028
Ne  -1.749241948   1.081199050   0.759913981
Ne   0.414267004   0.939903975   2.433872938
Ne  -1.738253951   1.007560015   1.713176966
Ne   0.696940005   0.104099996   1.511144996
Ne  -1.455582023   0.171755999   0.790449023
Ne   1.006870985   2.380384922   1.790658951
Ne  -1.743029952   2.466818094   0.869952023
Ne   0.420479000   2.325522900   2.543910980
Ne  -1.732043028   2.393179893   1.823215961
Ne   0.713212013   3.289828062   1.760123968
Ne  -1.439309955   3.357485056   1.039427996
Ne   1.393565059   3.164993048   0.708365023
Ne  -1.356335998   3.251425982  -0.212341994
Ne   1.099905968   4.074436188   0.677829027
Ne  -1.052616000   4.142093182  -0.042865999
Ne   0.388772011   4.023493767   1.389315963
Ne  -0.916886985   4.064533234   0.952162981
Ne   0.964177012   4.151995182  -0.317198992
Ne  -0.341482013   4.193034172  -0.754352987
Ne   1.089844942   2.274327040   0.538888991
Ne  -1.062675953   2.341984034  -0.181806996
Ne   1.772938013   2.551474094  -0.481665999
Ne  -0.976962984   2.637907028  -1.402372003
Ne   1.761950970   2.625113010  -1.434929013
Ne  -0.390570998   2.692769051  -2.155623913
Ne   1.479279041   3.460916996  -0.512201011
Ne  -0.673242986   3.528573990  -1.232895970
Ne   1.764384985   1.165372014  -0.585286975
Ne  -0.985517025   1.251804948  -1.505993962
Ne   1.753396988   1.239011049  -1.538550973
Ne  -0.399123996   1.306666970  -2.259246111
Ne   1.460664988   0.274706006  -0.754763007
Ne  -0.691856980   0.342363000  -1.475458980
He  -0.171728000  -0.234029993   2.164189100
He  -0.362149000   2.834543943   3.017864943
He  -1.365304947   2.866074085   2.681993961
He  -0.159502998   3.502089977   2.475282907
He  -1.162659049   3.533620119   2.139411926
He   0.529290974   4.894903183   0.547206998
He  -0.473865002   4.926434040   0.211336002
He   1.400853992   3.228233099  -2.210788965
He   0.397697985   3.259763956  -2.546659946
He   1.205171943   3.806823969  -1.572024941
He   0.202015996   3.838355064  -1.907896042
He   1.379526973   0.734802008  -2.380040884
He   0.376370996   0.766331971  -2.715912104
He   1.176880002   0.067256004  -1.837458968
