# Supplementary material for: Advancing Non-Atom-Centered Basis Methods for More Accurate Interaction Energies: Benchmarks and Large-Scale Applications
Source: J Phys Chem A. 2024 Nov 18;128(47):10282–98. doi: 10.1021/acs.jpca.4c04689 (PMC11613648; doi:10.1021/acs.jpca.4c04689)
Supplement: Supplementary file 2 — jp4c04689_si_002.zip [file jp4c04689_si_002.zip › structures-all/IHB100_21/02.002_NHk-O__ammonium--dimethylcarbonate_100_0.xyz]

          17
 
N   -2.041123390   1.328285456  -2.089030743
H   -1.459924340   2.156768799  -2.198412180
H   -2.152529240   0.878229320  -2.995399237
H   -2.957531929   1.608053446  -1.744930148
H   -1.568140984   0.635238409  -1.379955649
H    2.719896555   0.428848833   0.315506518
H    1.854338646   1.216640234   1.661903143
H    2.331959009   2.168757200   0.229960516
H   -1.025777102  -2.010226965   1.698917866
H   -0.160536453  -2.798106909   0.352552861
H    0.583649814  -2.736727715   1.976620317
O    0.738548279   0.961136341  -0.087816395
C    0.076009154  -0.153008133   0.138275340
O   -0.995996296  -0.362048745  -0.428514391
O    0.637580931  -0.976236224   0.981067657
C   -0.053381570  -2.224252462   1.267336369
C    2.006602526   1.199993730   0.587635159
