# Supplementary material for: Advancing Non-Atom-Centered Basis Methods for More Accurate Interaction Energies: Benchmarks and Large-Scale Applications
Source: J Phys Chem A. 2024 Nov 18;128(47):10282–98. doi: 10.1021/acs.jpca.4c04689 (PMC11613648; doi:10.1021/acs.jpca.4c04689)
Supplement: Supplementary file 2 — jp4c04689_si_002.zip [file jp4c04689_si_002.zip › structures-all/IHB100_21/08.008_NH-Oa__aniline--benzoate_100_irG.xyz]

          58
 scaling factor:   1.700000    
H    1.883516908   0.466296673  -0.410783917
H    5.485091686   2.809806347  -0.112837404
H    4.306621552   0.624725640   0.026063422
H    1.769991159   4.689681530  -1.141667485
H   -0.200713292   1.625784755  -0.781708777
H    4.181519985   4.842697144  -0.696386635
H   -0.211183459   3.312421560  -1.077798605
C    4.423707485   2.744287014  -0.308816731
C    3.756548643   1.520299315  -0.234517723
C    2.399115324   1.417487144  -0.480867416
C    1.652687311   2.564474821  -0.817268372
C    2.327848911   3.796414375  -0.885668576
C    3.690226078   3.879262209  -0.635464013
N    0.317582905   2.458612680  -1.105222940
O   -1.289466262   0.342647314  -0.193302646
C   -0.829596102  -0.816797674  -0.017990485
O    0.344225347  -1.207179070  -0.166112840
C   -1.850609779  -1.870789409   0.434406400
C   -1.451851487  -3.186451435   0.660769224
C   -2.368768215  -4.147265434   1.069998264
C   -3.703653574  -3.802431107   1.259008884
C   -4.111069202  -2.490954638   1.035362601
C   -3.189069271  -1.534526706   0.626154959
H   -0.409646034  -3.425971031   0.506331265
H   -2.045380592  -5.166210175   1.242512703
H   -4.419800758  -4.548998833   1.577782869
H   -5.148401260  -2.216257572   1.180779576
H   -3.479295731  -0.509701312   0.445834070
He   1.080178976   0.406823009  -0.558027029
He  -1.004052043   1.566311002  -0.928951979
He  -0.601481974   1.487444997  -1.482292056
Ne   1.590019941   0.623063982   0.423864007
He   1.917595983  -0.339863986  -0.271091998
He   1.292472005  -0.100048997  -0.432880014
He  -0.166633993   0.819624007  -0.642015994
He  -0.297055990   1.204733014  -0.086005002
He   0.434377015   1.150213957  -0.579068005
He  -0.744821012   1.114756942  -0.829172015
He  -0.355814010   1.756697059   0.011623000
He  -0.074476004   0.925963998  -1.187770009
He  -0.914011002   1.664996028  -0.381408989
Ar  -0.751110017   2.547580004  -0.331077993
Kr  -0.467265993   1.193974018  -0.555666029
Kr   1.202702045  -0.313098997  -0.548080981
Kr  -2.228805065   1.236837029  -0.211427003
Kr  -0.017483000   0.322887987  -0.446144998
Kr  -0.700820982   0.606293976  -1.318580031
Kr   0.601426005  -0.628018022  -1.297785044
Kr  -1.038624048   0.631276011   1.046064973
Kr  -1.540308952   0.054019000  -1.432669997
Kr  -1.763147950   1.172260046   0.683982015
Kr  -2.123372078   0.757773995  -1.095816970
Kr  -0.511842012   1.172183037   0.430741012
Kr  -1.301491976   1.638231039  -0.253118008
Ne  -0.012481000   0.058178000   0.801168978
Ne  -0.451685995  -0.447187006  -1.368862033
Kr   1.121850014  -0.377642989   0.457931012
Kr   1.639786959  -1.156334043  -0.200699002
