# Supplementary material for: Advancing Non-Atom-Centered Basis Methods for More Accurate Interaction Energies: Benchmarks and Large-Scale Applications
Source: J Phys Chem A. 2024 Nov 18;128(47):10282–98. doi: 10.1021/acs.jpca.4c04689 (PMC11613648; doi:10.1021/acs.jpca.4c04689)
Supplement: Supplementary file 2 — jp4c04689_si_002.zip [file jp4c04689_si_002.zip › structures-all/IHB100_21/05.012_OH-Oa__water--hydroxide_100_irG.xyz]

          20
 scaling factor:   1.700000    
O   -0.078719959  -0.924127758  -0.811003208
H    0.031689558  -0.043993801  -0.081842430
H   -0.295773029  -1.654797554  -0.228477880
O    0.139006361   0.942014039   0.786271334
H   -0.692705572   1.414923072   0.702832699
He   0.151598006   0.551407993   0.001583000
He   0.721346974   0.249640003   0.069986001
He  -0.495063990   0.504743993  -0.061709002
He   0.004508000   0.114266001   0.513175011
He   0.219603002   0.620169997  -0.522460997
He  -0.099453002  -0.285562009   0.675826013
He   0.556644976  -0.313901991   0.485733002
He  -0.659354985  -0.055013999   0.357369006
Kr  -0.502088010  -0.185487002   0.786270976
Kr   0.236964002   0.886316001  -0.505843997
Kr  -0.227483004   0.202811003  -0.066418000
Kr   0.991132975   0.457497001  -0.063072003
Kr   0.491867989  -0.297093987   0.636740983
Kr  -0.572448015   1.346544981  -0.219933003
Kr  -1.071712971   0.591952980   0.479880005
