# Supplementary material for: Advancing Non-Atom-Centered Basis Methods for More Accurate Interaction Energies: Benchmarks and Large-Scale Applications
Source: J Phys Chem A. 2024 Nov 18;128(47):10282–98. doi: 10.1021/acs.jpca.4c04689 (PMC11613648; doi:10.1021/acs.jpca.4c04689)
Supplement: Supplementary file 2 — jp4c04689_si_002.zip [file jp4c04689_si_002.zip › structures-all/IHB100_21/08.008_NH-Oa__aniline--benzoate_100_msG.xyz]

         212
 
H    1.883516908   0.466296673  -0.410783917
H    5.485091686   2.809806347  -0.112837404
H    4.306621552   0.624725640   0.026063422
H    1.769991159   4.689681530  -1.141667485
H   -0.200713292   1.625784755  -0.781708777
H    4.181519985   4.842697144  -0.696386635
H   -0.211183459   3.312421560  -1.077798605
C    4.423707485   2.744287014  -0.308816731
C    3.756548643   1.520299315  -0.234517723
C    2.399115324   1.417487144  -0.480867416
C    1.652687311   2.564474821  -0.817268372
C    2.327848911   3.796414375  -0.885668576
C    3.690226078   3.879262209  -0.635464013
N    0.317582905   2.458612680  -1.105222940
O   -1.289466262   0.342647314  -0.193302646
C   -0.829596102  -0.816797674  -0.017990485
O    0.344225347  -1.207179070  -0.166112840
C   -1.850609779  -1.870789409   0.434406400
C   -1.451851487  -3.186451435   0.660769224
C   -2.368768215  -4.147265434   1.069998264
C   -3.703653574  -3.802431107   1.259008884
C   -4.111069202  -2.490954638   1.035362601
C   -3.189069271  -1.534526706   0.626154959
H   -0.409646034  -3.425971031   0.506331265
H   -2.045380592  -5.166210175   1.242512703
H   -4.419800758  -4.548998833   1.577782869
H   -5.148401260  -2.216257572   1.180779576
H   -3.479295731  -0.509701312   0.445834070
He   1.080178976   0.406823009  -0.558027029
He   6.288430214   2.869281054   0.034405999
He   5.109960079   0.684199989   0.173306003
He   0.966652989   4.630208015  -1.288910031
He  -1.004052043   1.566311002  -0.928951979
He  -0.601481974   1.487444997  -1.482292056
He   4.984858990   4.902171135  -0.549144030
He   4.674646854   5.496352196  -0.707840979
He  -1.014521956   3.252947092  -1.225041986
He  -0.611952007   3.174082041  -1.778381944
Ne   4.298812866   0.825922012   0.917901993
Ne   4.640781879   0.537283003  -0.831251979
Ne   3.289422989   0.437236995  -1.078940988
Ne   2.941379070   0.723110020   0.671553016
Ne   1.590019941   0.623063982   0.423864007
Ne   1.931988955   0.334425002  -1.325291038
Ne   2.794975042   4.879477024  -0.041244999
Ne   1.443614960   4.779430866  -0.288933992
Ne   3.136944056   4.590837955  -1.790400028
Ne   1.785585046   4.490790844  -2.038089037
Ne   4.157351971   4.962324142   0.208959997
Ne   4.499321938   4.673685074  -1.540194988
Ar  -0.979928017   2.362552881  -1.343042016
He   1.917595983  -0.339863986  -0.271091998
He   2.518606901  -0.009274000  -0.208142996
He   1.292472005  -0.100048997  -0.432880014
He   6.076137066   3.376152039  -0.090741001
He   6.120182037   2.334235907   0.089803003
He   4.340700150  -0.181435004   0.165756002
He   4.941711903   0.149155006   0.228704005
He   3.715575933   0.058380000   0.003967000
He   1.735911965   5.495841980  -1.281360030
He   2.361036062   5.256027222  -1.119570971
He   1.134901047   5.165252209  -1.344308019
He  -0.166633993   0.819624007  -0.642015994
He  -0.297055990   1.204733014  -0.086005002
He   0.434377015   1.150213957  -0.579068005
He  -0.744821012   1.114756942  -0.829172015
He   4.147440910   5.648858070  -0.836079001
He   3.546430111   5.318266869  -0.899026990
He  -0.245261997   4.118581772  -1.217491031
He   0.379862010   3.878767014  -1.055701971
He  -0.846274018   3.787992001  -1.280439019
He   5.997930050   2.939793110   0.512198985
He   6.198389053   2.770596027  -0.513136983
He  -0.355814010   1.756697059   0.011623000
He  -0.074476004   0.925963998  -1.187770009
He  -0.914011002   1.664996028  -0.381408989
He  -0.136960998   3.843044996  -1.697072983
He  -0.924480975   3.351632118  -0.677498996
Ne   4.148952961   2.976192951   1.096534014
Ne   4.698462009   2.512381077  -1.714167953
Ne   5.094248772   2.991379023   0.953562975
Ne   5.524383068   2.628324032  -1.246551991
Ne   5.141293049   3.808681011   0.366771013
Ne   5.402201176   3.588462114  -0.967755973
Ne   5.216431141   2.031241894   0.674767017
Ne   5.477338791   1.811022997  -0.659759998
Ne   3.323031902   2.860249996   0.628917992
Ne   3.753166914   2.497195005  -1.571195960
Ne   3.481794119   1.752205014   1.170832992
Ne   4.031302929   1.288393021  -1.639868975
Ne   4.427090168   1.767392039   1.027861953
Ne   4.857223988   1.404337049  -1.172253013
Ne   2.124361038   1.649392962   0.924484015
Ne   2.673868895   1.185580969  -1.886219025
Ne   1.298439026   1.533450007   0.456867993
Ne   1.728574038   1.170395017  -1.743247032
Ne   1.377933025   2.796380997   0.588083029
Ne   1.927441001   2.332568884  -2.222619057
Ne   2.323227882   2.811567068   0.445111006
Ne   2.753362894   2.448512077  -1.755004048
Ne   2.053095102   4.028319836   0.519683003
Ne   2.602602959   3.564508915  -2.291019917
Ne   1.227172971   3.912377119   0.052067000
Ne   1.657307982   3.549321890  -2.148047924
Ne   3.415472031   4.111167908   0.769886971
Ne   3.964979887   3.647356033  -2.040815115
Ne   4.360766888   4.126354218   0.626915991
Ne   4.790902138   3.763299942  -1.573199034
Ar   0.067071997   2.670056105   0.176127002
Ar   0.568094015   2.247169018  -2.386571884
Ar   0.096928999   3.501864910  -0.322753996
Ar   0.463097990   3.192800045  -2.195688963
Ar   0.538236976   1.415361047  -1.887691975
Ar  -0.751110017   2.547580004  -0.331077993
Ar  -0.384941012   2.238514900  -2.204011917
Kr  -0.467265993   1.193974018  -0.555666029
Kr   1.202702045  -0.313098997  -0.548080981
Ne  -4.134397030  -1.192913055   1.682530999
Ne  -5.046147823  -2.142477036   2.088202953
Ne  -3.212397099  -0.236485004   1.273323059
He   0.393202007  -3.492028952   0.359221995
He  -0.307309002  -4.221591949   0.670906007
He  -2.587385893  -5.730694771   1.483670950
He  -1.943043947  -5.961831093   1.407086968
He  -4.961805820  -5.113482952   1.818940997
He  -5.690406799  -2.780741930   1.421937943
He  -3.581633091   0.285919994   0.281260014
He  -4.282144070  -0.443643987   0.592943013
Kr  -2.228805065   1.236837029  -0.211427003
Kr  -0.017483000   0.322887987  -0.446144998
Kr  -0.700820982   0.606293976  -1.318580031
Kr   1.283563972  -2.101368904  -0.147989005
Kr   0.601426005  -0.628018022  -1.297785044
He   0.183412001  -3.990525007   0.517773986
He   0.094462000  -3.651730061   1.110878944
He  -0.147259995  -3.929864883  -0.083426997
He  -1.452322006  -5.730763912   1.253955960
He  -1.248502016  -5.100251198   1.065866947
He  -4.450185776  -5.344612122   1.769217968
He  -5.216679096  -4.614958763   1.754428029
He  -5.741459846  -1.651703954   1.169337034
He  -5.118015766  -1.420644999   0.989345014
He  -5.945280075  -2.282217026   1.357424974
He  -4.072353840   0.054852001   0.434390992
He  -3.983403921  -0.283942014  -0.158713996
Kr  -1.038624048   0.631276011   1.046064973
Kr  -1.540308952   0.054019000  -1.432669997
Kr  -1.763147950   1.172260046   0.683982015
Kr  -2.123372078   0.757773995  -1.095816970
Kr  -0.511842012   1.172183037   0.430741012
Kr  -1.301491976   1.638231039  -0.253118008
Kr  -1.706866980  -0.072402999   0.962453008
Kr  -2.067090988  -0.486889005  -0.817345977
Kr  -2.585027933   0.291803002  -0.158717006
Ne  -0.549049020  -0.493990004   1.368144035
Ne  -1.110144019  -1.139605999  -1.404124975
Ne  -0.012481000   0.058178000   0.801168978
Ne  -0.451685995  -0.447187006  -1.368862033
Kr   0.595067978  -0.918551028   1.073254943
Kr   0.093382999  -1.495807052  -1.405480981
Kr   1.178130984  -1.622305989   0.736401021
Kr   0.817906976  -2.036792040  -1.043398023
Kr   1.121850014  -0.377642989   0.457931012
Kr   1.639786959  -1.156334043  -0.200699002
Kr  -0.073175997  -1.622228980   0.989642024
Kr  -0.433398992  -2.036715031  -0.790157020
Kr   0.356252015  -2.502763033  -0.106297001
Ne  -1.570062041  -1.547981024   1.820541024
Ne  -2.131156921  -2.193597078  -0.951729000
Ne  -2.228519917  -2.240400076   1.785277963
Ne  -2.667725086  -2.745764971  -0.384754002
Ne  -1.171303988  -2.863643885   2.046904087
Ne  -1.732398987  -3.509258986  -0.725365996
Ne  -0.578454971  -3.556138992   1.758399963
Ne  -1.017660022  -4.061503887  -0.411632001
Ne  -0.634736001  -2.311475992   1.479928970
Ne  -1.073940992  -2.816840887  -0.690101981
Ne  -2.088221073  -3.824456930   2.456132889
Ne  -2.649316072  -4.470073223  -0.316136986
Ne  -1.495372057  -4.516952991   2.167629004
Ne  -1.934576988  -5.022316933  -0.002403000
Ne  -2.746679068  -4.516876221   2.420870066
Ne  -3.185883045  -5.022241116   0.250838012
Ne  -3.423105955  -3.479623079   2.645143986
Ne  -3.984200954  -4.125238895  -0.127125993
Ne  -2.886538029  -2.927455902   2.078169107
Ne  -3.325742960  -3.432820082  -0.091862001
Ne  -4.081563950  -4.172041893   2.609879971
Ne  -4.520769119  -4.677405834   0.439848989
Ne  -3.514168024  -4.893824100   2.195619106
Ne  -3.780576944  -5.200364113   0.879339993
Ne  -4.821755886  -3.649085045   2.170389891
Ne  -5.088164806  -3.955624104   0.854110003
Ne  -3.830522060  -2.168147087   2.421498060
Ne  -4.391616821  -2.813762903  -0.350771993
Ne  -4.984465122  -2.121267080  -0.062268000
Ne  -4.488979816  -2.860565901   2.386234045
Ne  -4.928184032  -3.365930080   0.216203004
Ne  -2.908521891  -1.211719036   2.012290001
Ne  -3.469616890  -1.857334971  -0.759980023
Ne  -4.062465191  -1.164839029  -0.471475005
Ne  -2.371953964  -0.659551024   1.445315003
Ne  -2.811158895  -1.164916039  -0.724716008
He   0.106329001  -2.877424955   0.827948987
He  -1.490445018  -5.479290009   1.756903052
He  -1.695130944  -5.714808941   0.745586991
He  -2.356669903  -5.479237080   1.932211041
He  -2.561355114  -5.714756012   0.920894980
He  -4.731090069  -4.862026215   2.267481089
He  -4.935774803  -5.097545147   1.256165028
He  -5.703337193  -1.903177977   0.666388988
He  -5.664375782  -2.764802933   0.859161973
