# Supplementary material for: Advancing Non-Atom-Centered Basis Methods for More Accurate Interaction Energies: Benchmarks and Large-Scale Applications
Source: J Phys Chem A. 2024 Nov 18;128(47):10282–98. doi: 10.1021/acs.jpca.4c04689 (PMC11613648; doi:10.1021/acs.jpca.4c04689)
Supplement: Supplementary file 2 — jp4c04689_si_002.zip [file jp4c04689_si_002.zip › structures-all/IHB100_21/02.007_NHk-O__imidazolium--Nmethylacetamide_100_irG.xyz]

          42
 scaling factor:   1.700000    
C   -3.497542381   0.710807562  -0.650286198
C   -2.298684120   1.080997944  -0.129442930
N   -1.411366582   0.058507230  -0.373208493
H   -0.379472524   0.018696910  -0.099046580
C   -2.034905910  -0.911575496  -1.021528602
N   -3.305689573  -0.538068593  -1.201846480
H   -4.445830345   1.212147951  -0.676820755
H   -2.012513638   1.977015615   0.386856675
H   -1.596756697  -1.836981535  -1.346058488
H   -4.007903576  -1.088892698  -1.669046402
C    1.857900500   1.646878481   1.334313512
H    1.523573995   2.341830015   0.565297484
H    2.766953707   2.036393166   1.784456611
H    1.085292578   1.591148496   2.099865913
C    2.037201643   0.285449803   0.719500482
O    1.097062707  -0.307918787   0.161487088
N    3.244006395  -0.272613287   0.790214360
H    3.980256796   0.234358326   1.248274922
C    3.539988518  -1.585875154   0.232150048
H    2.919168711  -2.346938133   0.699646175
H    3.353952169  -1.594665527  -0.839506984
H    4.584765434  -1.812145948   0.416698515
He   0.233717993   0.125071004   0.127200007
He  -0.063529998  -0.193434000   0.604977012
He   0.246065006   0.335357994  -0.484373987
He  -0.007830000   0.628001988   0.302450001
He   0.122276001  -0.471015990  -0.193862006
He  -0.210179999  -0.719949007  -0.409390002
He  -0.582561016  -0.327701986   0.614628971
He  -0.176384002   0.365094990  -0.812722027
He  -0.381516993  -0.768850982   0.125308007
He  -0.119035996  -0.321150988  -0.797077000
Kr   0.372985005   0.725697994   0.460835010
Kr   0.070115000  -0.863861978  -0.402929008
Kr   0.775579989  -0.860028028   1.290241003
Kr   1.418545008   0.244190007  -0.967266977
Kr   0.151457995  -1.091292977   0.579119980
Kr   0.613125026  -0.298435003  -1.041831017
Kr   0.362260997   0.015065000   1.180313945
Kr   0.823926985   0.807923019  -0.440638006
Kr  -0.092797004  -0.091790996   0.191238999
Kr   0.942978024  -1.316871047  -0.638845980
