# Supplementary material for: Advancing Non-Atom-Centered Basis Methods for More Accurate Interaction Energies: Benchmarks and Large-Scale Applications
Source: J Phys Chem A. 2024 Nov 18;128(47):10282–98. doi: 10.1021/acs.jpca.4c04689 (PMC11613648; doi:10.1021/acs.jpca.4c04689)
Supplement: Supplementary file 2 — jp4c04689_si_002.zip [file jp4c04689_si_002.zip › structures-all/IHB100_21/12.003_CH-Na__ethyne--cyanide_100_irG.xyz]

          30
 scaling factor:   1.700000    
C   -0.000003057   0.000012044   1.483199120
H   -0.000003057   0.000012044   0.386191547
C    0.000009850  -0.000089019   2.685232401
H    0.000025762  -0.000194541   3.745343447
C   -0.000017242   0.000136635  -2.713217020
N    0.000007320  -0.000037991  -1.544406295
He  -0.000011000   0.000075000  -0.366207987
He  -0.071877003   0.524335980  -0.238700002
He   0.071857996  -0.524218023  -0.238780007
Ne   1.124955058   0.154290006   0.580453992
Ne  -1.124979019  -0.154129997   0.580452979
Ne   0.559759974   0.988000989   0.580522001
Ne  -0.804987013   0.800921977   0.580522001
Ne   0.804962993  -0.800761998   0.580385029
Ne  -0.559783995  -0.987841010   0.580385029
He   0.524267972   0.071927004  -0.238738999
He  -0.524285972  -0.071809001  -0.238739997
Ar   0.000035000  -0.000237000  -0.260755986
Ar   0.000007000   1.322581053  -1.544209003
Ar   0.000007000  -1.322656989  -1.544603944
Ar   1.322625995  -0.000038000  -1.544433951
Ar  -1.322612047  -0.000038000  -1.544378042
Ar   0.966636002   0.902707994  -1.544291973
Ar  -0.966621995   0.902707994  -1.544250965
Ar   0.966636002  -0.902783990  -1.544561028
Ar  -0.966621995  -0.902783990  -1.544520974
Ar   0.966655016  -0.000173000  -0.641681015
Ar  -0.966602981  -0.000173000  -0.641640007
Ar   0.345600992   0.902572989  -0.641533017
Ar   0.345600992  -0.902917981  -0.641803026
