# Supplementary material for: Advancing Non-Atom-Centered Basis Methods for More Accurate Interaction Energies: Benchmarks and Large-Scale Applications
Source: J Phys Chem A. 2024 Nov 18;128(47):10282–98. doi: 10.1021/acs.jpca.4c04689 (PMC11613648; doi:10.1021/acs.jpca.4c04689)
Supplement: Supplementary file 2 — jp4c04689_si_002.zip [file jp4c04689_si_002.zip › structures-all/IHB100_21/03.005_NHk-N__imidazolium--acetonitrile_100_msG.xyz]

         130
 
C    0.000143402   0.716618419   2.902324438
C    0.000211565   1.134698510   1.610513330
N    0.000054914   0.007390289   0.820776403
H    0.000057187  -0.006175457  -0.220847741
C   -0.000106124  -1.070701838   1.590383291
N   -0.000054205  -0.662015796   2.861054182
H    0.000216886   1.264568806   3.824906111
H    0.000355036   2.123748302   1.194201112
H   -0.000252805  -2.090885878   1.254167676
H   -0.000146573  -1.273936391   3.661761999
H   -0.001058198  -1.001725197  -4.949018955
H    0.887394428   0.533370376  -4.923136234
H   -0.886804640   0.534932673  -4.923005104
C   -0.000134423   0.016099891  -4.562894821
C   -0.000056564  -0.008220757  -3.113840103
N   -0.000033111  -0.027116587  -1.967714429
He   0.000087000   0.128170997  -0.908070982
He   0.625003994   0.079616003  -0.743008018
He  -0.624858022   0.079796001  -0.743016005
He   0.000161000   0.696353018  -0.641589999
He  -0.000014000  -0.536548972  -0.811860025
Ne  -0.000267000  -2.145760059   2.564308882
Ne  -0.000200000  -1.777197957   0.323439986
He   0.000193000   1.131669998   4.632933140
He   0.000379000   2.256647110   0.386173993
He   0.000428000   2.654512882   1.817787051
He  -0.000325000  -2.621649981   0.630581975
He  -0.000171000  -1.406834960   4.469789028
He  -0.000074000  -0.743171990   4.285347939
He  -0.000250000  -1.976464987   4.082505226
Ne   0.000348000   2.148001909   3.137748003
He  -0.000058000  -0.814203024  -0.353745997
Ne   0.902568996  -1.603945971   0.587831020
Ne  -0.902921975  -1.603687048   0.587821007
He   0.000332000   2.072596073   3.957804918
He   0.000273000   1.685310960   4.527433872
He   0.000124000   0.640982985   4.355669975
He   0.000471000   2.931776047   1.327100039
He   0.000448000   2.747334003   0.663437009
He  -0.000368000  -2.898912907   1.121268988
He  -0.000346000  -2.714472055   1.784932017
He  -0.000262000  -2.081964016   3.528862953
He   0.624710023  -1.796190977   3.575884104
He  -0.625151992  -1.796010971   3.575875998
Ne   1.450757980   0.716409981   2.902333021
Ne  -1.450471044   0.716826975   2.902316093
Ne   1.135758042   1.607233047   3.048840046
Ne  -1.135216951   1.607558966   3.048825979
Ne   1.135604978   0.569945991   3.793108940
Ne  -1.135370970   0.570272982   3.793095112
Ne   1.450826049   1.134490013   1.610522032
Ne  -1.450402975   1.134907007   1.610504985
Ne   1.135826945   2.025312901   1.757029057
Ne  -1.135149002   2.025640011   1.757014990
Ne   1.135725975   1.281044006   0.719743013
Ne  -1.135249972   1.281370997   0.719729006
Ar   1.322674036   0.007200000   0.820783973
Ar  -1.322564006   0.007581000   0.820767999
Ar   0.345782995   1.044626951   0.076509997
He   0.818940997  -0.006293000  -0.220843002
He  -0.818826020  -0.006058000  -0.220853001
He   0.529148996  -0.622897983  -0.322266012
He  -0.529210985  -0.622745991  -0.322272986
Ne   1.450507998  -1.070911050   1.590391994
Ne  -1.450719953  -1.070492983   1.590373993
Ne   1.135509014  -0.180087999   1.736899018
Ne  -1.135467052  -0.179761007   1.736884952
Ne   1.135254025  -1.961642981   1.443881035
Ne  -1.135720968  -1.961315989   1.443868041
Ar   1.322564960  -0.662205994   2.861062050
Ar  -1.322672963  -0.661825001   2.861046076
Ar   0.966446996  -1.552932024   2.714550972
Ar  -0.966809988  -1.552654028   2.714539051
Ar   0.966548026  -0.808664024   3.751837969
Ar  -0.966709971  -0.808385015   3.751826048
He   0.529484987   1.881139040   3.926331043
He  -0.528874993   1.881291032   3.926323891
He   0.529377997   1.163071036   4.441555977
He  -0.528980970   1.163223028   4.441548824
He   0.529622972   2.740318060   1.295626044
He  -0.528737009   2.740470886   1.295619965
He   0.529552996   2.225094080   0.577557981
He  -0.528805971   2.225245953   0.577552021
He   0.528838992  -2.707607985   1.152748942
He  -0.529520988  -2.707456112   1.152742982
He  -0.002606000  -1.617759943  -5.488526821
Ne  -0.000192000   0.040245999  -6.013308048
Ne   0.002025000   0.937618017  -5.683198929
Ne   0.902562976   0.032795999  -5.698297977
Ne  -0.902922988   0.037204999  -5.698152065
Ne  -0.900644004   0.909457028  -3.859136105
Ne   0.900453985  -0.901578009  -3.817599058
Ne  -0.900566995   0.885137022  -2.410082102
Ne  -0.905031979  -0.897170007  -3.817452908
Ar   0.000016000  -0.049970001  -0.715192020
Ar  -0.900556982   0.871953011  -1.607089043
He   1.706274986   0.531370997  -4.923202038
He   1.418099046   1.156921029  -4.912776947
He   1.416597962   0.521676004  -4.298334122
He  -1.705685973   0.536931992  -4.922938824
He  -1.414456010   1.161067963  -4.912559986
Ne   0.686376989  -0.873172998  -5.480597019
Ne  -0.691128016  -0.869809985  -5.480485916
Ne   1.450553060  -0.011763000  -3.113956928
Ne  -1.450667024  -0.004679000  -3.113723040
Ar   1.322582006  -0.030346001  -1.967821002
Ar  -1.322648048  -0.023886999  -1.967607975
He  -0.003059000  -1.820492983  -4.962648869
He   0.622578025  -1.532356024  -4.957877159
He  -0.627279997  -1.529304028  -4.957777023
He  -0.002326000  -1.541231990  -4.332983017
He   0.889394999   1.352138042  -4.909505844
He   1.511031032   0.002740000  -4.931994915
He   0.888661981   1.072878003  -5.539172173
He  -0.884804010   1.353700042  -4.909375191
He  -1.513026953   0.007354000  -4.931763172
He  -0.885537028   1.074440002  -5.539041042
Ne   0.003409000   1.466508985  -4.538749218
Ne   0.003487000   1.442188025  -3.089694023
Ne  -0.003600000  -1.458629966  -3.137985945
Ne   0.905460000   1.124902010  -3.095011950
Ar   0.003198000   1.295315027  -1.945698977
Ar  -0.003264000  -1.349547982  -1.989730000
Ar   0.905071020   0.937170982  -1.951696992
Ar   0.900348008  -0.995813012  -1.983876944
Ar  -0.905137002  -0.991403997  -1.983731031
Ar   0.002364000   0.924349010  -1.049003959
Ar  -0.002358000  -1.008635044  -1.081184030
Ar   0.903590024   0.301178008  -1.059414983
Ar  -0.903584003  -0.385464013  -1.070773005
