# Supplementary material for: Advancing Non-Atom-Centered Basis Methods for More Accurate Interaction Energies: Benchmarks and Large-Scale Applications
Source: J Phys Chem A. 2024 Nov 18;128(47):10282–98. doi: 10.1021/acs.jpca.4c04689 (PMC11613648; doi:10.1021/acs.jpca.4c04689)
Supplement: Supplementary file 2 — jp4c04689_si_002.zip [file jp4c04689_si_002.zip › structures-all/IHB100_21/08.008_NH-Oa__aniline--benzoate_100_wgc.xyz]

          29
 
H    1.883516908   0.466296673  -0.410783917
H    5.485091686   2.809806347  -0.112837404
H    4.306621552   0.624725640   0.026063422
H    1.769991159   4.689681530  -1.141667485
H   -0.200713292   1.625784755  -0.781708777
H    4.181519985   4.842697144  -0.696386635
H   -0.211183459   3.312421560  -1.077798605
C    4.423707485   2.744287014  -0.308816731
C    3.756548643   1.520299315  -0.234517723
C    2.399115324   1.417487144  -0.480867416
C    1.652687311   2.564474821  -0.817268372
C    2.327848911   3.796414375  -0.885668576
C    3.690226078   3.879262209  -0.635464013
N    0.317582905   2.458612680  -1.105222940
O   -1.289466262   0.342647314  -0.193302646
C   -0.829596102  -0.816797674  -0.017990485
O    0.344225347  -1.207179070  -0.166112840
C   -1.850609779  -1.870789409   0.434406400
C   -1.451851487  -3.186451435   0.660769224
C   -2.368768215  -4.147265434   1.069998264
C   -3.703653574  -3.802431107   1.259008884
C   -4.111069202  -2.490954638   1.035362601
C   -3.189069271  -1.534526706   0.626154959
H   -0.409646034  -3.425971031   0.506331265
H   -2.045380592  -5.166210175   1.242512703
H   -4.419800758  -4.548998833   1.577782869
H   -5.148401260  -2.216257572   1.180779576
H   -3.479295731  -0.509701312   0.445834070
He  -0.294494927   0.681166708  -0.433206856
