# Supplementary material for: Advancing Non-Atom-Centered Basis Methods for More Accurate Interaction Energies: Benchmarks and Large-Scale Applications
Source: J Phys Chem A. 2024 Nov 18;128(47):10282–98. doi: 10.1021/acs.jpca.4c04689 (PMC11613648; doi:10.1021/acs.jpca.4c04689)
Supplement: Supplementary file 2 — jp4c04689_si_002.zip [file jp4c04689_si_002.zip › structures-all/IHB100_21/11.014_CH-Oa__benzene--benzoate_100_DL.xyz]

          32
 
C   -2.445498466  -0.715302229  -1.484848976
H   -1.893923879   0.173736602  -1.199140906
C   -1.934845924  -1.947798729  -1.084760308
H   -1.014954925  -1.947732449  -0.510378659
C   -2.605135202  -3.117625952  -1.426163912
H   -2.209391356  -4.076454639  -1.115851998
C   -3.783956766  -3.063744068  -2.165790796
H   -4.303179264  -3.976444006  -2.429835081
C   -4.293822765  -1.833227754  -2.565269947
H   -5.210065365  -1.787755728  -3.140393019
C   -3.622751474  -0.661728978  -2.223460674
H   -4.020986557   0.295589685  -2.535234928
O    0.670060754  -0.843099356   0.470702887
C    0.669982970   0.406199902   0.388556361
O   -0.157823533   1.153045177  -0.181103900
C    1.846990228   1.120771289   1.081840158
C    1.950725079   2.510145664   1.056103587
C    3.010680199   3.157916546   1.680222154
C    3.987286568   2.420180321   2.342644691
C    3.892629862   1.032060504   2.374000311
C    2.829858065   0.391088068   1.747658014
H    1.178478241   3.057338476   0.534667194
H    3.078186750   4.238606453   1.651911616
H    4.813885212   2.922022104   2.829577446
H    4.649247646   0.451708317   2.887780190
H    2.731029749  -0.684944510   1.755963564
 He  -1.315223813   0.500172794  -0.859795272
 He  -0.453283042  -1.579521537  -0.183351472
 He  -1.407004714  -0.341468185  -0.860380471
 He  -0.736523628   0.826608956  -0.520449579
 He   0.108388864  -1.211310387   0.143675700
 He  -0.368510842   0.032365859  -0.235912085
