# Supplementary material for: Advancing Non-Atom-Centered Basis Methods for More Accurate Interaction Energies: Benchmarks and Large-Scale Applications
Source: J Phys Chem A. 2024 Nov 18;128(47):10282–98. doi: 10.1021/acs.jpca.4c04689 (PMC11613648; doi:10.1021/acs.jpca.4c04689)
Supplement: Supplementary file 2 — jp4c04689_si_002.zip [file jp4c04689_si_002.zip › structures-all/IHB100_21/02.002_NHk-O__ammonium--dimethylcarbonate_100_msG.xyz]

         136
 
N   -2.041123390   1.328285456  -2.089030743
H   -1.459924340   2.156768799  -2.198412180
H   -2.152529240   0.878229320  -2.995399237
H   -2.957531929   1.608053446  -1.744930148
H   -1.568140984   0.635238409  -1.379955649
H    2.719896555   0.428848833   0.315506518
H    1.854338646   1.216640234   1.661903143
H    2.331959009   2.168757200   0.229960516
H   -1.025777102  -2.010226965   1.698917866
H   -0.160536453  -2.798106909   0.352552861
H    0.583649814  -2.736727715   1.976620317
O    0.738548279   0.961136341  -0.087816395
C    0.076009154  -0.153008133   0.138275340
O   -0.995996296  -0.362048745  -0.428514391
O    0.637580931  -0.976236224   0.981067657
C   -0.053381570  -2.224252462   1.267336369
C    2.006602526   1.199993730   0.587635159
Ar  -2.636115074   2.140445948  -2.946760893
He  -1.828305960   2.659607887  -2.729465008
He  -2.520910978   1.381067991  -3.526453018
He  -2.087475061   0.927118003  -3.810229063
He  -3.498698950   2.209054947  -1.616456032
He  -1.278081059   0.268920988  -0.979147971
He  -1.656193972   0.626438975  -0.603371978
He  -1.049968958   0.074317999  -1.546669006
He  -0.874086976   0.741086006  -0.995869994
He  -1.832075953  -0.040329002  -1.154170036
Ar  -3.032975912   0.463203996  -2.220120907
Ar  -2.625938892   2.507427931  -1.958891988
Ar  -1.750221014   1.709871054  -3.321543932
He  -0.845830977   2.692373037  -2.117249012
He  -1.344215035   2.886629105  -2.551235914
He  -0.781953990   2.119146109  -1.740689039
He  -2.766623020   0.342624992  -3.076561928
He  -1.452579021   0.948292017  -3.414602041
He  -2.246258974   0.256054014  -3.519500971
He  -2.268238068   0.148368999  -2.642575026
He  -3.571624994   1.072448969  -1.826092958
He  -2.863801956   2.230228901  -1.220829010
He  -3.657481909   1.537991047  -1.325726986
He  -3.073240995   0.878193021  -1.392106056
He  -0.954047978   1.170843005  -1.298792005
He  -2.182234049   0.099633999  -1.461119056
He  -1.474411011   1.257413983  -0.855853975
He  -1.661870956   0.013063000  -1.904057026
Ar  -1.832985044   2.345738888  -1.270015001
Ar  -0.895296991   1.491742969  -2.729095936
Ar  -3.291827917   1.444818020  -2.503129959
He  -1.755345941   0.516496003  -3.613431931
He  -1.614730000   0.260728002  -2.989511967
He  -3.354715109   1.969787002  -1.126896977
He  -2.933068991   1.458070993  -0.940271020
He  -1.965324044   0.996971011  -0.761922002
He  -1.170958042   0.273505002  -1.997989058
He  -0.842827976   0.810226023  -1.717401981
He  -2.293453932   0.460251004  -1.042508960
He   1.281064034   1.046115994   2.221230984
He   2.027976990   0.579652011   2.146326065
He   2.749892950   2.859756947   0.094237998
He   2.298840046   2.891309977   0.613874972
He   2.905232906   2.339282036  -0.329367995
He   3.045753002   2.424846888   0.538969994
He   2.158319950   2.805744886  -0.254462987
Kr  -0.223619998   1.828058004  -0.017538000
Kr   0.652347028   1.030624986  -1.380102038
Ne  -0.651426017   1.102015972   0.132324994
Ne   0.224540994   0.304582000  -1.230239034
Kr  -1.657956004  -1.456516027  -0.213544995
Ne  -0.793731987  -3.448327065   1.507761955
Ne  -1.070883989  -2.783696890   2.136815071
Ne  -0.194916993  -3.581130028   0.774250984
He   3.301323891   0.179291993   0.835346997
He   3.398823977  -0.008434000   0.179817006
He   2.776680946  -0.259757012   0.755015016
He   2.435765982   0.967082977   2.181744099
He  -1.607203960  -1.760669947   1.179077029
He  -1.704704046  -1.572944045   1.834607005
He  -1.720453978  -2.376295090   1.466562986
He  -0.741963029  -2.548549891  -0.167288005
He  -0.233070001  -2.912852049  -0.455000997
He  -0.855212986  -3.164175034   0.120197996
He   1.165076971  -2.986284018   2.496460915
He   0.656183004  -2.621982098   2.784173965
He   1.262577057  -3.174010992   1.840931058
He   1.278326035  -2.370660067   2.208976030
He   0.640434027  -3.425333023   2.416129112
Kr  -0.182366997   1.356407046  -0.911185980
Kr  -1.905987024   0.014179000  -1.233716965
Kr   1.558495998  -1.371505976   1.804437041
Ne  -1.320338964  -2.639975071   0.696132004
Ne   3.036573887   0.757915020   1.508509040
Ne   3.273560047   1.615715981   1.158839941
Ne   2.518385887   2.150576115   1.556527972
Ne   3.394352913   1.353142977   0.193964005
Ne   2.352092028   0.092184998   1.458083034
He   2.041312933   1.259914041   2.457979918
He  -1.423073053  -1.648550034   2.316910982
He  -0.838801980  -1.966953039   2.494995117
He  -0.963572025  -1.249166965   1.994701028
He   0.236760005  -3.159784079  -0.265439987
He   0.539920986  -3.222280025   0.349909008
He   0.415151000  -2.504493952  -0.150383994
Kr   0.109274998   1.533993006   0.891014993
Kr   1.367820978   0.388280004  -1.066648006
Kr   0.747448027   2.134227991   0.465389013
Kr   1.651118040   1.311576009  -0.940266013
Kr   0.447292000   2.099081993  -0.637826025
Ne  -0.627783000   0.487686008   1.233021021
Ne   0.779801011  -0.793703020  -0.956471026
Ne  -0.935627997  -0.413260996   1.144824028
Ne   0.166178003  -1.416285992  -0.569029987
Kr  -1.625269055   0.210807994   0.550316989
Kr  -0.366723001  -0.934904993  -1.407346010
Kr  -2.088802099   0.324391991  -0.298763990
Kr  -1.185132027  -0.498261005  -1.704419971
Kr  -1.038836002   0.527787030  -1.280040026
Kr  -1.908565998  -0.712487996   0.423934996
Kr  -1.004896045  -1.535140991  -0.981719971
Kr  -0.704739988  -1.499994040   0.121495001
Kr  -1.986682057  -0.949765980  -1.024659991
Kr   0.008308000  -0.403380007   1.959898949
Kr   1.266854048  -1.549093008   0.002236000
Kr   0.826717019  -0.840023994   2.256973028
Kr   1.730386972  -1.662677050   0.851318002
Kr   0.646480024   0.196856007   1.534273982
Kr   1.550150037  -0.625796974   0.128618002
Kr   1.850304961  -0.590650976   1.231832981
Ne   0.036687002  -1.997853994   2.697340965
Ne   1.138491988  -3.000879049   0.983487010
Ne  -0.207306996  -2.956928968   2.509823084
Ne   0.461017013  -3.565335035   1.470247984
Ne   1.302809954   1.840687990   1.682381034
Ne   2.710395098   0.559298992  -0.507111013
Ne   1.492203951   2.541075945   0.384723008
Ne   2.160527945   1.932669997  -0.654851973
Ne   2.096771002  -0.063284002  -0.119670004
