# Supplementary material for: Advancing Non-Atom-Centered Basis Methods for More Accurate Interaction Energies: Benchmarks and Large-Scale Applications
Source: J Phys Chem A. 2024 Nov 18;128(47):10282–98. doi: 10.1021/acs.jpca.4c04689 (PMC11613648; doi:10.1021/acs.jpca.4c04689)
Supplement: Supplementary file 2 — jp4c04689_si_002.zip [file jp4c04689_si_002.zip › structures-all/IHB100_21/04.004_NHk-C__guanidinium--methylisocyanide_100_irG.xyz]

          39
 scaling factor:   1.700000    
N   -1.575919271   0.806143463  -0.107755840
C   -1.977733374  -0.459476560  -0.099443965
N   -1.063197732  -1.419311047  -0.025236020
N   -3.276083708  -0.760941029  -0.164383233
H   -0.582797527   0.999148548  -0.057007991
H   -2.226620436   1.567989349  -0.162465021
H   -0.086486153  -1.154690146   0.022760173
H   -1.314616799  -2.390657902  -0.015614980
H   -3.976362467  -0.043666761  -0.220856830
H   -3.591567039  -1.714095354  -0.159012347
H    4.261274338   1.494087100   1.123694897
H    4.650161743   0.029804615   0.194590822
H    4.335173607   1.560279369  -0.651843071
C    1.559305906   0.359808087   0.078172632
N    2.682737589   0.622774065   0.134846523
C    4.067158699   0.947174191   0.204694077
He   0.213975996   1.183894992  -0.017123001
He   0.072086997   0.509904027  -0.008679000
He   0.710287988  -0.969944000   0.062645003
Ar  -0.751271009   1.033208013   0.901063979
Ar  -0.643823981   0.986410975  -1.028638005
Ar  -0.238550007  -1.192247033   0.983583987
Ar  -0.131102994  -1.239042997  -0.946117997
Ar  -0.367846996  -0.344810009  -0.358787000
Ne   0.148598999   0.029469000   0.007014000
Ne   0.250793993   0.980044007  -0.007770000
Ne   0.659317970  -0.777581990   0.052715000
Ne   1.478968024   0.390967011   1.526224971
Ne   1.639644027   0.328649998  -1.369879961
Ne   1.231078982   1.771965027   0.029576000
Ne   1.887532949  -1.052348971   0.126769006
Ne   1.252385974   1.484583020   0.941285014
Ne   1.766234040  -0.726185977   1.017362952
Ne   1.352378011   1.445801973  -0.861018002
Ne   1.866225958  -0.764967024  -0.784938991
Ne   0.475555986   0.844116986   0.911966980
Ne   0.787241995  -0.496872991   0.958114982
Ne   0.575549006   0.805335999  -0.890335977
Ne   0.887233973  -0.535654008  -0.844187975
