# Supplementary material for: Advancing Non-Atom-Centered Basis Methods for More Accurate Interaction Energies: Benchmarks and Large-Scale Applications
Source: J Phys Chem A. 2024 Nov 18;128(47):10282–98. doi: 10.1021/acs.jpca.4c04689 (PMC11613648; doi:10.1021/acs.jpca.4c04689)
Supplement: Supplementary file 2 — jp4c04689_si_002.zip [file jp4c04689_si_002.zip › structures-all/IHB100_21/11.014_CH-Oa__benzene--benzoate_100_irG.xyz]

          67
 scaling factor:   1.700000    
C   -2.445498466  -0.715302229  -1.484848976
H   -1.893923879   0.173736602  -1.199140906
C   -1.934845924  -1.947798729  -1.084760308
H   -1.014954925  -1.947732449  -0.510378659
C   -2.605135202  -3.117625952  -1.426163912
H   -2.209391356  -4.076454639  -1.115851998
C   -3.783956766  -3.063744068  -2.165790796
H   -4.303179264  -3.976444006  -2.429835081
C   -4.293822765  -1.833227754  -2.565269947
H   -5.210065365  -1.787755728  -3.140393019
C   -3.622751474  -0.661728978  -2.223460674
H   -4.020986557   0.295589685  -2.535234928
O    0.670060754  -0.843099356   0.470702887
C    0.669982970   0.406199902   0.388556361
O   -0.157823533   1.153045177  -0.181103900
C    1.846990228   1.120771289   1.081840158
C    1.950725079   2.510145664   1.056103587
C    3.010680199   3.157916546   1.680222154
C    3.987286568   2.420180321   2.342644691
C    3.892629862   1.032060504   2.374000311
C    2.829858065   0.391088068   1.747658014
H    1.178478241   3.057338476   0.534667194
H    3.078186750   4.238606453   1.651911616
H    4.813885212   2.922022104   2.829577446
H    4.649247646   0.451708317   2.887780190
H    2.731029749  -0.684944510   1.755963564
He  -1.267814994   0.554126024  -0.833270013
He  -1.259055972  -0.132762000  -0.782521009
He  -0.388846010  -1.567342997  -0.144508004
He  -0.840613008  -1.149602056  -0.454131007
He  -0.380086988  -2.254230976  -0.093759000
He  -2.195651054   0.897466004  -1.435248971
He  -1.611091018   0.931720018  -1.072504997
He  -0.713227987  -2.671462059  -0.274269998
Ne  -2.355726957  -0.232565001  -0.119863003
Ne  -1.154811978  -0.359349012  -2.043155909
He  -2.404022932   0.755594015  -0.931164026
He  -1.844351053   0.696507990  -1.827489972
He  -1.695943952   0.493573993  -0.471763015
He  -1.136273026   0.434487998  -1.368090034
Ne  -1.845075011  -1.465060949   0.280225992
Ne  -0.644159019  -1.591845036  -1.643067002
He  -1.064527988  -2.470503092   0.117971003
He  -0.504855990  -2.529588938  -0.778356016
He  -0.816974998  -1.627894998   0.216998994
He  -0.257304013  -1.686980963  -0.679328024
Kr  -0.320187986  -1.444285989  -0.112600997
Kr  -1.148072004   0.551858008  -0.764406979
Kr   1.145887017  -1.990126014   0.845107019
Kr  -0.360823005  -0.437938005  -0.204117998
Kr  -0.582939982  -1.009155989   0.761690974
Kr  -0.633650005   2.300071955  -0.555508018
Kr  -1.242930055   0.582261026   0.241992995
Kr  -0.283277988   0.482230991  -1.284067988
Kr  -0.019329000  -0.771241009   1.566987038
Kr   1.359449983  -0.914958000  -0.625581026
Kr   0.506242990  -1.589851022   1.518455982
Kr   1.496243000  -1.693043947  -0.055867001
Kr   0.475832999  -1.313130975  -0.722446978
Kr   0.190390006  -2.047204971   0.518716991
Ne  -0.622776985   0.050673999   0.942319989
Ne   0.584286988  -0.075144999  -0.977183998
Kr  -0.847212970   1.224903941   0.915180027
Kr   0.531566024   1.081186056  -1.277387977
Kr  -0.984005988   2.002990007   0.345465988
Kr   0.005995000   1.899796963  -1.228857040
Kr  -1.056607962   1.520280957  -1.041095018
