# Supplementary material for: Advancing Non-Atom-Centered Basis Methods for More Accurate Interaction Energies: Benchmarks and Large-Scale Applications
Source: J Phys Chem A. 2024 Nov 18;128(47):10282–98. doi: 10.1021/acs.jpca.4c04689 (PMC11613648; doi:10.1021/acs.jpca.4c04689)
Supplement: Supplementary file 2 — jp4c04689_si_002.zip [file jp4c04689_si_002.zip › structures-all/IHB100_21/02.001_NHk-O__ammonium--acetaldehyde_100_msG.xyz]

         103
 
N   -0.005156717   0.027401505   2.669644833
H   -0.003019297   0.057513513   1.594149351
H    0.822944045   0.490411133   3.040976524
H   -0.003677188  -0.946025908   2.972823143
H   -0.836842835   0.486776054   3.037470818
H    0.876949191   0.141570136  -2.886403084
H   -0.865519762   0.143725261  -2.889663458
H    0.002769056  -1.295930386  -2.270171642
H    0.003886921   1.516355395  -0.963077962
C    0.004233979  -0.212287679  -2.330581665
C    0.002489355   0.415707469  -0.993322909
O   -0.000371403  -0.214054868   0.053436711
Ar  -0.007575000   0.145403996   3.986987114
Ar   0.896127999   0.897939980   2.246361017
Ar  -0.909354985   0.893485010   2.243446112
He  -0.001824000   0.015441000   0.954331994
He  -0.000709000  -0.601590991   1.182667017
He   0.622819006   0.017759001   1.101652980
He  -0.627038002   0.014710000   1.099835992
He   0.821447015   0.563471019   3.856592894
He   1.446905017   0.539165974   3.569053888
He  -0.005174000  -0.872965991   3.788439989
He  -0.003199000  -1.521250010   3.555649996
He  -0.629572988  -0.900354981   3.498883009
He  -0.838339984   0.559835970   3.853086948
He  -1.462738991   0.532446980   3.563529968
Ar   0.344155997  -0.951430023   1.851603985
He   0.815860987   0.059533998   1.595471025
He   1.641824007   0.492431998   3.042299032
He   1.350675941   1.114153981   2.986073017
He   1.353567004  -0.130720004   3.097589016
He   0.524357975  -0.888965011   3.596115112
He  -1.655722976   0.484755009   3.036149025
He  -1.364573956  -0.136967003   3.092374086
Ar  -0.008217000   1.344741940   2.551636934
Ar   0.899821997  -0.933142006   2.757347107
Ar  -0.009044000   1.070713997   3.482543945
Ar  -0.005743000   0.909631014   1.684255958
Ar  -0.905448020  -0.399563015   1.799875975
He  -0.003202000   0.539134979   0.982981980
He   0.821048975   1.306025982   2.967914104
He   0.820577025   1.073233962   3.616199970
He   0.823026001   0.019099001   3.710628986
He  -0.001782000  -1.761641026   3.045886040
He  -0.627381027  -1.474635959   3.019028902
He  -0.001310000  -1.528849006   2.397599936
He  -0.838738024   1.302391052   2.964407921
He  -1.462996006   1.012302041   2.989247084
He  -0.839209974   1.069599032   3.612694025
He  -0.836760998   0.015464000   3.707123995
He   0.878503025   0.122262999  -3.705056906
He   1.502882957   0.128261998  -3.414228916
He  -0.863965988   0.124417998  -3.708317995
He  -1.489444971   0.132080004  -3.419900894
He   0.000905000  -1.908210993  -1.726407051
He   0.003742000   2.153589010  -0.448778987
Ne   0.006987000  -0.246489003  -3.780790091
Ne   0.005147000  -1.141553044  -3.444469929
Ne   0.001576000   1.344972968   0.120564997
Kr  -0.002683000  -0.198811993   1.263077021
He   0.878076017   0.960224986  -2.905708075
He   1.502606034   0.669771016  -2.897671938
He   0.878862977   0.655867994  -3.523634911
He  -0.864392996   0.962379992  -2.908968925
He  -1.489720941   0.673588991  -2.903345108
He  -0.863605976   0.658023000  -3.526895046
He   0.001643000  -2.114584923  -2.250866890
He   0.003227000  -1.839697003  -2.882452965
He   0.005013000   2.335010052  -0.982383013
He   0.629544020   2.044555902  -0.974346995
He  -0.620315015   2.046219110  -0.976759017
He   0.005801000   2.030653000  -1.600309968
Ne   0.006229000   1.237921953  -2.364779949
Ne   0.007509000   0.901598990  -3.259843111
Ne   0.907742977  -0.923336029  -3.215095043
Ne  -0.897742987  -0.920934021  -3.218580008
Ne   0.904465973   1.124353051  -0.105324998
Ne  -0.901019990   1.126754999  -0.108809002
Ne   0.907893002   1.081784964  -1.910310984
Ne  -0.897593021   1.084187031  -1.913794994
Kr  -0.002155000  -1.510712981   0.084013999
He   0.531087995  -1.921391010  -2.254417896
He  -0.527269006  -1.919983029  -2.256459951
Ne   1.454843998  -0.214218006  -2.327781916
Ne  -1.446375966  -0.210357994  -2.333380938
Ne   1.138476968  -1.116292000  -2.307107925
Ne  -1.132491946  -1.113270998  -2.311491013
Ne   0.690032005  -1.094413042  -1.405477047
Ne   1.453099966   0.413778007  -0.990523994
Ne  -1.448120952   0.417636991  -0.996122003
Ne   1.139215946   1.316691041  -1.012413979
Ne  -1.131754041   1.319712043  -1.016795993
Ne   1.136731982  -0.488296986  -0.969850004
Ne  -1.134237051  -0.485276014  -0.974232018
Kr   1.296645045  -0.215780005   0.055939998
Kr  -1.297387958  -0.212329000   0.050934002
Kr   0.929679990  -1.117787957   0.076516002
Kr  -0.932905972  -1.115309954   0.072921999
Kr   0.929207981  -0.194009006   0.957727015
Kr  -0.933377981  -0.191532001   0.954132020
Kr   0.227982998   0.709419012   0.935088992
Kr   0.225499004  -1.095569015   0.977653027
Kr  -0.228725001  -1.137529016  -0.828216016
