# Supplementary material for: Advancing Non-Atom-Centered Basis Methods for More Accurate Interaction Energies: Benchmarks and Large-Scale Applications
Source: J Phys Chem A. 2024 Nov 18;128(47):10282–98. doi: 10.1021/acs.jpca.4c04689 (PMC11613648; doi:10.1021/acs.jpca.4c04689)
Supplement: Supplementary file 2 — jp4c04689_si_002.zip [file jp4c04689_si_002.zip › structures-all/IHB100_21/02.004_NHk-O__ammonium--nitromethane_100_msG.xyz]

         109
 
N   -1.376678586   1.495225072  -1.670772314
H   -0.661760807   1.276850820  -0.919599593
H   -0.920645595   1.903098702  -2.486251116
H   -2.075729609   2.146928310  -1.315885186
H   -1.830894709   0.621079445  -1.936966181
H    1.038220048  -0.536981761   2.402056694
H    1.067225814  -2.088813305   1.484622002
H    2.275286198  -0.791541934   1.154518366
C    1.258227348  -1.024556398   1.456595659
N    0.353330255  -0.423653305   0.436957389
O    0.436285973   0.800024271   0.265562534
O   -0.414512455  -1.128944039  -0.176270679
Ar  -2.133100033   2.129829884  -2.550786018
Ar  -1.398877978   2.252206087  -0.586426020
Ar  -2.598258972   1.026113033  -1.478428006
Ar  -0.155098006   1.964336991  -1.863116980
Ar  -1.354478955   0.738243997  -2.755119085
He  -0.277464986   0.920435011  -0.465451002
He  -0.116291001   1.577528954  -0.456243992
He  -0.637440026   0.483776987  -0.717082024
He  -0.789623976   1.122585058  -0.125607997
He   0.071391001   0.923305988  -1.009405017
He  -1.388975024   2.296006918  -3.031100988
He  -1.501613021   1.617835999  -2.987921000
He  -0.187493995   1.549553990  -2.576056004
He  -0.792783022   2.057363987  -3.280242920
He  -2.544059038   2.539835930  -1.860735059
He  -2.656697035   1.861665964  -1.817554951
He  -2.203592062   1.992663026  -0.521893024
He  -2.808881044   2.500473022  -1.226079941
Ar  -1.500501990   0.338322014  -1.041833997
He  -1.225878954   1.407415032  -0.340553999
He  -0.356527001   1.772534966  -3.065295935
He  -2.639847994   2.277492046  -0.736840010
He  -2.473762989   0.166283995  -1.712350965
He  -1.744673014  -0.002462000  -2.460733891
Ar  -0.787629008   2.636332989  -1.354205966
Ar  -0.392405003   0.619994998  -1.791182995
Ar  -1.462466002   2.762342930  -2.040059090
Ar  -2.323472977   1.094398022  -2.502780914
He  -0.297057986   1.983353972  -0.723600984
He  -0.555943012   2.609601974  -2.290252924
He  -0.254460007   2.260015965  -2.801491976
He  -0.725817025   1.346902013  -3.054807901
He  -1.042372942   2.659503937  -2.775394917
He  -1.711027026   2.853431940  -1.119886994
He  -2.270558119   2.703125000  -0.747327983
He  -2.741914988   1.790011048  -1.000645041
He  -2.197457075   2.903332949  -1.605028987
He  -2.195597887  -0.085423999  -2.132963896
He   0.929728985  -0.647602975   3.206147909
He   1.594792962  -0.168156996   2.876149893
He   0.942220986   0.235250995   2.147084951
He   2.780200958  -1.103670001   1.718616962
He   3.036350012  -1.084328055   1.079491973
He   2.831860065  -0.422717005   1.628612041
He   2.179286957  -0.019308999   0.899546981
Ne   2.152659893  -1.577478051   2.455871105
Ne   1.330297947  -1.325790048   2.873756886
Ne   2.291018009  -0.633203983   2.397058010
Kr  -0.315441996   1.273556948  -0.576098979
Kr  -1.214239955  -0.634567976  -1.069740057
He   1.339979053   0.210614994   2.545619965
He   0.798446000   0.037214000   2.934389114
He   0.765466988  -2.836410046   1.341058016
He   1.307000041  -2.663008928   0.952288985
He   0.437445998  -2.480844021   1.831406951
He   1.257549047  -2.810127020   1.822340012
He   0.486898005  -2.333724976   0.961355984
He   2.577044964  -0.043945000   1.298081994
He   2.905066013  -0.399511009   0.807732999
Ne   1.792778015   0.299777001   1.710911989
Kr   0.914237976   1.984135032   0.492951989
Kr   1.705289006   0.533263981   0.292582005
Kr   0.449173003   0.796410024   1.562512994
Kr  -0.892463982  -2.313054085  -0.403659999
He   0.468506992  -0.417631000   2.978035927
He   0.439772010  -1.030383945   2.664705992
He   0.284734011  -0.221653998   2.343775034
He   2.845000029  -0.910892010   0.578539014
He   2.413160086  -1.439198017   0.672748029
He   2.258121014  -0.630468011   0.351815999
Ne   1.715546966  -2.014209986   0.499659985
Ne   0.135583997  -1.683220029   2.096998930
Ne   1.961369038  -2.293193102   1.435747027
Ne   1.003008008  -2.092423916   2.404648066
Ar   1.273501992  -0.616421998  -0.493335009
Ar  -0.566842020  -0.230884999   1.367249966
Ar   0.469209999  -0.220443994  -0.864809990
Ar  -0.875795007   0.061324000   0.494987994
Kr   1.338647962   0.610987008  -0.646723986
Kr  -0.466075987   0.989062011   1.177849054
Kr   1.416867971   1.488448977  -0.231217995
Kr   0.121027000   1.759917021   1.078874946
Kr   1.166370988   1.313439965   1.206647038
Kr   0.527584016   1.008383989  -1.011351943
Kr  -0.768257022   1.279852033   0.298741013
Kr   0.371524006   1.934926033  -0.358989000
Kr   0.487850010  -1.317981958  -1.088557959
Kr  -1.316874981  -0.939906001   0.736015975
Kr  -0.099252999  -2.088836908  -0.989584029
Kr  -1.395094991  -1.817368984   0.320510000
Kr   0.790031016  -1.608772039  -0.209448993
Kr  -0.505810022  -1.337303042   1.100643992
Kr  -0.349750012  -2.263845921   0.448280990
Kr  -0.323215008  -0.920584977  -1.453186035
Kr  -1.619055986  -0.649115980  -0.143092006
Kr  -0.479274988   0.005957000  -0.800822973
Kr  -1.462996006  -1.575657964  -0.795454979
