# Supplementary material for: Advancing Non-Atom-Centered Basis Methods for More Accurate Interaction Energies: Benchmarks and Large-Scale Applications
Source: J Phys Chem A. 2024 Nov 18;128(47):10282–98. doi: 10.1021/acs.jpca.4c04689 (PMC11613648; doi:10.1021/acs.jpca.4c04689)
Supplement: Supplementary file 2 — jp4c04689_si_002.zip [file jp4c04689_si_002.zip › structures-all/IHB100_21/05.012_OH-Oa__water--hydroxide_100_SL.xyz]

           6
 
O   -0.078719959  -0.924127758  -0.811003208
H    0.031689558  -0.043993801  -0.081842430
H   -0.295773029  -1.654797554  -0.228477880
O    0.139006361   0.942014039   0.786271334
H   -0.692705572   1.414923072   0.702832699
 He   0.085347958   0.449010134   0.352214456
