# Supplementary material for: Advancing Non-Atom-Centered Basis Methods for More Accurate Interaction Energies: Benchmarks and Large-Scale Applications
Source: J Phys Chem A. 2024 Nov 18;128(47):10282–98. doi: 10.1021/acs.jpca.4c04689 (PMC11613648; doi:10.1021/acs.jpca.4c04689)
Supplement: Supplementary file 2 — jp4c04689_si_002.zip [file jp4c04689_si_002.zip › structures-all/IHB100_21/07.002_OH-Ca__water--cyanide_100_SL.xyz]

           7
 
O    0.220311970  -1.715180278  -1.182816982
H    0.127239913  -0.834508121  -0.716063678
H    0.137658849  -2.338232040  -0.458174080
C   -0.074650273   0.694596052   0.378790438
N   -0.206743136   1.592262983   1.110970140
 He   0.026294820  -0.069956034  -0.168636620
 He   0.006784417  -0.061458647  -0.035923421
