# Supplementary material for: Advancing Non-Atom-Centered Basis Methods for More Accurate Interaction Energies: Benchmarks and Large-Scale Applications
Source: J Phys Chem A. 2024 Nov 18;128(47):10282–98. doi: 10.1021/acs.jpca.4c04689 (PMC11613648; doi:10.1021/acs.jpca.4c04689)
Supplement: Supplementary file 2 — jp4c04689_si_002.zip [file jp4c04689_si_002.zip › structures-all/IHB100_21/05.009_OH-Oa__phenol--benzoate_100_msG.xyz]

         204
 
H    2.965251446  -2.553508282  -1.124936819
H    5.988584042   0.433071971  -1.762080908
H    5.240375996  -1.931117177  -1.878237009
H    2.156060696   1.517171144  -0.129791290
H    0.637453020  -0.157588139   0.135262206
H    4.430084229   2.151807547  -0.882871270
C    4.996197701   0.155930042  -1.434220314
C    4.572799683  -1.168132067  -1.497789741
C    3.300143480  -1.526368260  -1.078488469
C    2.415005207  -0.559735358  -0.581118524
C    2.841675997   0.776308954  -0.516291618
C    4.117496014   1.116829872  -0.940109372
O    1.199953198  -0.947573721  -0.186679974
O   -0.099826895   1.095543742   0.573162675
C   -1.262760758   1.387429357   0.991385102
O   -1.589640021   2.413132191   1.600620627
C   -2.375922441   0.371635795   0.702919960
C   -3.631738424   0.557105899   1.280594587
C   -4.666915894  -0.337106466   1.042506814
C   -4.463426590  -1.432883024   0.209019914
C   -3.217571974  -1.623248816  -0.377277195
C   -2.181187153  -0.729436457  -0.129111543
H   -3.765611172   1.422140479   1.913598299
H   -5.634137154  -0.180785283   1.503347993
H   -5.268540382  -2.130815983   0.018392870
H   -3.049907207  -2.471696615  -1.028134823
H   -1.214872003  -0.885786831  -0.582455218
He   2.212167978  -2.755934954  -0.875020027
He   2.591615915  -3.281960011  -1.106933951
He   6.741668224   0.635499001  -2.011997938
He   5.993460178  -1.728690028  -2.128154039
He   5.840056896  -2.397943974  -2.183238029
He   1.402976990   1.314743996   0.120126002
He   1.556380033   1.983997941   0.175209001
He  -0.115630001  -0.360015005   0.385179996
He   0.368663013  -0.385874987   0.874319971
He  -0.067073002  -0.190926000  -0.280791998
He   0.119902998   0.169643000   0.391481996
He   5.183167934   2.354234934  -1.132789016
He   4.803719997   2.880259991  -0.900874019
Ne   5.684199810  -2.002001047  -1.080973983
Ne   5.054756165  -1.720386982  -2.749593973
Ne   4.411542892  -2.360236883  -0.661673009
Ne   3.144721031  -2.700756073  -0.241266996
Ne   3.782099962  -2.078623056  -2.330292940
Ne   2.515278101  -2.419142008  -1.909886956
Ne   2.997097969   1.950696945  -1.353513002
Ne   1.730275989   1.610177994  -0.933107018
Ne   4.902361870   2.009603024  -0.108710997
Ne   3.635540009   1.669085026   0.311695009
Ne   4.272918224   2.291218042  -1.777330995
Kr   0.007153000  -1.268195987   0.209160998
He   3.113352060  -3.336630106  -1.312971950
He   3.635673046  -2.905096054  -1.437173009
He   6.467594147   1.093623996  -1.831292987
He   6.659005165   0.081485003  -2.074317932
He   5.388475895  -2.714238882  -2.066272020
He   4.761365891  -2.591669083  -1.809025049
He   2.007961035   2.300292969   0.058244001
He   2.635071039   2.177722931  -0.199003994
He   0.573433995   0.482623011   0.273357987
He   1.116462946   0.502964020   0.066050000
He   4.281983852   2.934928894  -0.694836020
He   3.759663105   2.503395081  -0.570635021
Ne   2.201625109   1.071020007   0.751684010
Kr   1.434527040  -2.187951088  -0.484506011
He   6.747786045   0.505015016  -1.463742018
He   6.378812790   0.670094013  -2.441869020
He   2.227524042   2.032270908   0.502771020
He   0.383653998   0.448298991  -0.236263007
Ne   5.501922131  -0.070331998  -0.093575001
Ne   4.490474224   0.382191986  -2.774866104
Ne   6.222267151   0.201977998  -0.660323024
Ne   5.430542946   0.556196988  -2.759140015
Ne   5.903255939   1.134979010  -0.865899026
Ne   5.423018932   1.349838972  -2.138981104
Ne   6.229791164  -0.591663003  -1.280482054
Ne   5.749554157  -0.376803994  -2.553565025
Ne   4.561852932  -0.244337007  -0.109301001
Ne   3.770128965   0.109881997  -2.208117008
Ne   5.078523159  -1.394394040  -0.157143995
Ne   4.067076206  -0.941869974  -2.838435888
Ne   5.798869133  -1.122084022  -0.723892987
Ne   5.007144928  -0.767865002  -2.822710037
Ne   3.805866957  -1.752629995   0.262156993
Ne   2.794420004  -1.300106049  -2.419133902
Ne   2.865797997  -1.926635027   0.246430993
Ne   2.074074984  -1.572417021  -1.852385998
Ne   2.920728922  -0.785996974   0.759527028
Ne   1.909281969  -0.333474010  -1.921764016
Ne   3.641073942  -0.513687015   0.192778006
Ne   2.849349976  -0.159467995  -1.906038046
Ne   3.347399950   0.550046980   0.824353993
Ne   2.335952044   1.002570987  -1.856937051
Ne   1.615607023   0.730261028  -1.290189028
Ne   4.623219967   0.890568018   0.400536001
Ne   3.611773014   1.343091965  -2.280755043
Ne   5.343564987   1.162878036  -0.166212007
Ne   4.551840782   1.517096996  -2.265028954
Kr   1.652130008  -1.149878025   1.012014985
Kr   0.747776985  -0.745269001  -1.385375023
Kr   1.361361027  -0.229513004   0.881307006
Kr   0.712010980   0.061007999  -0.840084016
Kr   1.687895060  -1.956154943   0.466724008
Kr   1.038545966  -1.665634990  -1.254667044
Kr   0.694420993  -1.315991998   0.949527025
Kr   0.045070998  -1.025470972  -0.771863997
Kr   0.612788975  -2.069744110   0.093019001
Kr   0.857392013   1.939116001   0.806356013
Ne  -2.100991011   0.973030984   2.100405931
Ne  -1.441151977   0.905906022  -0.365300000
Kr  -0.632421017   3.256704092   1.833814025
Ne  -2.379342079  -1.208850980  -1.486297965
Ne  -3.395962954  -2.104772091  -1.733962059
Ne  -1.342957020  -0.315037996  -1.238132000
He  -3.764713049   2.113392115   2.352621078
He  -4.545797825   1.425042987   2.162337065
He  -6.238484859  -0.713380992   1.356119990
He  -6.414323807  -0.177882999   1.752086043
He  -5.872888088  -2.663412094  -0.128834993
He  -3.654254913  -3.004292011  -1.175362945
He  -3.050805092  -3.162947893  -1.467157006
He  -0.434686005  -0.888688982  -0.831193984
Kr   0.684439003   0.416714013  -0.126039997
Kr  -2.398330927   3.133476973   2.314331055
Ne  -3.161994934   1.058959961   2.558001041
He  -4.276185036   1.876935959   2.364204884
He  -3.934298992   1.392194986   2.714359045
He  -4.256810188   2.039881945   1.695219994
He  -6.144711018   0.274010003   1.953953981
He  -5.502871990   0.519563019   1.906895995
He  -6.059691906  -2.243367910   0.197227001
He  -5.399805069  -2.831165075  -0.385156006
He  -2.539334059  -2.926491976  -1.478741050
He  -2.558707952  -3.089437962  -0.809756994
He  -2.258755922  -2.359144926  -1.206969023
He  -0.704298019  -1.340582013  -1.033061981
He  -0.723672986  -1.503527999  -0.364077002
He  -1.346137047  -1.586135983  -0.986003995
Kr   0.234852999   0.423420012   1.630753994
Kr  -0.434507012   1.767668009  -0.484429002
Kr   0.695106030   0.125570998   0.840682030
Kr   0.222726002   1.076776028  -0.682969987
Kr   0.806720972   1.200080037   1.494848013
Kr   0.326103002   2.165286064  -0.023910999
Kr  -0.055495001   2.302633047   1.045636058
Kr   1.188318968   1.062731981   0.425300986
Kr  -0.525757015   0.025801999   1.170235991
Kr  -0.262250006   0.125613004  -0.272480994
Ne  -0.888448000   0.635712028   2.174217939
Ne  -1.637073994   2.139147043  -0.191447005
Ne  -0.303523004   1.386150956   2.079569101
Ne  -0.889519989   2.562984943   0.227813005
Kr  -1.254959941   1.741008043   2.658211946
Kr  -1.924319983   3.085256100   0.543029010
Kr  -1.912191987   2.431900024   2.856753111
Kr  -2.392811060   3.397105932   1.337993979
Kr  -0.683091998   2.517668009   2.522305965
Kr  -1.163709998   3.482873917   1.003546953
Kr  -1.427217007   3.383063078   2.446264982
Kr  -2.496187925   2.308597088   0.678934991
Kr  -2.877785921   2.445944071   1.748482943
Ne  -2.001609087  -0.380082011   1.885751963
Ne  -2.750235081   1.123353004  -0.479912996
Ne  -2.749162912  -0.803919971   1.466492057
Ne  -3.335160017   0.372913986  -0.385264009
Ne  -3.257425070  -0.194611996   2.463427067
Ne  -4.006051064   1.308822989   0.097762004
Ne  -3.901601076   0.470059991   2.703226089
Ne  -4.487597942   1.646893978   0.851469994
Ne  -3.258497953   1.732661963   0.517023027
Ne  -4.292603016  -1.088824034   2.225338936
Ne  -5.041228771   0.414611012  -0.140325993
Ne  -4.936779022  -0.424151987   2.465137959
Ne  -5.522776127   0.752681017   0.613381982
Ne  -5.040156841  -1.512662053   1.806079030
Ne  -5.626152992  -0.335828006  -0.045676999
Ne  -4.089114189  -2.184600115   1.391852021
Ne  -4.837738991  -0.681165993  -0.973812997
Ne  -3.504189014  -1.434160948   1.297204018
Ne  -4.090186119  -0.257326990  -0.554552019
Ne  -4.836667061  -2.608438969   0.972591996
Ne  -5.422664165  -1.431604981  -0.879163980
Ne  -5.514801979  -1.875568032   1.105077982
Ne  -5.870252132  -1.161733985  -0.018144000
Ne  -4.389079094  -2.878309965   0.111571997
Ne  -4.744527817  -2.164475918  -1.011649966
Ne  -2.843259096  -2.374965906   0.805554986
Ne  -3.591885090  -0.871531010  -1.560109973
Ne  -2.361711979  -2.713037014   0.051848002
Ne  -3.590811968  -2.798804998   0.386294991
Ne  -4.176808834  -1.621971011  -1.465461016
Ne  -1.806874037  -1.481153965   1.053720951
Ne  -2.555500031   0.022281000  -1.311944008
Ne  -1.325327039  -1.819224000   0.300013006
Ne  -1.221950054  -0.730714977   0.959071994
He  -5.887232780  -0.107932001   2.278722048
He  -6.160329819   0.440515995   1.415735006
He  -5.958796978  -0.861459970   1.822484016
He  -6.231893063  -0.313010991   0.959496975
He  -5.593200207  -2.811491013   0.337529004
He  -5.866296768  -2.263041973  -0.525457978
He  -3.374567032  -3.152370930  -0.708998024
He  -0.617115974  -0.753561020  -0.038603999
