# Supplementary material for: Advancing Non-Atom-Centered Basis Methods for More Accurate Interaction Energies: Benchmarks and Large-Scale Applications
Source: J Phys Chem A. 2024 Nov 18;128(47):10282–98. doi: 10.1021/acs.jpca.4c04689 (PMC11613648; doi:10.1021/acs.jpca.4c04689)
Supplement: Supplementary file 2 — jp4c04689_si_002.zip [file jp4c04689_si_002.zip › structures-all/IHB100_21/05.012_OH-Oa__water--hydroxide_100_msG.xyz]

          52
 
O   -0.078719959  -0.924127758  -0.811003208
H    0.031689558  -0.043993801  -0.081842430
H   -0.295773029  -1.654797554  -0.228477880
O    0.139006361   0.942014039   0.786271334
H   -0.692705572   1.414923072   0.702832699
Kr  -0.298925996  -2.145421028  -1.188114047
Kr   0.696748972  -1.135272980   0.206998006
Kr  -1.059826016  -0.761295974   0.021570001
He   0.151598006   0.551407993   0.001583000
He   0.721346974   0.249640003   0.069986001
He  -0.495063990   0.504743993  -0.061709002
He   0.004508000   0.114266001   0.513175011
He   0.219603002   0.620169997  -0.522460997
Kr   0.124821998  -0.579849005  -2.044820070
Kr   0.988744020  -0.200338006  -0.673489988
Kr  -0.767831028   0.173638001  -0.858918011
He  -0.099453002  -0.285562009   0.675826013
He   0.556644976  -0.313901991   0.485733002
He  -0.659354985  -0.055013999   0.357369006
He  -0.424281001  -1.872159958   0.550502002
He   0.229183003  -1.924705982   0.339096993
He  -0.986817002  -1.665817976   0.210732996
He  -0.272718012  -1.206817985   0.456615001
He  -0.484917015  -2.383707047   0.093215004
Kr   1.183159947  -1.192782998  -0.677796006
Kr  -1.340600014  -0.655471981  -0.944209993
Kr   0.969012022  -0.877407014  -1.574112058
Kr  -0.843115985  -0.491602987  -1.765405059
Kr   0.438841999   0.118136004  -1.383782029
Kr   0.674076974  -1.967067957  -0.977832019
Kr  -1.138049960  -1.581264019  -1.169124007
Kr   0.132308006  -1.581941009  -1.908732057
He   0.112970002  -2.352853060  -0.355830014
He  -0.916715980  -2.133631945  -0.464525998
Kr   1.262243986   0.303344011   0.898956001
He  -1.401870012   1.818151951   0.631687999
Kr   0.780099988   2.069514990   0.786270976
Kr  -0.502088010  -0.185487002   0.786270976
Kr   0.041049000   0.997712016   2.078387022
Kr   0.236964002   0.886316001  -0.505843997
Kr   0.514882028   1.766764998   1.714045048
Kr   0.655552983   1.686779022  -0.141503006
Kr  -0.377541006   0.197248995   1.714045048
Kr  -0.227483004   0.202811003  -0.066418000
Kr   0.850461006   0.537482977   1.792476058
Kr   0.991132975   0.457497001  -0.063072003
Kr   1.349725962   1.292075038   1.092663050
Kr   0.491867989  -0.297093987   0.636740983
Kr  -0.713119984   1.426530957   1.635614991
Kr  -0.572448015   1.346544981  -0.219933003
Kr  -0.179290995   2.161468983   0.479880005
Kr  -1.071712971   0.591952980   0.479880005
