# Supplementary material for: Advancing Non-Atom-Centered Basis Methods for More Accurate Interaction Energies: Benchmarks and Large-Scale Applications
Source: J Phys Chem A. 2024 Nov 18;128(47):10282–98. doi: 10.1021/acs.jpca.4c04689 (PMC11613648; doi:10.1021/acs.jpca.4c04689)
Supplement: Supplementary file 2 — jp4c04689_si_002.zip [file jp4c04689_si_002.zip › structures-all/IHB100_21/02.006_NHk-O__imidazolium--acetone_100_msG.xyz]

         157
 
C   -3.167180538  -0.588273823  -0.772306204
C   -1.851108074  -0.774012685  -1.050491571
N   -1.134380341  -0.085828453  -0.098201044
H   -0.094331637  -0.016480546  -0.014375535
C   -1.971762657   0.505347371   0.740634739
N   -3.214108944   0.213109061   0.349185437
H   -4.052671432  -0.946703315  -1.261019111
H   -1.376351118  -1.330952048  -1.835176110
H   -1.697491407   1.110898376   1.584423780
H   -4.052201748   0.532899618   0.808414817
H    3.779991627  -0.074958391  -1.581320167
H    2.178668737  -0.855445147  -1.648494840
H    3.497750521  -1.546810389  -0.681257725
H    3.274297237   1.157221198   1.968441010
H    4.180493355   1.552520633   0.492097765
C    3.026373625  -0.618983805  -1.012405753
C    2.605403900   0.167639256   0.192829445
O    1.426100254   0.330311775   0.477166325
C    3.684573650   0.753885806   1.048580289
H    4.449179173   0.008160854   1.266443253
He   0.614256978  -0.064026996  -0.092771001
He   0.361407995   0.306955993   0.429632992
He   0.396999002  -0.394237995  -0.549598992
Ne  -0.784978986   0.998320997   1.413542986
Ne  -3.051915884   1.061332941   1.533370972
He  -4.870098114  -0.923982024  -1.217810035
He  -4.617817879  -1.295094013  -1.740396976
He  -0.558924019  -1.353672981  -1.878384948
He  -0.885020018  -1.708709002  -2.370398998
He  -1.132344961   1.459290028   2.063802004
He  -4.869628906   0.555621028   0.851622999
He  -4.543532848   0.910656989   1.343637943
He  -4.617348194   0.184507996   0.329035997
Ne  -2.819308043  -1.408663034  -1.924612999
He  -0.045968998   0.459277004   0.650370002
Ne  -1.037286997   1.614786029   0.727086008
Ne  -1.022604942   0.146121994   1.777137995
Ne  -2.839566946   1.664881945   0.822353005
Ne  -2.824884892   0.196217999   1.872405052
He  -4.101034164  -1.422459960  -1.925765038
He  -4.645237923  -0.621918976  -0.798471987
He  -1.424713016  -1.806709051  -2.499922037
He  -2.031423092  -1.621055961  -2.231774092
He  -1.649129033   1.586655021   2.249169111
He  -2.290057898   1.435682058   2.046971083
He  -4.003839016   1.008656979   1.473160028
He  -4.026031017   1.348690033   0.874535024
He  -4.015867233   0.331997991   1.601439953
Ne  -3.178977013   0.591718018  -1.615965962
Ne  -3.155384064  -1.768265963   0.071354002
Ne  -3.229728937  -0.189098999  -2.165513992
Ne  -3.211261988  -2.036407948  -0.844742000
Ne  -4.077554226   0.360428989  -1.385058045
Ne  -4.059086800  -1.486879945  -0.064286999
Ne  -1.862903953   0.405979007  -1.894150972
Ne  -1.839311957  -1.954005003  -0.206832007
Ne  -1.913656950  -0.374837995  -2.443700075
Ne  -1.895189047  -2.222146988  -1.122928023
Ne  -0.959201992   0.124594003  -1.758510947
Ne  -0.940734029  -1.722715020  -0.437739015
Ar  -1.145135999   0.990046978  -0.867420018
Ar  -1.123625040  -1.161702991   0.671018004
Ar  -0.289366007  -0.354250997  -1.079638958
He  -0.100991003   0.649634004  -0.490628004
He  -0.087673001  -0.682596028   0.461876988
He  -0.061726999   0.777050972   0.185160995
He  -0.053121001  -0.083864003   0.800689995
He   0.500514984   0.391009986  -0.363090008
He   0.504263997  -0.471013010   0.250867993
Ne  -1.983559012   1.685338974  -0.103024997
Ne  -1.959965944  -0.674645007   1.584295034
Ne  -1.927680969   1.953480959   0.813071012
Ne  -1.909214020   0.106172003   2.133842945
Ne  -2.034311056   0.904522002  -0.652572989
Ne  -2.015844107  -0.942786992   0.668199003
Ar  -3.224864006   1.288983941  -0.420033991
Ar  -3.203353882  -0.862766027   1.118404984
Ar  -4.123108864   1.024454951  -0.165361002
Ar  -4.107388020  -0.548139989   0.958998978
He  -4.093882084  -0.879320025  -2.076083899
He  -4.085276127  -1.740234971  -1.460554957
He  -4.680793762  -0.498905987  -1.535809040
He  -4.672187805  -1.359820962  -0.920279980
He  -1.417562008  -1.263568997  -2.650240898
He  -1.408956051  -2.124484062  -2.034712076
He  -0.756834984  -0.917833984  -2.175915003
He  -0.748228014  -1.778748989  -1.560385942
He  -1.664886951   1.904430032   1.783959985
He  -1.656280994   1.043514967   2.399488926
He   3.887299061   0.732492030  -1.497179985
He   4.507363796   0.143257007  -1.274919033
He   4.270606041  -0.429497987  -2.132836103
He   1.995481968  -1.298601985  -2.312289953
He   2.049217939  -0.620750010  -2.422271967
He   3.457484007   1.600378036   2.632236958
He   3.403748035   0.922526002   2.742218018
Ne   2.788355112  -1.986194968  -1.434736013
Kr   1.716248035   1.032222986   1.528543949
Kr   1.135952950  -0.371600002  -0.574212015
He   4.341872215  -0.799288988   1.182302952
He   5.176551819   0.226375997   1.572844982
He   4.939793110  -0.346379012   0.714927018
He   1.380669951  -0.766128004  -1.487900972
He   1.651913047  -0.276654005  -1.889533997
He   2.554553032  -1.251358986  -2.258850098
He   1.523185968  -1.135921955  -2.051290989
He   4.295750141  -1.636126995  -0.841852009
He   4.153233051  -1.266332984  -0.278461009
He   2.476298094   1.246538043   2.129034996
He   3.929780006   1.437698007   2.371237993
He   2.898412943   1.553135037   2.578795910
He   4.978491783   1.463204026   0.331503987
He   4.685104847   2.015875101   0.043499999
Ne   4.439991951  -0.777203977  -1.296890020
Ne   1.935839057  -1.247851014  -0.291613996
Ne   3.479621887  -0.429931998  -2.377362967
Kr   0.162158996   0.471780002   0.731528997
Kr   1.017156005  -0.885986984   0.288374990
Ne   5.098192215   0.595664978   0.764096022
Ne   4.993049145   1.118577003   1.557670951
Ne   4.541716099   1.920019984   1.147173047
Ne   4.573702812   0.414586991   2.143388987
He   4.379609108   0.298114002  -1.995862961
He   2.164160967  -0.172653005  -2.100330114
He   3.512258053  -2.229602098  -0.229422003
He   4.116118908  -2.056206942  -0.511829019
He   2.898133039  -1.919883013  -0.266714990
He   3.646924973  -1.649849057   0.117303997
He   3.367326975  -2.326240063  -0.895847976
He   3.288805008   0.474429995   2.420275927
He   2.674679041   0.784148991   2.382983923
He   4.165985107   2.235311985   0.040261999
He   3.562124968   2.061917067   0.322668999
He   4.031319141   1.655560017  -0.306463987
Ne   3.000674009   0.590550005  -1.812811017
Ne   2.126533985   0.426259011  -1.461894035
Ne   3.716351032  -1.780277967  -1.541187048
Ne   1.956907034  -1.583349943  -1.187106013
Ne   2.579704046   1.377172947  -0.607576013
Ne   2.631103992  -1.041895032   0.993234992
Ne   3.465008974   1.015954018  -0.610738993
Ne   3.505243063  -0.877602994   0.642316997
Kr   1.403120995   1.411777020  -0.238490000
Kr   1.449079037  -0.751154006   1.192823052
Kr   0.529878974   1.205296993   0.140346006
Kr   0.562876999  -0.347746015   1.168068051
Kr   1.611547947   1.595373988   0.695079982
Kr   1.644546986   0.042330999   1.722802043
Kr   0.744270980   1.108114004   1.259721994
Kr   1.207653999   0.618291974  -0.768469989
Kr   0.400649995   0.144778997  -0.184341997
Ne   3.710273027  -0.455648005   1.848986030
Ne   2.784734011   1.799128056   0.599092007
Ne   2.824968100  -0.094429001   1.852149010
Ne   2.994596004   1.915179968   1.577360988
Ne   4.350145817   0.741169989  -0.240269005
He   5.067547798  -0.501236022   1.435871959
