# Supplementary material for: Advancing Non-Atom-Centered Basis Methods for More Accurate Interaction Energies: Benchmarks and Large-Scale Applications
Source: J Phys Chem A. 2024 Nov 18;128(47):10282–98. doi: 10.1021/acs.jpca.4c04689 (PMC11613648; doi:10.1021/acs.jpca.4c04689)
Supplement: Supplementary file 2 — jp4c04689_si_002.zip [file jp4c04689_si_002.zip › structures-all/IHB100_21/04.004_NHk-C__guanidinium--methylisocyanide_100_msG.xyz]

         121
 
N   -1.575919271   0.806143463  -0.107755840
C   -1.977733374  -0.459476560  -0.099443965
N   -1.063197732  -1.419311047  -0.025236020
N   -3.276083708  -0.760941029  -0.164383233
H   -0.582797527   0.999148548  -0.057007991
H   -2.226620436   1.567989349  -0.162465021
H   -0.086486153  -1.154690146   0.022760173
H   -1.314616799  -2.390657902  -0.015614980
H   -3.976362467  -0.043666761  -0.220856830
H   -3.591567039  -1.714095354  -0.159012347
H    4.261274338   1.494087100   1.123694897
H    4.650161743   0.029804615   0.194590822
H    4.335173607   1.560279369  -0.651843071
C    1.559305906   0.359808087   0.078172632
N    2.682737589   0.622774065   0.134846523
C    4.067158699   0.947174191   0.204694077
Ar  -4.562992096  -1.059332967  -0.228802994
He   0.213975996   1.183894992  -0.017123001
He   0.072086997   0.509904027  -0.008679000
He  -3.023394108   1.383242965  -0.202350006
He  -2.776245117   1.463729978   0.435543001
He  -2.881505013   2.057234049  -0.210794002
He   0.710287988  -0.969944000   0.062645003
He  -2.111391068  -2.575403929  -0.055500001
He  -1.864241004  -2.494918108   0.582392991
He  -1.794775963  -2.525171995  -0.665171027
He  -4.773136139  -0.228413001  -0.260740995
He  -4.631247044   0.445578009  -0.269185990
He  -4.388340950  -1.898841023  -0.198897004
He  -2.410060883   2.365514040  -0.192019999
He  -1.737105966   2.224355936  -0.151125997
He  -1.131175995  -3.188183069   0.013940000
He  -0.588015020  -2.765047073   0.033922002
He  -1.804131985  -3.047024012  -0.026954001
He  -4.159802914   0.753857970  -0.250411004
He  -3.486848116   0.612699986  -0.209518000
He  -3.408126116  -2.511620045  -0.129457995
He  -2.864965916  -2.088484049  -0.109476000
He  -4.081081867  -2.370461941  -0.170351997
Ar  -1.649428010   0.838159025   1.212430954
Ar  -1.502411008   0.774128020  -1.427942038
Ar  -1.831869960   1.708740950   0.824513972
Ar  -1.724423051   1.661944985  -1.105188012
Ar  -0.751271009   1.033208013   0.901063979
Ar  -0.643823981   0.986410975  -1.028638005
Ar  -0.918981016   1.897374034   0.248570994
Ne  -2.058356047  -0.424362987   1.348502994
Ne  -1.897111058  -0.494590014  -1.547389984
Ne  -1.162469983  -0.228324994   1.077924967
Ne  -1.036254048  -0.283295989  -1.188874006
Ar  -1.136705995  -1.387295961   1.294950008
Ar  -0.989688993  -1.451326013  -1.345422983
Ar  -0.914694011  -2.275113106   0.972195983
Ar  -0.807246983  -2.321908951  -0.957506001
Ar  -0.238550007  -1.192247033   0.983583987
Ar  -0.131102994  -1.239042997  -0.946117997
Ar  -0.367846996  -0.344810009  -0.358787000
Ar   0.036607001  -2.103209972  -0.293624997
Ar  -1.995293021  -1.599578977   0.895645976
Ar  -1.887845993  -1.646374941  -1.034055948
Ar  -3.349591970  -0.728926003   1.155802965
Ar  -3.202574968  -0.792955995  -1.484570026
Ar  -3.532033920   0.141656995   0.767886996
Ar  -3.424587011   0.094861001  -1.161816001
Ar  -3.127579927  -1.616742969   0.833048999
Ar  -3.020133018  -1.663539052  -1.096652985
Ar  -4.208178997  -0.941209018   0.756498992
Ar  -4.100731850  -0.988004982  -1.173203945
He  -2.337202072   2.163811922  -0.713226020
He  -2.805268049   1.414191008  -0.721109986
He  -4.613831043  -0.171846002   0.276912004
He  -4.555009842  -0.197465003  -0.779501021
He  -4.229035854  -1.842275023   0.338755995
He  -4.170214176  -1.867894053  -0.717657030
He   5.446516991   0.216284007   0.234760001
Ne   0.148598999   0.029469000   0.007014000
Ne   0.250793993   0.980044007  -0.007770000
Ne   0.659317970  -0.777581990   0.052715000
Ne   5.477866173   1.277513027   0.275851995
Ne   4.967145920   2.084563971   0.230151996
Ne   5.121411800   1.225142002   1.161545992
Ne   3.243086100   1.649750948  -0.760486007
He   4.215922832   1.511675954   1.941131949
He   4.373369217   0.897090018   1.672876000
He   3.624228001   1.363142014   1.621284962
He   4.380525112   1.542690039  -1.469280958
He   4.223079205   2.157275915  -1.201024055
He   4.972219944   1.691223979  -1.149433017
Ne   1.478968024   0.390967011   1.526224971
Ne   1.639644027   0.328649998  -1.369879961
Ar   2.609488010   0.651183009   1.455129981
Ar   2.755986929   0.594365001  -1.185436964
Ne   5.111186028   0.288731992   0.966758013
He   4.075986862   2.291260958   1.096261978
He   4.106927872   2.022660971   1.729794979
He   4.749277115   2.151549101   1.136621952
He   4.835447788  -0.767368972   0.222023994
He   5.377636909  -0.343035012   0.242973998
He   4.162158966  -0.627656996   0.181663007
He   4.149887085   2.357453108  -0.679275990
He   4.489520073   1.031705976  -1.257943034
He   4.823175907   2.217741966  -0.638916016
Ne   1.231078982   1.771965027   0.029576000
Ne   1.887532949  -1.052348971   0.126769006
Ne   1.252385974   1.484583020   0.941285014
Ne   1.766234040  -0.726185977   1.017362952
Ne   1.352378011   1.445801973  -0.861018002
Ne   1.866225958  -0.764967024  -0.784938991
Ne   0.475555986   0.844116986   0.911966980
Ne   0.787241995  -0.496872991   0.958114982
Ne   0.575549006   0.805335999  -0.890335977
Ne   0.887233973  -0.535654008  -0.844187975
Ar   2.383471966   1.910328984   0.090538003
Ar   2.982002974  -0.664780974   0.179155007
Ar   2.414025068   1.583166957   1.003615022
Ar   2.851458073  -0.298837990   1.068380952
Ar   2.951450109  -0.337619007  -0.733922005
Ne   3.738931894   2.359330893   0.156097993
Ne   4.274086952  -0.138820007   1.143885016
Ne   4.374079227  -0.177600995  -0.658418000
Ne   5.150907993   0.462864995  -0.629100978
