# Supplementary material for: Advancing Non-Atom-Centered Basis Methods for More Accurate Interaction Energies: Benchmarks and Large-Scale Applications
Source: J Phys Chem A. 2024 Nov 18;128(47):10282–98. doi: 10.1021/acs.jpca.4c04689 (PMC11613648; doi:10.1021/acs.jpca.4c04689)
Supplement: Supplementary file 2 — jp4c04689_si_002.zip [file jp4c04689_si_002.zip › structures-all/IHB100_21/04.004_NHk-C__guanidinium--methylisocyanide_100_DL.xyz]

          20
 
N   -1.575919271   0.806143463  -0.107755840
C   -1.977733374  -0.459476560  -0.099443965
N   -1.063197732  -1.419311047  -0.025236020
N   -3.276083708  -0.760941029  -0.164383233
H   -0.582797527   0.999148548  -0.057007991
H   -2.226620436   1.567989349  -0.162465021
H   -0.086486153  -1.154690146   0.022760173
H   -1.314616799  -2.390657902  -0.015614980
H   -3.976362467  -0.043666761  -0.220856830
H   -3.591567039  -1.714095354  -0.159012347
H    4.261274338   1.494087100   1.123694897
H    4.650161743   0.029804615   0.194590822
H    4.335173607   1.560279369  -0.651843071
C    1.559305906   0.359808087   0.078172632
N    2.682737589   0.622774065   0.134846523
C    4.067158699   0.947174191   0.204694077
 He   1.010708570  -0.145024657   0.059701812
 He   1.594225883   0.748232186   0.070895016
 He   0.462111205  -0.649857402   0.041230991
 He   0.505714178   0.873690367   0.006943514
