# Supplementary material for: Advancing Non-Atom-Centered Basis Methods for More Accurate Interaction Energies: Benchmarks and Large-Scale Applications
Source: J Phys Chem A. 2024 Nov 18;128(47):10282–98. doi: 10.1021/acs.jpca.4c04689 (PMC11613648; doi:10.1021/acs.jpca.4c04689)
Supplement: Supplementary file 2 — jp4c04689_si_002.zip [file jp4c04689_si_002.zip › structures-all/IHB100_21/02.014_NHk-O__guanidinium--furan_100_DL.xyz]

          29
 
N   -1.929133773   0.459037483  -0.609948874
C   -2.197525263  -0.837009668  -0.489162117
N   -1.234922647  -1.664072990  -0.094592787
N   -3.417541027  -1.301795006  -0.760570168
H   -0.998437107   0.793712378  -0.399728537
H   -2.628612518   1.115653753  -0.905286372
H   -0.315785319  -1.293907642   0.106887080
H   -1.397721410  -2.649144888   0.009146280
H   -4.155607700  -0.689903557  -1.059605360
H   -3.636180401  -2.278200150  -0.674506724
H    3.254223824   1.575971842   2.105439186
H    3.982765436   1.182933450  -0.494814128
H    0.653375208   0.755059958   2.233375788
H    1.754640102   0.160932317  -1.697170615
C    3.024600506   0.976319730  -0.053335313
C    2.641376495   1.183079958   1.314409494
C    1.357909799   0.789214671   1.423777461
O    0.898253918   0.341385305   0.200061053
C    1.949449182   0.470076978  -0.687485516
 He   0.493574172  -0.203712344   0.169003069
 He   0.572460830   0.790713966   0.815942109
 He   0.758119166  -0.447402805  -1.162978053
 He  -0.207461119   0.656385839   1.285600901
 He   0.567124367   0.034381431  -0.621377707
 He   0.088894427  -0.748809993   0.137945071
 He  -0.212988138   0.792213142   0.208106801
 He  -0.238401726  -1.055737853  -0.628785431
 He  -1.068297505   0.557711661   0.337826014
 He  -0.815200508  -0.401314110  -0.555269897
