# Supplementary material for: Advancing Non-Atom-Centered Basis Methods for More Accurate Interaction Energies: Benchmarks and Large-Scale Applications
Source: J Phys Chem A. 2024 Nov 18;128(47):10282–98. doi: 10.1021/acs.jpca.4c04689 (PMC11613648; doi:10.1021/acs.jpca.4c04689)
Supplement: Supplementary file 2 — jp4c04689_si_002.zip [file jp4c04689_si_002.zip › structures-all/IHB100_21/02.003_NHk-O__ammonium--dimethylether_100_SL.xyz]

          15
 
N    2.231143951   0.276883602   0.009597670
H    1.142933011   0.144899815   0.004738936
H    2.624771595  -0.011497764  -0.884633720
H    2.650232315  -0.282448769   0.750712991
H    2.466361523   1.255068898   0.169281125
H   -0.698263645   1.973967075   0.000398927
H   -1.893233538   1.011259794  -0.896933794
H   -1.898628592   1.008102655   0.887538791
H   -0.177244022  -2.078885317  -0.007394568
H   -1.578416586  -1.446461201  -0.900188208
H   -1.581715941  -1.451332569   0.884195566
C   -1.272333026   1.051493883  -0.002739998
O   -0.340544462  -0.039995894  -0.001922851
C   -0.966080308  -1.331587553  -0.006544793
 He   0.401194274   0.052451961   0.001408043
