# Supplementary material for: Advancing Non-Atom-Centered Basis Methods for More Accurate Interaction Energies: Benchmarks and Large-Scale Applications
Source: J Phys Chem A. 2024 Nov 18;128(47):10282–98. doi: 10.1021/acs.jpca.4c04689 (PMC11613648; doi:10.1021/acs.jpca.4c04689)
Supplement: Supplementary file 2 — jp4c04689_si_002.zip [file jp4c04689_si_002.zip › structures-all/IHB100_21/02.005_NHk-O__guanidinium--nitrosomethane_100_0.xyz]

          16
 
N   -1.171055198   0.883129895  -0.190652445
C   -1.704290390  -0.334625334  -0.191792458
N   -0.921194971  -1.395663977  -0.039211169
N   -3.021699667  -0.488814056  -0.345769018
H   -0.167974859   1.014121175  -0.074331559
H   -1.747525573   1.697143316  -0.304753572
H    0.082349308  -1.283235550   0.078306943
H   -1.301823020  -2.324766874  -0.036922585
H   -3.630755424   0.300698608  -0.462391227
H   -3.444135666  -1.399647355  -0.349245906
H    2.975842953   2.022395849   1.142243981
H    3.189254999   1.930297256  -0.593961418
H    3.908963919   0.635893941   0.446820796
C    3.079704523   1.324435949   0.308373839
N    1.807005525   0.624512732   0.189058602
O    1.871800184  -0.576062024   0.260688454
