# Supplementary material for: Advancing Non-Atom-Centered Basis Methods for More Accurate Interaction Energies: Benchmarks and Large-Scale Applications
Source: J Phys Chem A. 2024 Nov 18;128(47):10282–98. doi: 10.1021/acs.jpca.4c04689 (PMC11613648; doi:10.1021/acs.jpca.4c04689)
Supplement: Supplementary file 2 — jp4c04689_si_002.zip [file jp4c04689_si_002.zip › structures-all/IHB100_21/10.002_NH-Ca__aniline--cyanide_100_msG.xyz]

         132
 
H    0.442095160  -1.422547817  -0.027726652
H    3.587290764   1.491289496  -0.353135169
H    2.841475248  -0.863944471  -0.077876695
H   -0.518753231   2.719528198  -0.528123677
H   -1.834438086  -0.659446299   0.072390549
H    1.871965528   3.275566101  -0.569941938
H   -2.197692394   1.011973619  -0.154579639
C    2.534505129   1.246782303  -0.335082501
C    2.109224081  -0.073371127  -0.183594123
C    0.765616357  -0.399798930  -0.158748224
C   -0.219745770   0.601173222  -0.287230194
C    0.218683153   1.931699991  -0.431573749
C    1.569874287   2.241710663  -0.456024230
N   -1.541683435   0.265929520  -0.305807739
C   -2.373076916  -2.371046782   0.834261119
N   -2.706363201  -3.388219595   1.296141863
He  -0.353103995  -1.617601037  -0.014204000
He   4.382490158   1.686342001  -0.366658002
He   3.636673927  -0.668892026  -0.091399997
He  -1.313951969   2.524475098  -0.514600992
He  -2.629637003  -0.854498982   0.085914001
He  -2.341275930  -0.857217014  -0.539632022
He   2.667165041   3.470618963  -0.583464980
He   2.236793995   4.004304886  -0.650005996
He  -2.992892027   0.816920996  -0.141057000
He  -2.704530954   0.814203024  -0.766602993
He  -2.860613108   1.488618016  -0.217166007
Ne   2.983197927  -0.676325023   0.804786980
Ne   1.645529985  -1.004438996   0.827534974
Ne   3.003526926  -0.883542001  -0.988658011
Ne   1.665858984  -1.211655021  -0.965910017
Ne   0.301923007  -1.330867052   0.852380991
Ne   0.322250992  -1.538082957  -0.941064000
Ne   0.662047982   3.069983959   0.350742012
Ne  -0.675620019   2.741869926   0.373490989
Ne   0.682376981   2.862767935  -1.442703009
Ne  -0.655291021   2.534653902  -1.419955015
Ne   2.013238907   3.379995108   0.326292008
Ne   2.033567905   3.172779083  -1.467154026
Ar  -2.826049089  -0.049109999  -0.283966005
He   0.637399018  -2.212289095   0.065734997
He   1.175161004  -1.784041047   0.022350000
He  -0.038552001  -2.081749916   0.042989999
He   4.067937851   2.150491953  -0.423851997
He   4.320356846   1.129796028  -0.303059012
He   3.036778927  -1.653686047   0.015584000
He   3.574541092  -1.225437999  -0.027799999
He   2.360827923  -1.523146987  -0.007160000
He  -0.714057028   3.509269953  -0.621585011
He  -0.038105998   3.378730059  -0.598839998
He  -1.251819015   3.081021070  -0.578199983
He  -1.629601955  -1.418897033   0.152367994
He  -1.713685036  -1.093050957   0.751313984
He  -1.101372004  -1.020938993   0.122466996
He  -2.296812057  -1.260581970   0.117261000
He   1.676661968   4.065308094  -0.663402975
He   1.138900042   3.637058973  -0.620018005
He  -2.392996073   1.801715016  -0.248041004
He  -1.717044950   1.671175957  -0.225296006
He   4.188189030   1.700878024   0.162193999
He   4.200106144   1.579409957  -0.889105022
He  -1.843657970  -0.565463006   0.885810971
He  -1.679433942  -1.322872043  -0.381933987
He  -2.447252989  -0.747566998   0.608359993
He  -2.340780020   1.553930998  -0.751554012
He  -2.810507059   0.923852980   0.381390005
Ne   2.518172026   1.413269043   1.105854034
Ne   2.550837994   1.080294967  -1.776018977
Ne   3.398355961   1.592129946   0.777921975
Ne   3.423926115   1.331490993  -1.477903008
Ne   3.188081026   2.411478043   0.231135994
Ne   3.203591108   2.253381014  -1.137181997
Ne   3.618690968   0.670239985   0.437200993
Ne   3.634200096   0.512143016  -0.931116998
Ne   1.645084977   1.162073970   0.807738006
Ne   1.670654058   0.901434004  -1.448086977
Ne   2.092890978   0.093116000   1.257341981
Ne   2.125556946  -0.239858001  -1.624529958
Ne   2.973074913   0.271977007   0.929409981
Ne   2.998645067   0.011337000  -1.326413989
Ne   0.749283016  -0.233311996   1.282188058
Ne   0.781948984  -0.566286027  -1.599684000
Ne  -0.123804003  -0.484506994   0.984072030
Ne  -0.098235004  -0.745146990  -1.271752000
Ne  -0.236079007   0.767660022   1.153705955
Ne  -0.203412995   0.434686005  -1.728165984
Ne   0.644105017   0.946520984   0.825774014
Ne   0.669674993   0.685881972  -1.430050015
Ne   0.202350006   2.098186970   1.009361982
Ne   0.235016003   1.765213013  -1.872509956
Ne  -0.670737028   1.846992016   0.711246014
Ne  -0.645168006   1.586351991  -1.544577956
Ne   1.553540945   2.408198118   0.984911978
Ne   1.586207032   2.075223923  -1.896960020
Ne   2.433725119   2.587059021   0.656979978
Ne   2.459295034   2.326419115  -1.598844051
Ar  -1.556574941   0.417726010   1.007987022
Ar  -1.526792049   0.114133000  -1.619603038
Ar  -1.767871976   1.247488976   0.551339984
Ar  -1.746104002   1.025609016  -1.369019985
Ar  -1.315495014  -0.715629995  -1.162955046
Ar  -2.429203033   0.161841005   0.669279993
Ar  -2.407435894  -0.060038999  -1.251080036
Ne  -1.973291993  -1.152799010   0.280651003
Ne  -1.937085986  -1.040423989   1.213253975
Ne  -2.159818888  -1.720193982  -0.444485992
Ne  -1.190583944  -1.661396980   0.384384006
Ne  -1.206933975  -1.711297035   1.390247941
Ne  -1.600749969  -2.913203955   1.936014056
Ne  -1.429666996  -2.391067028  -0.267491013
Ne  -1.823482990  -3.592973948   0.278274000
Ne  -2.906321049  -1.099220037   0.384384006
Ne  -2.922671080  -1.149119020   1.390247941
Ne  -3.316487074  -2.351026058   1.936014056
Ne  -3.145404100  -1.828889966  -0.267491013
Ne  -3.539220095  -3.030797005   0.278274000
Ar  -3.084486961  -4.542233944   1.820160031
Ar  -1.835924029  -3.630944967   2.261926889
Ar  -2.058656931  -4.310715199   0.604188025
Ar  -3.551661968  -3.068767071   2.261926889
Ne  -0.994575024  -2.822726011   0.834261000
Ne  -3.751579046  -1.919368029   0.834261000
Ar  -1.449494004  -3.800045013   1.296141982
Ar  -3.963232994  -2.976394892   1.296141982
Ar  -2.045872927  -4.476864815   1.653807044
Ne  -2.194123030  -1.824887991   2.166165113
Ne  -2.552031040  -2.917206049  -0.497642994
Ar  -2.543199062  -2.890250921   2.510524988
Ar  -2.869527102  -3.886188030   0.081758998
Ar  -2.845201969  -3.811948061   2.541332006
Ar  -3.083695889  -4.539822102   0.766282022
Ar  -3.864948988  -4.024906158   1.336511970
