# Supplementary material for: Advancing Non-Atom-Centered Basis Methods for More Accurate Interaction Energies: Benchmarks and Large-Scale Applications
Source: J Phys Chem A. 2024 Nov 18;128(47):10282–98. doi: 10.1021/acs.jpca.4c04689 (PMC11613648; doi:10.1021/acs.jpca.4c04689)
Supplement: Supplementary file 2 — jp4c04689_si_002.zip [file jp4c04689_si_002.zip › structures-all/IHB100_21/02.005_NHk-O__guanidinium--nitrosomethane_100_msG.xyz]

         126
 
N   -1.171055198   0.883129895  -0.190652445
C   -1.704290390  -0.334625334  -0.191792458
N   -0.921194971  -1.395663977  -0.039211169
N   -3.021699667  -0.488814056  -0.345769018
H   -0.167974859   1.014121175  -0.074331559
H   -1.747525573   1.697143316  -0.304753572
H    0.082349308  -1.283235550   0.078306943
H   -1.301823020  -2.324766874  -0.036922585
H   -3.630755424   0.300698608  -0.462391227
H   -3.444135666  -1.399647355  -0.349245906
H    2.975842953   2.022395849   1.142243981
H    3.189254999   1.930297256  -0.593961418
H    3.908963919   0.635893941   0.446820796
C    3.079704523   1.324435949   0.308373839
N    1.807005525   0.624512732   0.189058602
O    1.871800184  -0.576062024   0.260688454
Ar  -1.061035037   1.871479988   0.681344986
Ar  -0.840826988   1.776692033  -1.108157992
Ar  -0.571591973  -2.192533970   0.956830025
Ar  -0.351384014  -2.287322044  -0.832674026
Ar  -4.322659016  -0.673850000  -0.496057987
He   0.625715017   1.131008983   0.017147001
He   0.435465008   0.470239013   0.028734000
He  -2.552999020   1.582579970  -0.397803009
He  -2.344259977   1.655918956   0.254512995
He  -2.191818953   1.590301991  -0.984282017
He  -2.350965977   2.241024971  -0.407819003
He   0.845322013  -1.185469031   0.167025000
He   0.685790002  -1.827118039   0.181372002
He  -2.107295990  -2.439330101  -0.129971996
He  -1.898556948  -2.365991116   0.522343993
He  -1.746116996  -2.431608915  -0.716450989
He  -1.739410996  -3.016715050  -0.054118998
He  -4.436229229   0.186136007  -0.555441022
He  -4.234196186   0.844581008  -0.565456986
He  -4.249608994  -1.514209986  -0.442295998
Ar  -0.411361992   1.965201020  -0.154484004
He  -1.856189013   2.506833076  -0.361012995
He  -1.893965960   2.253190994   0.278286994
He  -1.741526008   2.187572956  -0.960506976
He  -1.203048944   2.307810068  -0.270099014
He   0.191012993  -2.092925072   0.134567007
He  -1.193160057  -3.134457111   0.019337000
He  -1.307822943  -2.815196991   0.618830979
He  -1.155382037  -2.880814075  -0.619964004
He  -0.616904974  -2.760576963   0.070445001
He  -3.739418983   1.110388041  -0.518651009
He  -3.086278915   0.911365986  -0.427736998
He  -3.335472107  -2.209336996  -0.292986006
He  -2.759217978  -1.835456967  -0.241879001
He  -3.988611937  -2.010313988  -0.383899987
Ar  -1.332370043   0.952566981   1.120254993
Ar  -1.009740949   0.813692987  -1.501559019
Ar  -0.400988996   1.060173035   0.869996011
Ar  -0.165197000   0.958676994  -1.046143055
Ne  -1.881216049  -0.258468002   1.245975971
Ne  -1.527364969  -0.410782009  -1.629560947
Ne  -0.954819024  -0.148717001   1.036219001
Ne  -0.677838027  -0.267942995  -1.214645982
Ar  -1.082509041  -1.326226950   1.271695971
Ar  -0.759881020  -1.465101004  -1.350118041
Ar  -0.151129007  -1.218621016   1.021437049
Ar   0.084663004  -1.320116043  -0.894701004
Ar  -0.110876001  -0.394901007  -0.341167986
Ar  -1.927052975  -1.471210957   0.816278994
Ar  -1.691261053  -1.572707057  -1.099858999
Ar  -3.183013916  -0.419376999   0.965138018
Ar  -2.860384941  -0.558251023  -1.656676054
Ar  -3.259387016   0.454544008   0.550279021
Ar  -3.023595095   0.353047997  -1.365859985
Ar  -3.019804001  -1.330675960   0.674322009
Ar  -2.784012079  -1.432171941  -1.241816998
Ar  -4.027556896  -0.564360976   0.509720981
Ar  -3.791765928  -0.665857017  -1.406417012
He  -3.778223991   0.946394980   0.019168001
He  -4.309994221   0.241052002  -0.008908000
He  -4.180911064   0.185488001  -1.057896018
He  -3.425750971  -1.989779949   0.218182996
He  -3.296667099  -2.045344114  -0.830805004
He  -4.123374939  -1.459293962   0.104236998
He  -3.994291067  -1.514858007  -0.944751024
He   3.432013035   2.702158928   1.162266016
He   3.194497108   2.494519949   1.774587989
He   2.757257938   2.808583021   1.073686957
He   3.645425081   2.610060930  -0.573939979
He   3.560173988   2.336728096  -1.200428963
Ne   3.887789011   2.528604984   0.343840986
Ne   4.453835964   1.765885949   0.453860998
Kr   1.149278045  -1.652730942   0.228975996
Kr   0.892759979  -0.217435002   1.032132983
Kr   1.112714052  -0.312332004  -0.757395029
He   2.464997053   2.348999023   1.692641020
He   3.102667093   2.742815018  -0.647691011
He   4.581665039   0.181318000   0.553609014
He   4.691803932   0.860898972   0.531108975
He   3.995551109  -0.176624000   0.500549972
Ne   2.036940098   2.002213001   1.055062056
Ne   2.256894112   1.907315969  -0.734467030
Ne   2.649804115   2.704143047   0.182370007
Ne   4.038415909   1.738922954   1.315029025
Ne   4.258369923   1.644026041  -0.474500000
Ar   0.720493019   1.358721018   0.016579000
Kr   2.937283993  -1.296059966   0.429830015
He   4.357869148   0.316798002   1.052817941
He   4.486803055   0.261170000   0.003815000
Ne   2.902982950   1.400679946   1.746163011
Ne   3.256426096   1.248191953  -1.129415989
Ne   3.682965994   0.882987976   1.551547050
Ne   3.959628105   0.763625026  -0.699349999
Ar   1.645877004   0.694029987   1.499984026
Ar   1.968134046   0.554996014  -1.121866941
Ar   2.430839062   0.174189001   1.264865994
Ar   2.666357994   0.072577000  -0.651299000
Ar   0.947652996   1.176447988   1.029417038
Ar   1.183172941   1.074836016  -0.886749029
Ar   1.526200056   1.893183947   0.435925007
Ar   0.520426989   0.394427001   0.391781002
Kr   1.713791013  -0.507890999   1.546241045
Kr   2.029809952  -0.644232988  -1.024863958
Kr   2.499938011  -1.028242946   1.301475048
Kr   2.726847887  -1.126139998  -0.544647992
Kr   3.144155979  -0.339839995   0.173682004
Kr   1.255457997  -1.276491046   1.161677957
Kr   1.482368946  -1.374389052  -0.684445024
Kr   2.082629919  -1.814542055   0.583144009
Kr   0.612475991  -0.807133973   0.349023014
