# Supplementary material for: Advancing Non-Atom-Centered Basis Methods for More Accurate Interaction Energies: Benchmarks and Large-Scale Applications
Source: J Phys Chem A. 2024 Nov 18;128(47):10282–98. doi: 10.1021/acs.jpca.4c04689 (PMC11613648; doi:10.1021/acs.jpca.4c04689)
Supplement: Supplementary file 2 — jp4c04689_si_002.zip [file jp4c04689_si_002.zip › structures-all/IHB100_21/02.007_NHk-O__imidazolium--Nmethylacetamide_100_msG.xyz]

         167
 
C   -3.497542381   0.710807562  -0.650286198
C   -2.298684120   1.080997944  -0.129442930
N   -1.411366582   0.058507230  -0.373208493
H   -0.379472524   0.018696910  -0.099046580
C   -2.034905910  -0.911575496  -1.021528602
N   -3.305689573  -0.538068593  -1.201846480
H   -4.445830345   1.212147951  -0.676820755
H   -2.012513638   1.977015615   0.386856675
H   -1.596756697  -1.836981535  -1.346058488
H   -4.007903576  -1.088892698  -1.669046402
C    1.857900500   1.646878481   1.334313512
H    1.523573995   2.341830015   0.565297484
H    2.766953707   2.036393166   1.784456611
H    1.085292578   1.591148496   2.099865913
C    2.037201643   0.285449803   0.719500482
O    1.097062707  -0.307918787   0.161487088
N    3.244006395  -0.272613287   0.790214360
H    3.980256796   0.234358326   1.248274922
C    3.539988518  -1.585875154   0.232150048
H    2.919168711  -2.346938133   0.699646175
H    3.353952169  -1.594665527  -0.839506984
H    4.584765434  -1.812145948   0.416698515
Ar  -1.121556997  -1.107872963   0.178957999
Ar  -0.673783004  -0.344126999  -1.394569039
He   0.233717993   0.125071004   0.127200007
He  -0.063529998  -0.193434000   0.604977012
He   0.246065006   0.335357994  -0.484373987
He  -0.007830000   0.628001988   0.302450001
He   0.122276001  -0.471015990  -0.193862006
Ne  -0.773602009  -1.628003955  -1.010337949
Ar  -3.670012951  -1.764016032  -0.864736021
Ar  -3.222239017  -1.000269055  -2.438263893
He  -5.220856190   1.141572952  -0.931622982
He  -5.075863838   1.730237961  -0.604641020
He  -1.237488031   2.047590971   0.641659021
He  -1.640871048   2.586321115   0.788353980
He  -0.966723025  -2.355072021  -1.418238044
He  -4.782928944  -1.159468055  -1.923848987
He  -4.637937069  -0.570801973  -1.596866965
Ne  -3.797436953   2.019284010  -0.100528002
He  -0.210179999  -0.719949007  -0.409390002
Ne  -1.262006044  -1.836912990  -0.214894995
Ne  -0.814231992  -1.073166966  -1.788421988
He  -4.615122795   1.950793982  -0.366477996
He  -4.927890778   0.680960000  -1.071823001
He  -2.181806087   2.715661049   0.697200000
He  -2.713375092   2.400484085   0.392953992
He  -1.427464008  -2.575627089  -1.656401038
He  -2.078816891  -2.368170023  -1.741060972
He  -3.838610888  -1.827538013  -1.979388952
He  -4.489964008  -1.620080948  -2.064049006
Ne  -3.857305050   0.097179003   0.613958001
Ne  -3.137779951   1.324435949  -1.914530039
Ne  -3.965780973   1.044772029   0.681442976
Ne  -3.402564049   2.005424023  -1.297765017
Ne  -4.633547783   0.152677998   0.058421001
Ne  -4.070330143   1.113330960  -1.920786977
Ne  -2.658446074   0.467368990   1.134801030
Ne  -1.938922048   1.694627047  -1.393687010
Ne  -2.766922951   1.414962053   1.202286005
Ne  -2.203705072   2.375614882  -0.776920974
Ne  -1.725896001   0.678475022   1.141057014
Ne  -1.162678957   1.639127016  -0.838150024
Ar  -1.739385009  -0.500977993   0.779483974
Ar  -1.083348036   0.617991984  -1.525900960
Ar  -0.829304993   0.804418027   0.550989985
He  -0.582561016  -0.327701986   0.614628971
He  -0.176384002   0.365094990  -0.812722027
He  -0.381516993  -0.768850982   0.125308007
He  -0.119035996  -0.321150988  -0.797077000
Ne  -2.394668102  -1.525203943   0.242715001
Ne  -1.675143957  -0.297946990  -2.285772085
Ne  -2.503144979  -0.577611029   0.310200006
Ne  -1.939926982   0.383040994  -1.669006944
Ne  -2.129884958  -2.206192017  -0.374049991
Ne  -1.566666961  -1.245540023  -2.353257895
Ne  -2.873487949  -2.095021009  -1.044285059
Ne  -2.531856060  -1.512316942  -2.244816065
Ar  -3.633708000  -1.097553968  -0.049153998
Ar  -2.977670908   0.021416999  -2.354538918
Ar  -4.399816990  -1.024767995  -0.640304029
Ar  -3.920355082  -0.206974998  -2.325181961
He  -4.706265926   1.551995993   0.021210000
He  -4.443786144   1.999696016  -0.901175022
He  -5.168531895   0.934437990  -0.410080999
He  -4.906051159   1.382138014  -1.332466006
He  -2.272949934   2.316863060   1.084887028
He  -2.010468960   2.764563084   0.162503004
He  -1.552292943   1.807024956   1.042500973
He  -1.289811969   2.254724979   0.120117001
He  -1.598801017  -2.624528885  -1.121703982
He  -1.336320996  -2.176829100  -2.044089079
Ne   1.048076987   2.802896976   1.669111013
Ne   1.938771009   2.938711882   1.989223003
Ne   3.206572056   1.128934979   1.465088964
He   1.066421986   2.994411945   0.754293025
He   0.628140986   2.243730068   2.288861990
He   0.634974003   1.746842980   2.765856028
Kr   0.372985005   0.725697994   0.460835010
He   3.529938936   0.390053004   1.914265037
He   3.839732885   0.922088027   0.826551020
Ne   4.349812031  -2.741894007  -0.102646999
Ne   3.950131893  -2.875040054   0.755712986
Ne   4.397645950  -2.106487989  -0.815546989
He   5.041916847  -2.464728117   0.227703005
Ne   0.454881012   1.879585028   1.048540950
Ne   1.675513029   2.277236938   2.628015995
Ne   2.123027086   3.045789003   1.056756020
Ne   2.683450937   0.838410974   2.211313963
Ne   3.130964994   1.606963992   0.640053988
He   0.755707026   2.613024950   0.479250014
He   3.415324926   2.387392998   2.140805006
He   2.837069035   2.761234045   2.158968925
He   3.534821033   1.765197992   1.870504975
He   0.317425996   1.862342954   2.013818026
Kr   0.070115000  -0.863861978  -0.402929008
He   4.628627777   0.585358024   1.604624033
He   4.244350910   0.195163995   2.022412062
He   4.554144859   0.727199018   0.934697986
He   4.050372124   0.959199011   1.622786999
He   4.748124123  -0.036835998   1.334323049
Ne   2.391428947  -2.207653999  -0.399105012
Ne   2.136969090  -1.353168011  -0.053622998
He   2.270797014  -2.697937012   0.343297005
He   2.345279932  -2.839778900   1.013223052
He   2.151302099  -2.075742960   0.613597989
He   2.705580950  -1.945665002  -1.195855975
He   2.586085081  -1.323470950  -0.925554991
He   5.233137131  -1.461146951   0.773046970
He   5.352632046  -2.083340883   0.502745986
Ne   1.498347044   1.029387951   2.596735954
Ne   2.217453957   2.264369011   0.071892001
Ne   2.291227102   1.550475001   2.715333939
Ne   2.854116917   2.517172098   0.738978028
Ne   0.861684024   0.776584029   1.929648995
Ne   1.424574018   1.743281960  -0.046707001
He   1.305861950   3.065107107   0.249001995
He   3.130594969   2.078999996   2.516932011
He   3.392921925   2.529516935   1.595877051
Ne   1.677649021  -0.332040012   1.981922984
Ne   2.396754980   0.902939975  -0.542922020
Kr   0.775579989  -0.860028028   1.290241003
Kr   1.418545008   0.244190007  -0.967266977
Kr   0.151457995  -1.091292977   0.579119980
Kr   0.613125026  -0.298435003  -1.041831017
Kr   0.362260997   0.015065000   1.180313945
Kr   0.823926985   0.807923019  -0.440638006
Kr  -0.092797004  -0.091790996   0.191238999
Kr   1.370198011  -1.423761010   0.763611972
Kr   1.831864953  -0.630901992  -0.857339978
Kr   0.942978024  -1.316871047  -0.638845980
Ar   2.916178942  -0.835618973   1.941246033
Ar   3.571834087   0.290392995  -0.360816985
Ar   2.289644003  -1.071027994   1.238597035
Ar   2.768826008  -0.248089001  -0.443852991
Ar   4.548400879  -0.457978010   0.673964024
Ne   3.180435896  -2.203365088   1.494572043
Ne   3.899542093  -0.968384981  -1.030272007
Ne   3.973315001  -1.682278991   1.613170028
Ne   4.536204815  -0.715581000  -0.363184988
Ne   3.158469915  -2.985419035   0.230357006
Ne   3.499902964  -2.399048090  -0.968443990
He   2.990310907  -1.637272000  -1.571982026
He   4.948406219  -1.769538999   1.149173975
He   5.210733891  -1.319022059   0.228118002
He   4.802476883  -2.535423040   0.732994020
He   5.064805031  -2.084904909  -0.188060999
