# Supplementary material for: Advancing Non-Atom-Centered Basis Methods for More Accurate Interaction Energies: Benchmarks and Large-Scale Applications
Source: J Phys Chem A. 2024 Nov 18;128(47):10282–98. doi: 10.1021/acs.jpca.4c04689 (PMC11613648; doi:10.1021/acs.jpca.4c04689)
Supplement: Supplementary file 2 — jp4c04689_si_002.zip [file jp4c04689_si_002.zip › structures-all/IHB100_21/05.015_OH-Oa__water--benzoate_100_0.xyz]

          17
 
O   -0.030801125  -4.272717476  -0.333300143
H    0.206600636  -3.575589180  -0.968955815
H   -0.256967545  -3.680692196   0.404703230
O    0.351210982  -1.582065105  -1.194083691
C   -0.005211365  -1.117054582  -0.085692361
O   -0.368194997  -1.742723227   0.938282430
C    0.003695815   0.414963812   0.032676753
C   -0.374291062   1.037982464   1.220267296
C   -0.368079603   2.423601627   1.330305576
C    0.018614866   3.208209515   0.248011351
C    0.397987455   2.594690561  -0.942019105
C    0.389434010   1.208588600  -1.045640588
H   -0.669823468   0.404803634   2.044345140
H   -0.664563537   2.894786835   2.259256601
H    0.024230789   4.287600040   0.331179768
H    0.700111866   3.199521065  -1.788051724
H    0.678784847   0.706089079  -1.957303524
