# Supplementary material for: Advancing Non-Atom-Centered Basis Methods for More Accurate Interaction Energies: Benchmarks and Large-Scale Applications
Source: J Phys Chem A. 2024 Nov 18;128(47):10282–98. doi: 10.1021/acs.jpca.4c04689 (PMC11613648; doi:10.1021/acs.jpca.4c04689)
Supplement: Supplementary file 2 — jp4c04689_si_002.zip [file jp4c04689_si_002.zip › structures-all/IHB100_21/10.002_NH-Ca__aniline--cyanide_100_irG.xyz]

          40
 scaling factor:   1.700000    
H    0.442095160  -1.422547817  -0.027726652
H    3.587290764   1.491289496  -0.353135169
H    2.841475248  -0.863944471  -0.077876695
H   -0.518753231   2.719528198  -0.528123677
H   -1.834438086  -0.659446299   0.072390549
H    1.871965528   3.275566101  -0.569941938
H   -2.197692394   1.011973619  -0.154579639
C    2.534505129   1.246782303  -0.335082501
C    2.109224081  -0.073371127  -0.183594123
C    0.765616357  -0.399798930  -0.158748224
C   -0.219745770   0.601173222  -0.287230194
C    0.218683153   1.931699991  -0.431573749
C    1.569874287   2.241710663  -0.456024230
N   -1.541683435   0.265929520  -0.305807739
C   -2.373076916  -2.371046782   0.834261119
N   -2.706363201  -3.388219595   1.296141863
He  -0.353103995  -1.617601037  -0.014204000
He  -2.629637003  -0.854498982   0.085914001
He  -2.341275930  -0.857217014  -0.539632022
He  -0.038552001  -2.081749916   0.042989999
He  -1.629601955  -1.418897033   0.152367994
He  -1.713685036  -1.093050957   0.751313984
He  -1.101372004  -1.020938993   0.122466996
He  -2.296812057  -1.260581970   0.117261000
He  -1.843657970  -0.565463006   0.885810971
He  -1.679433942  -1.322872043  -0.381933987
He  -2.447252989  -0.747566998   0.608359993
Ne  -1.973291993  -1.152799010   0.280651003
Ne  -1.937085986  -1.040423989   1.213253975
Ne  -2.159818888  -1.720193982  -0.444485992
Ne  -1.190583944  -1.661396980   0.384384006
Ne  -1.206933975  -1.711297035   1.390247941
Ne  -1.429666996  -2.391067028  -0.267491013
Ne  -2.906321049  -1.099220037   0.384384006
Ne  -2.922671080  -1.149119020   1.390247941
Ne  -3.145404100  -1.828889966  -0.267491013
Ne  -0.994575024  -2.822726011   0.834261000
Ne  -3.751579046  -1.919368029   0.834261000
Ne  -2.194123030  -1.824887991   2.166165113
Ne  -2.552031040  -2.917206049  -0.497642994
