# Supplementary material for: Advancing Non-Atom-Centered Basis Methods for More Accurate Interaction Energies: Benchmarks and Large-Scale Applications
Source: J Phys Chem A. 2024 Nov 18;128(47):10282–98. doi: 10.1021/acs.jpca.4c04689 (PMC11613648; doi:10.1021/acs.jpca.4c04689)
Supplement: Supplementary file 2 — jp4c04689_si_002.zip [file jp4c04689_si_002.zip › structures-all/IHB100_21/09.001_NH-Na__1Hpyrrole--cyanide_100_irG.xyz]

          34
 scaling factor:   1.700000    
H   -1.771093249  -0.628721714   1.031859398
H   -0.150955841  -2.164058685   2.585047722
H    2.371612310  -1.731443405   1.663094997
H    2.108608723   0.036587331  -0.386142939
N    0.042163327  -0.073991217   0.080686539
C   -0.702627182  -0.747717142   0.998942435
C    0.142671078  -1.518865347   1.773923278
C    1.460192084  -1.292919993   1.292389035
C    1.354034185  -0.395029187   0.247249171
H   -0.335516006   0.588550806  -0.641808271
C   -1.375264049   2.412532568  -2.631030798
N   -0.955399990   1.676038265  -1.827660203
He  -0.581467986   1.019987941  -1.112305999
He  -0.460539997   1.396975994  -0.604564011
He  -0.055902001   1.042978048  -1.224953055
He  -1.037300944   0.874683976  -0.866266012
He  -0.250045002   1.210564971  -0.116106004
He   0.299203992   1.089884996  -0.513885975
He   0.188738003   0.285968006  -1.193325996
He  -0.859770000   0.891134024  -0.090291001
He  -0.970236003   0.087215997  -0.769730985
He  -0.601837993   0.556877971  -1.385334969
Ar  -0.506479025   0.888580024  -0.968681991
Ar  -0.354443997   2.444663048  -0.934693992
Ar   0.193619996   2.331075907  -1.827659965
Ar  -2.104419947   1.021000028  -1.827659965
Ar  -1.405964971   2.466386080  -0.867627025
Ar  -0.504835010   0.885690987  -2.787693024
Ar  -2.068948984   1.806566954  -1.126024961
Ar  -1.410364032   0.651324987  -2.529294968
Ar  -0.960166991   1.684401035  -0.505075991
Ar  -0.301582009   0.529159009  -1.908346057
Ar   0.271104991   1.347370028  -1.457548976
Ar  -1.532855034   0.866190016  -0.955873013
