# Supplementary material for: Advancing Non-Atom-Centered Basis Methods for More Accurate Interaction Energies: Benchmarks and Large-Scale Applications
Source: J Phys Chem A. 2024 Nov 18;128(47):10282–98. doi: 10.1021/acs.jpca.4c04689 (PMC11613648; doi:10.1021/acs.jpca.4c04689)
Supplement: Supplementary file 2 — jp4c04689_si_002.zip [file jp4c04689_si_002.zip › structures-all/IHB100_21/07.002_OH-Ca__water--cyanide_100_msG.xyz]

          61
 
O    0.220311970  -1.715180278  -1.182816982
H    0.127239913  -0.834508121  -0.716063678
H    0.137658849  -2.338232040  -0.458174080
C   -0.074650273   0.694596052   0.378790438
N   -0.206743136   1.592262983   1.110970140
He   0.116871998  -0.036885001  -0.818448007
He   0.737702012  -0.289438009  -0.687698007
He  -0.499370992  -0.327876002  -0.861849010
He   0.043584999  -0.340424001  -0.230763003
He   0.207825005  -0.375952005  -1.389711976
He   0.150153995  -3.151963949  -0.367323011
He   0.764270008  -2.844863892  -0.312388986
He  -0.472802997  -2.883301973  -0.486539990
Kr   0.036302000  -1.575513005   0.093464002
Kr   0.404321998  -1.854848027  -2.459098101
Kr   1.132509947  -0.814990997  -1.382354021
Kr  -0.654506981  -0.870517015  -1.633924007
Kr   1.160058022  -2.609124899  -1.182044983
Kr  -0.626958013  -2.664650917  -1.433614969
He   0.011064000  -0.746327996   0.089726001
He   0.072118998  -2.902247906   0.131877005
He   0.222269997  -3.016216040  -0.909560025
Kr   1.504060030  -1.675292015  -1.002096057
Kr  -1.063436031  -1.755069017  -1.363538027
Kr   1.014003992  -1.589329004  -0.164743006
Kr  -0.829527974  -1.646610975  -0.424268991
Kr   1.270151973  -1.783750057  -1.941365004
Kr  -0.573379993  -1.841032028  -2.200891018
Kr   0.561096013  -0.908286989  -2.139399052
Kr   0.588644981  -2.702419996  -1.939090014
He   0.562345028  -0.750939012  -0.027391000
He  -0.485184997  -0.783487976  -0.174859002
He   0.572763979  -2.254662991   0.230498999
He  -0.474765986  -2.287211895   0.083030999
Ne   0.083132997  -0.372543991  -0.496574998
Ne   0.053996000  -0.750239015   0.365269005
Ne   0.053996000   0.390940994  -1.033839941
Ne  -0.842936993  -0.258906007  -0.398930997
Ne  -0.893549979  -0.485543013   0.581167996
Ne  -0.893549979   0.655637026  -0.817941010
Ar  -0.356590986   2.610585928   1.941563010
Ne   1.366623998   0.821952999   0.482668996
Ne  -1.515923977   0.567238986   0.274912000
Ar   1.107360005   1.708382964   1.205682993
Ar  -1.520846009   1.476143003   1.016257048
Ne  -0.074649997  -0.222279996   1.502899051
Ne  -0.074649997   1.611472011  -0.745317996
Ne   0.822283030   0.056155998   1.323346972
Ne   0.822283030   1.491549969  -0.436475009
Ne   0.924560010  -0.356532007   0.410248995
Ne   0.924560010   0.514137030  -0.657208979
Ar  -0.206743002   0.756287992   2.135893106
Ar  -0.206743002   2.428237915   0.086048000
Ar   0.690190017   1.060552001   1.924674988
Ar   0.690190017   2.282488108   0.426557004
Ar  -1.103675961   0.902037978   1.795384049
Ar  -1.103675961   2.123974085   0.297266006
Ar  -0.309020996   1.676344991   2.426944971
Ar  -0.309020996   2.898281097   0.928826988
Ar   0.587912023   2.148145914   2.010324001
Ar  -1.205953956   2.426481009   1.345448017
