# Supplementary material for: Advancing Non-Atom-Centered Basis Methods for More Accurate Interaction Energies: Benchmarks and Large-Scale Applications
Source: J Phys Chem A. 2024 Nov 18;128(47):10282–98. doi: 10.1021/acs.jpca.4c04689 (PMC11613648; doi:10.1021/acs.jpca.4c04689)
Supplement: Supplementary file 2 — jp4c04689_si_002.zip [file jp4c04689_si_002.zip › structures-all/IHB100_21/11.014_CH-Oa__benzene--benzoate_100_msG.xyz]

         208
 
C   -2.445498466  -0.715302229  -1.484848976
H   -1.893923879   0.173736602  -1.199140906
C   -1.934845924  -1.947798729  -1.084760308
H   -1.014954925  -1.947732449  -0.510378659
C   -2.605135202  -3.117625952  -1.426163912
H   -2.209391356  -4.076454639  -1.115851998
C   -3.783956766  -3.063744068  -2.165790796
H   -4.303179264  -3.976444006  -2.429835081
C   -4.293822765  -1.833227754  -2.565269947
H   -5.210065365  -1.787755728  -3.140393019
C   -3.622751474  -0.661728978  -2.223460674
H   -4.020986557   0.295589685  -2.535234928
O    0.670060754  -0.843099356   0.470702887
C    0.669982970   0.406199902   0.388556361
O   -0.157823533   1.153045177  -0.181103900
C    1.846990228   1.120771289   1.081840158
C    1.950725079   2.510145664   1.056103587
C    3.010680199   3.157916546   1.680222154
C    3.987286568   2.420180321   2.342644691
C    3.892629862   1.032060504   2.374000311
C    2.829858065   0.391088068   1.747658014
H    1.178478241   3.057338476   0.534667194
H    3.078186750   4.238606453   1.651911616
H    4.813885212   2.922022104   2.829577446
H    4.649247646   0.451708317   2.887780190
H    2.731029749  -0.684944510   1.755963564
He  -1.267814994   0.554126024  -0.833270013
He  -1.259055972  -0.132762000  -0.782521009
He  -0.388846010  -1.567342997  -0.144508004
He  -0.840613008  -1.149602056  -0.454131007
He  -0.380086988  -2.254230976  -0.093759000
Ne  -1.404327035  -3.388012886  -0.658549011
Ne  -3.140688896  -4.442932129  -1.673202991
He  -4.929287910  -4.356833935  -2.795706034
He  -4.938046932  -3.669945955  -2.846453905
He  -4.477520943  -4.774573803  -2.486082077
He  -5.836174011  -2.168144941  -3.506263971
He  -5.844933033  -1.481256962  -3.557012081
He  -5.384407043  -2.585886002  -3.196640015
Ne  -3.087197065   0.663577020  -1.976421952
Ne  -4.823558807  -0.391342014  -2.991075993
He  -2.195651054   0.897466004  -1.435248971
He  -1.611091018   0.931720018  -1.072504997
He  -0.713227987  -2.671462059  -0.274269998
Ne  -2.138508081  -3.256603003  -0.059698999
Ne  -1.183745027  -3.357399940  -1.588773012
Ne  -3.518965960  -4.095293999  -0.866378009
Ne  -2.564203024  -4.196091175  -2.395452023
He  -1.907663941  -4.800183773  -0.879743993
He  -1.536594033  -4.253849030  -0.684059024
He  -2.492223978  -4.834437847  -1.242488027
He  -4.001451969  -4.700172901  -2.193727016
He  -5.511792183  -1.064026952  -3.376501083
Ne  -3.663682938   0.416736007  -1.254173040
Ne  -2.708920956   0.315939009  -2.783246040
Ne  -5.044140816  -0.421954989  -2.060852051
Ne  -4.089378834  -0.522751987  -3.589926004
He  -4.322712898   1.019319057  -2.771342993
He  -3.738152981   1.053573012  -2.408598900
He  -4.693784237   0.472983986  -2.967026949
Ne  -3.212598085  -0.634316981  -0.256321013
Ne  -1.678398967  -0.796287000  -2.713376999
Ne  -2.355726957  -0.232565001  -0.119863003
Ne  -1.154811978  -0.359349012  -2.043155909
He  -2.404022932   0.755594015  -0.931164026
He  -1.844351053   0.696507990  -1.827489972
He  -1.695943952   0.493573993  -0.471763015
He  -1.136273026   0.434487998  -1.368090034
Ne  -2.701946020  -1.866814017   0.143767998
Ne  -1.167745948  -2.028784037  -2.313287973
Ne  -1.845075011  -1.465060949   0.280225992
Ne  -0.644159019  -1.591845036  -1.643067002
He  -1.064527988  -2.470503092   0.117971003
He  -0.504855990  -2.529588938  -0.778356016
He  -0.816974998  -1.627894998   0.216998994
He  -0.257304013  -1.686980963  -0.679328024
Ne  -3.372235060  -3.036640882  -0.197635993
Ne  -1.838034987  -3.198611021  -2.654691935
Ne  -3.538219929  -2.256387949  -0.724806011
Ne  -2.337304115  -2.383172035  -2.648098946
Ne  -2.872966051  -3.852080107  -0.204228997
Ne  -1.672050953  -3.978863955  -2.127521992
He  -2.258964062  -4.599225998  -0.487502009
He  -1.699293017  -4.658311844  -1.383828998
Ne  -4.551056862  -2.982758999  -0.937263012
Ne  -3.016856909  -3.144728899  -3.394319057
Ne  -5.074643135  -3.419698000  -1.607483983
Ne  -3.873728037  -3.546482086  -3.530776978
He  -4.352752209  -4.499215126  -1.801484942
He  -3.793080091  -4.558300972  -2.697812080
He  -5.060830116  -4.237195015  -2.260885954
He  -4.501159191  -4.296280861  -3.157212973
Ne  -5.060923100  -1.752243042  -1.336742043
Ne  -3.526722908  -1.914212942  -3.793797970
Ne  -5.584508896  -2.189181089  -2.006963015
Ne  -4.383594036  -2.315964937  -3.930255890
He  -5.720163822  -1.205899000  -2.872416019
He  -5.160492897  -1.264984965  -3.768743038
He  -5.967716217  -2.048506975  -2.971443892
He  -5.408044815  -2.107593060  -3.867770910
Ne  -4.389851093  -0.580744028  -0.994933009
Ne  -2.855652094  -0.742713988  -3.451988935
Ne  -4.555836201   0.199508995  -1.522101998
Ne  -3.354921103   0.072724998  -3.445395947
Ne  -3.890582085  -1.396183014  -1.001525998
Ne  -2.689666986  -1.522966981  -2.924818993
He  -4.531085014   0.877447009  -2.267257929
He  -3.971414089   0.818360984  -3.163583994
Kr  -0.320187986  -1.444285989  -0.112600997
Kr  -1.148072004   0.551858008  -0.764406979
He   1.353232980   3.855282068   0.592257023
He   0.545197010   3.364717960   0.116285004
He   3.703387976   4.618169785   2.020184994
He   3.252942085   5.036550045   1.709501982
He   5.439085960   3.301585913   3.197850943
He   5.274448872   0.831272006   3.256052971
He   5.282528877   0.144328997   3.306162119
He   3.364310980  -0.992323995   2.174345016
He   2.556274891  -1.482887983   1.698374033
Kr   1.145887017  -1.990126014   0.845107019
Kr  -0.360823005  -0.437938005  -0.204117998
Kr  -0.582939982  -1.009155989   0.761690974
Kr  -0.633650005   2.300071955  -0.555508018
Kr  -1.242930055   0.582261026   0.241992995
Kr  -0.283277988   0.482230991  -1.284067988
He   0.878062010   3.781522989   0.298283994
He   0.652180016   3.559945107   0.910124004
He   1.316504955   3.490699053  -0.146301001
He   2.777770042   4.962790966   1.415528059
He   2.406929016   4.416924953   1.218108058
He   5.096871853   3.679670095   2.957869053
He   5.485143185   2.743702888   3.263381004
He   4.949664116  -0.272475988   3.124162912
He   4.366261005  -0.305938989   2.759488106
He   3.031445980  -1.409129024   1.992347002
Kr  -0.019329000  -0.771241009   1.566987038
Kr   1.359449983  -0.914958000  -0.625581026
Kr   0.506242990  -1.589851022   1.518455982
Kr   1.496243000  -1.693043947  -0.055867001
Kr   0.864287972  -0.373068005   1.663853049
Kr   1.854289055  -0.476260990   0.089529000
Kr   1.812096000  -1.235689998   0.943871021
Kr   0.475832999  -1.313130975  -0.722446978
Kr   0.190390006  -2.047204971   0.518716991
Ne  -0.101044998   0.486568004   1.614663959
Ne   1.441010952   0.325832009  -0.837550998
Ne  -0.622776985   0.050673999   0.942319989
Ne   0.584286988  -0.075144999  -0.977183998
Kr  -0.847212970   1.224903941   0.915180027
Kr   0.531566024   1.081186056  -1.277387977
Kr  -0.984005988   2.002990007   0.345465988
Kr   0.005995000   1.899796963  -1.228857040
Kr   0.036403999   1.623077035   1.012045979
Kr   1.026404977   1.519883990  -0.562277019
Kr   0.321846992   2.357151031  -0.229119003
Kr  -1.056607962   1.520280957  -1.041095018
Ne   1.075961947   1.201140046   2.307946920
Ne   2.618017912   1.040403008  -0.144266993
Ne   1.932685971   1.602115989   2.447580099
Ne   3.139750004   1.476297021   0.528077006
Ne   1.179697037   2.590513945   2.282211065
Ne   2.721752882   2.429776907  -0.170003995
Ne   1.016010046   3.371402979   1.755264044
Ne   2.223074913   3.245584965  -0.164239004
Ne   0.657965004   2.154619932   1.609866977
Ne   1.865030050   2.028800964  -0.309635997
Ne   2.239651918   3.238285065   2.906328917
Ne   3.781708002   3.077548027   0.454115003
Ne   2.075964928   4.019174099   2.379383087
Ne   3.283030033   3.893354893   0.459879011
Ne   3.096375942   3.639261007   3.045962095
Ne   4.303440094   3.513442039   1.126459002
Ne   3.216259003   2.500549078   3.568752050
Ne   4.758315086   2.339812040   1.116536975
Ne   4.072981834   2.901525021   3.708384991
Ne   5.280046940   2.775706053   1.788880944
Ne   3.979247093   3.675122976   3.070199966
Ne   4.711418152   3.598804951   1.905882955
Ne   4.641611099   2.078425884   3.591382027
Ne   5.373782158   2.002108097   2.427066088
Ne   2.694525957   2.064655066   2.896408081
Ne   3.901591063   1.938835979   0.976904988
Ne   3.121602058   1.112429023   3.600106955
Ne   4.663658142   0.951691985   1.147892952
Ne   3.620280027   0.296622008   3.594342947
Ne   4.827344894   0.170802996   1.674839973
Ne   3.978324890   1.513404965   3.739739895
Ne   5.185389996   1.387585998   1.820237041
Ne   2.058830023   0.471455991   2.973764896
Ne   3.600886106   0.310719997   0.521551013
Ne   2.557507992  -0.344350994   2.968000889
Ne   3.764573097  -0.470169991   1.048498034
Ne   1.537098050   0.035562001   2.301422119
Ne   2.744163036  -0.090256996   0.381918013
He   0.420087010   2.796992064   0.700900018
He   2.567655087   4.820586205   1.918795943
He   3.130192041   4.761950016   1.024235964
He   3.274039984   4.557589054   2.380239964
He   3.836577892   4.498952866   1.485679030
He   5.009738922   3.241004944   3.557905912
He   5.572276115   3.182368040   2.663345098
He   4.597241879  -0.071635000   3.515455961
He   5.159780025  -0.130271003   2.620896101
He   4.845100880   0.770690978   3.616107941
He   5.407639027   0.712055027   2.721548080
He   2.679023981  -1.208287954   2.383640051
He   3.241560936  -1.266924024   1.489078999
He   1.972638965  -0.945290983   1.922196031
