# Supplementary material for: Advancing Non-Atom-Centered Basis Methods for More Accurate Interaction Energies: Benchmarks and Large-Scale Applications
Source: J Phys Chem A. 2024 Nov 18;128(47):10282–98. doi: 10.1021/acs.jpca.4c04689 (PMC11613648; doi:10.1021/acs.jpca.4c04689)
Supplement: Supplementary file 2 — jp4c04689_si_002.zip [file jp4c04689_si_002.zip › structures-all/IHB100_21/03.005_NHk-N__imidazolium--acetonitrile_100_SL.xyz]

          17
 
C    0.000143402   0.716618419   2.902324438
C    0.000211565   1.134698510   1.610513330
N    0.000054914   0.007390289   0.820776403
H    0.000057187  -0.006175457  -0.220847741
C   -0.000106124  -1.070701838   1.590383291
N   -0.000054205  -0.662015796   2.861054182
H    0.000216886   1.264568806   3.824906111
H    0.000355036   2.123748302   1.194201112
H   -0.000252805  -2.090885878   1.254167676
H   -0.000146573  -1.273936391   3.661761999
H   -0.001058198  -1.001725197  -4.949018955
H    0.887394428   0.533370376  -4.923136234
H   -0.886804640   0.534932673  -4.923005104
C   -0.000134423   0.016099891  -4.562894821
C   -0.000056564  -0.008220757  -3.113840103
N   -0.000033111  -0.027116587  -1.967714429
 He  -0.000000825  -0.000415234  -1.146531820
