# Supplementary material for: Advancing Non-Atom-Centered Basis Methods for More Accurate Interaction Energies: Benchmarks and Large-Scale Applications
Source: J Phys Chem A. 2024 Nov 18;128(47):10282–98. doi: 10.1021/acs.jpca.4c04689 (PMC11613648; doi:10.1021/acs.jpca.4c04689)
Supplement: Supplementary file 2 — jp4c04689_si_002.zip [file jp4c04689_si_002.zip › structures-all/IHB100_21/09.001_NH-Na__1Hpyrrole--cyanide_100_0.xyz]

          12
 
H   -1.771093249  -0.628721714   1.031859398
H   -0.150955841  -2.164058685   2.585047722
H    2.371612310  -1.731443405   1.663094997
H    2.108608723   0.036587331  -0.386142939
N    0.042163327  -0.073991217   0.080686539
C   -0.702627182  -0.747717142   0.998942435
C    0.142671078  -1.518865347   1.773923278
C    1.460192084  -1.292919993   1.292389035
C    1.354034185  -0.395029187   0.247249171
H   -0.335516006   0.588550806  -0.641808271
C   -1.375264049   2.412532568  -2.631030798
N   -0.955399990   1.676038265  -1.827660203
