# Supplementary material for: Advancing Non-Atom-Centered Basis Methods for More Accurate Interaction Energies: Benchmarks and Large-Scale Applications
Source: J Phys Chem A. 2024 Nov 18;128(47):10282–98. doi: 10.1021/acs.jpca.4c04689 (PMC11613648; doi:10.1021/acs.jpca.4c04689)
Supplement: Supplementary file 2 — jp4c04689_si_002.zip [file jp4c04689_si_002.zip › structures-all/IHB100_21/02.014_NHk-O__guanidinium--furan_100_msG.xyz]

         141
 
N   -1.929133773   0.459037483  -0.609948874
C   -2.197525263  -0.837009668  -0.489162117
N   -1.234922647  -1.664072990  -0.094592787
N   -3.417541027  -1.301795006  -0.760570168
H   -0.998437107   0.793712378  -0.399728537
H   -2.628612518   1.115653753  -0.905286372
H   -0.315785319  -1.293907642   0.106887080
H   -1.397721410  -2.649144888   0.009146280
H   -4.155607700  -0.689903557  -1.059605360
H   -3.636180401  -2.278200150  -0.674506724
H    3.254223824   1.575971842   2.105439186
H    3.982765436   1.182933450  -0.494814128
H    0.653375208   0.755059958   2.233375788
H    1.754640102   0.160932317  -1.697170615
C    3.024600506   0.976319730  -0.053335313
C    2.641376495   1.183079958   1.314409494
C    1.357909799   0.789214671   1.423777461
O    0.898253918   0.341385305   0.200061053
C    1.949449182   0.470076978  -0.687485516
Ar  -2.127198935   1.545616984   0.117674001
Ar  -0.886325002  -2.249679089   1.038926005
Ar  -4.627653122  -1.762745023  -1.029782057
He  -0.249210998   1.079103947  -0.233049005
He  -0.331755996   0.400945008  -0.153642997
He  -3.377839088   0.830262005  -1.071966052
He  -3.279551029   1.021255016  -0.417497993
He   0.433441013  -1.008515954   0.273566991
He  -2.146948099  -2.934536934  -0.157533005
He  -2.048660040  -2.743544102   0.496935010
He  -1.692672014  -3.412362099   0.041926999
He  -4.904833794  -0.975295007  -1.226284981
He  -4.828989029  -0.295538992  -1.307808995
He  -4.385406971  -2.563591957  -0.841185987
He  -2.876552105   1.874076962  -1.089380980
He  -2.955609083   1.695790052  -0.428752005
He  -2.217063904   1.823559046  -0.897050977
He  -3.360608101   1.387966037  -1.151453972
He  -1.149781942  -3.407567978   0.193241000
He  -1.404271007  -3.049226046   0.723613024
He  -0.665726006  -2.921457052   0.255313993
He  -4.403546810   0.068519004  -1.243700027
He  -3.744059086   0.018002000  -1.051370025
He  -3.388241053  -3.036623001  -0.490411997
He  -2.904185057  -2.550512075  -0.428339005
He  -4.047729015  -2.986105919  -0.682742000
Ar  -2.282095909   0.649573982   0.650381982
Ar  -1.576171041   0.268501014  -1.870280027
Ar  -1.944504023   1.155877948  -1.734002948
Ar  -1.361140013   0.912908971   0.494906008
Ar  -0.845219016   0.634404004  -1.347306013
Ar  -1.284288049   1.559965968  -0.958447993
Ne  -2.584645033  -0.628033996   0.893136024
Ne  -1.810405016  -1.045984983  -1.871461034
Ne  -1.674594045  -0.358812988   0.776600003
Ne  -1.068547010  -0.685968995  -1.387426019
Ar  -1.587885022  -1.473536968   1.165737987
Ar  -0.881959975  -1.854609013  -1.354923964
Ar  -0.703630984  -2.639419079  -0.812750995
Ar  -0.666929007  -1.210201979   1.010262012
Ar  -0.151006997  -1.488706946  -0.831950009
Ar  -0.590076983  -0.563144982  -0.443091989
Ar  -0.043414999  -2.235331059  -0.037195999
Ar  -2.318837881  -1.839439034   0.642763972
Ar  -1.802916050  -2.117944002  -1.199447989
Ar  -3.770503044  -1.111258984   0.499760985
Ar  -3.064578056  -1.492331028  -2.020900965
Ar  -3.948832989  -0.326449007  -0.042412002
Ar  -3.432910919  -0.604954004  -1.884624004
Ar  -3.402170897  -1.998636007   0.363483995
Ar  -2.886249065  -2.277141094  -1.478728056
Ar  -4.501455784  -1.477161050  -0.023212999
Ar  -3.985534906  -1.755666018  -1.865424991
He  -3.059164047   0.821623981  -1.536746025
He  -1.067286015  -3.304168940  -0.354620010
He  -1.828273058  -2.943175077  -0.622313976
He  -4.486042976  -0.034878999  -0.695838988
He  -4.203602791  -0.187345996  -1.704355955
He  -4.868599892  -0.831466973  -0.682547987
He  -4.586160183  -0.983933985  -1.691064954
He  -3.305744886  -2.933223963  -1.038272977
He  -4.349173069  -2.419763088  -0.297450006
He  -4.066731930  -2.572230101  -1.305966973
He   3.035521030   1.693892956   2.885716915
He   3.684518099   1.870331049   2.736922026
He   4.201467991   1.065013051  -1.275092006
He   4.695720196   1.324887037  -0.871796012
He   0.434673011   0.872981012   3.013653994
He   0.322497994   1.409924030   2.597028971
He   0.701592028   0.252602011   2.878186941
He   1.083668947   1.049419045   2.864857912
He  -0.059579000   0.613107026   2.610358000
He   1.973343015   0.043012001  -2.477448940
He   1.706423044   0.663389981  -2.341981888
He   2.085516930  -0.493930995  -2.060823917
He   2.467595100   0.302884996  -2.074152946
Ne   3.412022114   0.767428994  -1.435562015
Ne   3.760478973   2.028181076  -0.728873014
Ne   4.308101177   0.356370002  -0.322726011
Ne   2.253954887   1.391970992   2.696635962
Ne   3.009357929   2.433305025   1.951439977
Ne   3.377254963   2.234941959   0.638872027
Ne   3.556979895   0.761493981   2.357585907
Ne   3.924875975   0.563130021   1.045017958
Ne   1.725772977   1.604665995   0.271232992
Ne   2.273395061  -0.067146003   0.677379012
He  -0.095656998   0.469197005   2.066632032
He   1.005607963  -0.124930002  -1.863914013
He   1.437502980  -0.113789000  -2.400393009
Ne   4.351477146   1.482712030   0.242043003
Ne   3.968252897   1.689471960   1.609787941
Kr  -0.288129985  -0.111389004  -0.064042002
He  -0.078754000   1.026903033   1.987086058
He   0.242256001   0.046905000   2.225164890
He   1.022511005   0.432774991  -1.943459988
He   1.343520999  -0.547222972  -1.705381036
Ne   2.584616899   2.319530010  -0.379651994
Ne   3.464584112  -0.366890013   0.272982001
Ne   2.921297073   1.897737980  -1.168951035
Ne   3.610104084  -0.205092996  -0.658092976
Ne   2.201391935   2.526289940   0.988093019
Ne   3.081360102  -0.160129994   1.640725970
Ne   2.055872917   2.364492893   1.919167042
Ne   2.744679928   0.261660993   2.430025101
Ne   0.917926013   2.132425070   1.097460985
Ne   1.797894001  -0.553995013   1.750094056
Ne   0.187765002   1.525493026   0.984529018
Ne   0.876572013  -0.577338994   1.495386958
Ne   0.772406995   1.970626950   2.028534889
Ne   1.461212993  -0.132203996   2.539392948
Kr   0.504855990   1.542372942  -0.091705002
Kr   1.291651011  -0.859602988   0.491827011
Kr  -0.209957004   0.888589025  -0.193253994
Kr   0.354983002  -0.836094022   0.225737005
Kr  -0.237992004   0.368128002   0.824953973
Kr   0.244207993   0.108134001  -0.895420015
Ne   1.509464979   1.813287020  -1.013802052
Ne   2.389432907  -0.873133004  -0.361169010
Ne   0.779304981   1.206354976  -1.126734018
Ne   1.468111992  -0.896475971  -0.615876019
Ne   1.846145988   1.391495943  -1.803100944
Ne   2.534951925  -0.711336017  -1.292243004
