# Supplementary material for: Advancing Non-Atom-Centered Basis Methods for More Accurate Interaction Energies: Benchmarks and Large-Scale Applications
Source: J Phys Chem A. 2024 Nov 18;128(47):10282–98. doi: 10.1021/acs.jpca.4c04689 (PMC11613648; doi:10.1021/acs.jpca.4c04689)
Supplement: Supplementary file 2 — jp4c04689_si_002.zip [file jp4c04689_si_002.zip › structures-all/IHB100_21/03.005_NHk-N__imidazolium--acetonitrile_100_irG.xyz]

          39
 scaling factor:   1.700000    
C    0.000143402   0.716618419   2.902324438
C    0.000211565   1.134698510   1.610513330
N    0.000054914   0.007390289   0.820776403
H    0.000057187  -0.006175457  -0.220847741
C   -0.000106124  -1.070701838   1.590383291
N   -0.000054205  -0.662015796   2.861054182
H    0.000216886   1.264568806   3.824906111
H    0.000355036   2.123748302   1.194201112
H   -0.000252805  -2.090885878   1.254167676
H   -0.000146573  -1.273936391   3.661761999
H   -0.001058198  -1.001725197  -4.949018955
H    0.887394428   0.533370376  -4.923136234
H   -0.886804640   0.534932673  -4.923005104
C   -0.000134423   0.016099891  -4.562894821
C   -0.000056564  -0.008220757  -3.113840103
N   -0.000033111  -0.027116587  -1.967714429
He   0.000087000   0.128170997  -0.908070982
He   0.625003994   0.079616003  -0.743008018
He  -0.624858022   0.079796001  -0.743016005
He   0.000161000   0.696353018  -0.641589999
He  -0.000014000  -0.536548972  -0.811860025
He  -0.000058000  -0.814203024  -0.353745997
He   0.818940997  -0.006293000  -0.220843002
He  -0.818826020  -0.006058000  -0.220853001
He   0.529148996  -0.622897983  -0.322266012
He  -0.529210985  -0.622745991  -0.322272986
Ar   0.000016000  -0.049970001  -0.715192020
Ar  -0.900556982   0.871953011  -1.607089043
Ar   1.322582006  -0.030346001  -1.967821002
Ar  -1.322648048  -0.023886999  -1.967607975
Ar   0.003198000   1.295315027  -1.945698977
Ar  -0.003264000  -1.349547982  -1.989730000
Ar   0.905071020   0.937170982  -1.951696992
Ar   0.900348008  -0.995813012  -1.983876944
Ar  -0.905137002  -0.991403997  -1.983731031
Ar   0.002364000   0.924349010  -1.049003959
Ar  -0.002358000  -1.008635044  -1.081184030
Ar   0.903590024   0.301178008  -1.059414983
Ar  -0.903584003  -0.385464013  -1.070773005
