# Supplementary material for: Advancing Non-Atom-Centered Basis Methods for More Accurate Interaction Energies: Benchmarks and Large-Scale Applications
Source: J Phys Chem A. 2024 Nov 18;128(47):10282–98. doi: 10.1021/acs.jpca.4c04689 (PMC11613648; doi:10.1021/acs.jpca.4c04689)
Supplement: Supplementary file 2 — jp4c04689_si_002.zip [file jp4c04689_si_002.zip › structures-all/IHB100_21/02.006_NHk-O__imidazolium--acetone_100_DL.xyz]

          24
 
C   -3.167180538  -0.588273823  -0.772306204
C   -1.851108074  -0.774012685  -1.050491571
N   -1.134380341  -0.085828453  -0.098201044
H   -0.094331637  -0.016480546  -0.014375535
C   -1.971762657   0.505347371   0.740634739
N   -3.214108944   0.213109061   0.349185437
H   -4.052671432  -0.946703315  -1.261019111
H   -1.376351118  -1.330952048  -1.835176110
H   -1.697491407   1.110898376   1.584423780
H   -4.052201748   0.532899618   0.808414817
H    3.779991627  -0.074958391  -1.581320167
H    2.178668737  -0.855445147  -1.648494840
H    3.497750521  -1.546810389  -0.681257725
H    3.274297237   1.157221198   1.968441010
H    4.180493355   1.552520633   0.492097765
C    3.026373625  -0.618983805  -1.012405753
C    2.605403900   0.167639256   0.192829445
O    1.426100254   0.330311775   0.477166325
C    3.684573650   0.753885806   1.048580289
H    4.449179173   0.008160854   1.266443253
 He   0.412479013   0.099116892   0.149471745
 He   0.112214409  -0.001339217  -0.001190881
 He   0.919289589   0.214714333   0.313319057
 He   1.358809114   0.083150022   0.095819287
