# Supplementary material for: Advancing Non-Atom-Centered Basis Methods for More Accurate Interaction Energies: Benchmarks and Large-Scale Applications
Source: J Phys Chem A. 2024 Nov 18;128(47):10282–98. doi: 10.1021/acs.jpca.4c04689 (PMC11613648; doi:10.1021/acs.jpca.4c04689)
Supplement: Supplementary file 2 — jp4c04689_si_002.zip [file jp4c04689_si_002.zip › structures-all/IHB100_21/05.009_OH-Oa__phenol--benzoate_100_SL.xyz]

          29
 
H    2.965251446  -2.553508282  -1.124936819
H    5.988584042   0.433071971  -1.762080908
H    5.240375996  -1.931117177  -1.878237009
H    2.156060696   1.517171144  -0.129791290
H    0.637453020  -0.157588139   0.135262206
H    4.430084229   2.151807547  -0.882871270
C    4.996197701   0.155930042  -1.434220314
C    4.572799683  -1.168132067  -1.497789741
C    3.300143480  -1.526368260  -1.078488469
C    2.415005207  -0.559735358  -0.581118524
C    2.841675997   0.776308954  -0.516291618
C    4.117496014   1.116829872  -0.940109372
O    1.199953198  -0.947573721  -0.186679974
O   -0.099826895   1.095543742   0.573162675
C   -1.262760758   1.387429357   0.991385102
O   -1.589640021   2.413132191   1.600620627
C   -2.375922441   0.371635795   0.702919960
C   -3.631738424   0.557105899   1.280594587
C   -4.666915894  -0.337106466   1.042506814
C   -4.463426590  -1.432883024   0.209019914
C   -3.217571974  -1.623248816  -0.377277195
C   -2.181187153  -0.729436457  -0.129111543
H   -3.765611172   1.422140479   1.913598299
H   -5.634137154  -0.180785283   1.503347993
H   -5.268540382  -2.130815983   0.018392870
H   -3.049907207  -2.471696615  -1.028134823
H   -1.214872003  -0.885786831  -0.582455218
 He   0.268813074   0.468977809   0.354212433
 He  -0.007459402  -0.916680276  -0.384567589
