# Supplementary material for: Advancing Non-Atom-Centered Basis Methods for More Accurate Interaction Energies: Benchmarks and Large-Scale Applications
Source: J Phys Chem A. 2024 Nov 18;128(47):10282–98. doi: 10.1021/acs.jpca.4c04689 (PMC11613648; doi:10.1021/acs.jpca.4c04689)
Supplement: Supplementary file 2 — jp4c04689_si_002.zip [file jp4c04689_si_002.zip › structures-all/IHB100_21/12.003_CH-Na__ethyne--cyanide_100_0.xyz]

           6
 
C   -0.000003057   0.000012044   1.483199120
H   -0.000003057   0.000012044   0.386191547
C    0.000009850  -0.000089019   2.685232401
H    0.000025762  -0.000194541   3.745343447
C   -0.000017242   0.000136635  -2.713217020
N    0.000007320  -0.000037991  -1.544406295
