# Supplementary material for: Advancing Non-Atom-Centered Basis Methods for More Accurate Interaction Energies: Benchmarks and Large-Scale Applications
Source: J Phys Chem A. 2024 Nov 18;128(47):10282–98. doi: 10.1021/acs.jpca.4c04689 (PMC11613648; doi:10.1021/acs.jpca.4c04689)
Supplement: Supplementary file 2 — jp4c04689_si_002.zip [file jp4c04689_si_002.zip › structures-all/IHB100_21/09.001_NH-Na__1Hpyrrole--cyanide_100_msG.xyz]

         112
 
H   -1.771093249  -0.628721714   1.031859398
H   -0.150955841  -2.164058685   2.585047722
H    2.371612310  -1.731443405   1.663094997
H    2.108608723   0.036587331  -0.386142939
N    0.042163327  -0.073991217   0.080686539
C   -0.702627182  -0.747717142   0.998942435
C    0.142671078  -1.518865347   1.773923278
C    1.460192084  -1.292919993   1.292389035
C    1.354034185  -0.395029187   0.247249171
H   -0.335516006   0.588550806  -0.641808271
C   -1.375264049   2.412532568  -2.631030798
N   -0.955399990   1.676038265  -1.827660203
He  -2.065499067  -0.112279996   0.468668997
He  -2.540831089  -0.394362003   0.879710972
He   0.143450007  -2.680500031   3.148237944
He   2.666018009  -2.247884989   2.226285934
He   1.814203024   0.553029001  -0.949334025
He   2.497844934   0.469698995  -0.961885989
Ar   0.849245012   0.973218977   0.116603002
Ar   0.660797000  -0.398211002  -1.042476058
Ar  -0.824953020   0.686111987   0.728509009
Ar  -1.013401031  -0.685317993  -0.430570990
Ne  -0.352582008  -1.411077976   3.133110046
Ne  -0.541031003  -2.782506943   1.974030018
Ne   2.639137030  -0.898024976   2.039669991
Ne   2.450689077  -2.269454956   0.880590022
He  -0.581467986   1.019987941  -1.112305999
He  -0.460539997   1.396975994  -0.604564011
He  -2.530428886  -0.758939981   1.309389949
He  -2.037116051  -1.106994033   1.641005039
He  -0.910291016  -2.294276953   2.862577915
He   0.564418018  -2.474031925   2.835500956
He  -0.416979015  -2.642330885   3.194192886
He   3.130948067  -1.601225972   1.385563970
He   3.086986065  -2.041415930   1.913547993
He   2.105588913  -2.209714890   2.272239923
He   2.867944002   0.166804999  -0.663673997
He   2.823982954  -0.273386002  -0.135690004
Ne  -0.922517002  -0.740858018   2.432777882
Ne  -1.110965014  -2.112287045   1.273697972
Ne  -1.571627975   0.397803009   1.191043019
Ne  -1.760076046  -0.973626971   0.031964000
Ne  -1.202456951  -1.749539971   2.265556097
Ne   2.805320024  -1.062245011   0.800755978
Ne   0.591190994  -0.147400007   1.484490037
Ne   0.402743012  -1.518829942   0.325410008
Ne   2.411483049  -0.169119999   1.214228034
Ne   2.223035097  -1.540549040   0.055148002
Ne   1.762372017   0.969541013  -0.027505999
Ne   1.573923945  -0.401888996  -1.186586022
He  -0.055902001   1.042978048  -1.224953055
He  -1.037300944   0.874683976  -0.866266012
He  -2.295346975  -0.326139003   1.583377004
He  -2.405812979  -1.130056024   0.903936982
He   0.128952995  -2.156222105   3.354567051
He   0.018487001  -2.960139990   2.675127029
He   2.651520967  -1.723606944   2.432614088
He   2.541054964  -2.527524948   1.753173947
He   2.743329048   0.537922025  -0.258219987
He   2.632862091  -0.265996009  -0.937660992
Ar   0.180212006   0.930655003   0.929775000
Ar  -0.095885001  -1.078637004  -0.768401027
Ne  -0.551218987   0.354151994   1.930199981
Ne  -0.854035020  -1.849586964   0.067685001
Ne  -1.421210051  -0.028767999   2.033849955
Ne  -1.658242941  -1.753774047   0.575941026
Ne   0.294079006  -0.416996002   2.705180883
Ne  -0.008737000  -2.620734930   0.842665017
Ne   0.585743010  -1.225692987   3.123744965
Ne   0.348710001  -2.950699091   1.665835977
Ne   1.611600041  -0.191051006   2.223647118
Ne   1.308784008  -2.394789934   0.361131012
Ne   1.903264046  -0.999746978   2.642210960
Ne   1.666231036  -2.724752903   1.184301972
Ne   1.505442023   0.706839979   1.178506970
Ne   1.202625990  -1.496899009  -0.684009016
Ne   2.309649944   0.611027002   0.670251012
Ne   2.072617054  -1.113978982  -0.787657976
He  -0.250045002   1.210564971  -0.116106004
He   0.299203992   1.089884996  -0.513885975
He   0.188738003   0.285968006  -1.193325996
He  -0.859770000   0.891134024  -0.090291001
He  -0.970236003   0.087215997  -0.769730985
He  -0.601837993   0.556877971  -1.385334969
Ne  -1.896741033   3.327269077  -3.628829002
Ne  -2.090986967   3.668001890  -2.756805897
Ne  -1.475926995   2.589107990  -4.067335129
Ne  -0.999201000   3.575647116  -3.412070036
Ne  -1.146136045   3.833390951  -2.449522972
Ne  -0.650940001   2.964752913  -1.502009988
Ne  -0.531076014   2.754497051  -3.760051966
Ne  -0.035879001   1.885859013  -2.812539101
Ar  -0.506479025   0.888580024  -0.968681991
Ar  -0.354443997   2.444663048  -0.934693992
Ne  -0.115048997   3.130961895  -2.631031036
Ne  -2.635478973   1.694103956  -2.631031036
Ar   0.193619996   2.331075907  -1.827659965
Ar  -2.104419947   1.021000028  -1.827659965
Ne  -1.869431973   3.279365063  -1.578091025
Ne  -0.881096005   1.545699954  -3.683969975
Ne  -2.546336889   2.643965006  -1.806828022
Ne  -1.772704005   1.286916018  -3.455233097
Ne  -2.718677998   2.946273088  -2.752042055
Ne  -2.249413967   2.123125076  -3.751918077
Ar  -1.405964971   2.466386080  -0.867627025
Ar  -0.504835010   0.885690987  -2.787693024
Ar  -2.068948984   1.806566954  -1.126024961
Ar  -1.410364032   0.651324987  -2.529294968
Ar  -0.960166991   1.684401035  -0.505075991
Ar  -0.301582009   0.529159009  -1.908346057
Ar   0.271104991   1.347370028  -1.457548976
Ar  -1.532855034   0.866190016  -0.955873013
