# Supplementary material for: Advancing Non-Atom-Centered Basis Methods for More Accurate Interaction Energies: Benchmarks and Large-Scale Applications
Source: J Phys Chem A. 2024 Nov 18;128(47):10282–98. doi: 10.1021/acs.jpca.4c04689 (PMC11613648; doi:10.1021/acs.jpca.4c04689)
Supplement: Supplementary file 2 — jp4c04689_si_002.zip [file jp4c04689_si_002.zip › structures-all/IHB100_21/02.014_NHk-O__guanidinium--furan_100_irG.xyz]

          52
 scaling factor:   1.700000    
N   -1.929133773   0.459037483  -0.609948874
C   -2.197525263  -0.837009668  -0.489162117
N   -1.234922647  -1.664072990  -0.094592787
N   -3.417541027  -1.301795006  -0.760570168
H   -0.998437107   0.793712378  -0.399728537
H   -2.628612518   1.115653753  -0.905286372
H   -0.315785319  -1.293907642   0.106887080
H   -1.397721410  -2.649144888   0.009146280
H   -4.155607700  -0.689903557  -1.059605360
H   -3.636180401  -2.278200150  -0.674506724
H    3.254223824   1.575971842   2.105439186
H    3.982765436   1.182933450  -0.494814128
H    0.653375208   0.755059958   2.233375788
H    1.754640102   0.160932317  -1.697170615
C    3.024600506   0.976319730  -0.053335313
C    2.641376495   1.183079958   1.314409494
C    1.357909799   0.789214671   1.423777461
O    0.898253918   0.341385305   0.200061053
C    1.949449182   0.470076978  -0.687485516
He  -0.249210998   1.079103947  -0.233049005
He  -0.331755996   0.400945008  -0.153642997
He   0.433441013  -1.008515954   0.273566991
Ar  -1.361140013   0.912908971   0.494906008
Ar  -0.845219016   0.634404004  -1.347306013
Ar  -1.284288049   1.559965968  -0.958447993
Ne  -1.674594045  -0.358812988   0.776600003
Ne  -1.068547010  -0.685968995  -1.387426019
Ar  -0.666929007  -1.210201979   1.010262012
Ar  -0.151006997  -1.488706946  -0.831950009
Ar  -0.590076983  -0.563144982  -0.443091989
Ar  -0.043414999  -2.235331059  -0.037195999
He  -0.095656998   0.469197005   2.066632032
He   1.005607963  -0.124930002  -1.863914013
Kr  -0.288129985  -0.111389004  -0.064042002
He  -0.078754000   1.026903033   1.987086058
He   0.242256001   0.046905000   2.225164890
He   1.022511005   0.432774991  -1.943459988
He   1.343520999  -0.547222972  -1.705381036
Ne   0.917926013   2.132425070   1.097460985
Ne   1.797894001  -0.553995013   1.750094056
Ne   0.187765002   1.525493026   0.984529018
Ne   0.876572013  -0.577338994   1.495386958
Kr   0.504855990   1.542372942  -0.091705002
Kr   1.291651011  -0.859602988   0.491827011
Kr  -0.209957004   0.888589025  -0.193253994
Kr   0.354983002  -0.836094022   0.225737005
Kr  -0.237992004   0.368128002   0.824953973
Kr   0.244207993   0.108134001  -0.895420015
Ne   1.509464979   1.813287020  -1.013802052
Ne   2.389432907  -0.873133004  -0.361169010
Ne   0.779304981   1.206354976  -1.126734018
Ne   1.468111992  -0.896475971  -0.615876019
