# Supplementary material for: Advancing Non-Atom-Centered Basis Methods for More Accurate Interaction Energies: Benchmarks and Large-Scale Applications
Source: J Phys Chem A. 2024 Nov 18;128(47):10282–98. doi: 10.1021/acs.jpca.4c04689 (PMC11613648; doi:10.1021/acs.jpca.4c04689)
Supplement: Supplementary file 2 — jp4c04689_si_002.zip [file jp4c04689_si_002.zip › structures-all/IHB100_21/01.001_OHk-O__oxonium--methylcyanate_100_irG.xyz]

          20
 scaling factor:   1.700000    
O   -1.521483421  -1.716488361   0.495043665
H   -1.062363625  -2.447333813   0.942523181
H   -0.926219881  -0.836209536   0.371590823
H   -1.946441770  -2.027010918  -0.322361380
H    0.510012269   1.894428849   1.410365820
H   -0.493386388   2.363682985  -0.011997979
H   -1.255966306   1.560349703   1.403560519
C   -0.359529614   1.665111184   0.805618644
O   -0.138893098   0.309285641   0.202853739
C    0.902667999   0.172855914  -0.575150192
N    1.803516507  -0.004241795  -1.267707109
He  -0.734353006  -0.268420011   0.426290989
He  -0.352304012  -0.665565014   0.027224001
He  -1.184756994  -0.174954996   0.772210002
He  -1.113852978  -0.255811006  -0.094498001
He  -0.464821994  -0.509326994   0.826991022
Kr  -0.733708978  -0.690012991   0.292385012
Kr  -0.086616002  -0.703535020   1.011384010
Kr  -1.121610045  -0.218222007  -0.459161013
Kr  -1.065929055  -0.112494998   1.005951047
