# Supplementary material for: Advancing Non-Atom-Centered Basis Methods for More Accurate Interaction Energies: Benchmarks and Large-Scale Applications
Source: J Phys Chem A. 2024 Nov 18;128(47):10282–98. doi: 10.1021/acs.jpca.4c04689 (PMC11613648; doi:10.1021/acs.jpca.4c04689)
Supplement: Supplementary file 2 — jp4c04689_si_002.zip [file jp4c04689_si_002.zip › structures-all/IHB100_21/02.004_NHk-O__ammonium--nitromethane_100_wgc.xyz]

          13
 
N   -1.376678586   1.495225072  -1.670772314
H   -0.661760807   1.276850820  -0.919599593
H   -0.920645595   1.903098702  -2.486251116
H   -2.075729609   2.146928310  -1.315885186
H   -1.830894709   0.621079445  -1.936966181
H    1.038220048  -0.536981761   2.402056694
H    1.067225814  -2.088813305   1.484622002
H    2.275286198  -0.791541934   1.154518366
C    1.258227348  -1.024556398   1.456595659
N    0.353330255  -0.423653305   0.436957389
O    0.436285973   0.800024271   0.265562534
O   -0.414512455  -1.128944039  -0.176270679
He  -0.230453402   0.847375274  -0.403705508
