# Supplementary material for: Advancing Non-Atom-Centered Basis Methods for More Accurate Interaction Energies: Benchmarks and Large-Scale Applications
Source: J Phys Chem A. 2024 Nov 18;128(47):10282–98. doi: 10.1021/acs.jpca.4c04689 (PMC11613648; doi:10.1021/acs.jpca.4c04689)
Supplement: Supplementary file 2 — jp4c04689_si_002.zip [file jp4c04689_si_002.zip › structures-all/IHB100_21/02.005_NHk-O__guanidinium--nitrosomethane_100_irG.xyz]

          40
 scaling factor:   1.700000    
N   -1.171055198   0.883129895  -0.190652445
C   -1.704290390  -0.334625334  -0.191792458
N   -0.921194971  -1.395663977  -0.039211169
N   -3.021699667  -0.488814056  -0.345769018
H   -0.167974859   1.014121175  -0.074331559
H   -1.747525573   1.697143316  -0.304753572
H    0.082349308  -1.283235550   0.078306943
H   -1.301823020  -2.324766874  -0.036922585
H   -3.630755424   0.300698608  -0.462391227
H   -3.444135666  -1.399647355  -0.349245906
H    2.975842953   2.022395849   1.142243981
H    3.189254999   1.930297256  -0.593961418
H    3.908963919   0.635893941   0.446820796
C    3.079704523   1.324435949   0.308373839
N    1.807005525   0.624512732   0.189058602
O    1.871800184  -0.576062024   0.260688454
He   0.625715017   1.131008983   0.017147001
He   0.435465008   0.470239013   0.028734000
He   0.845322013  -1.185469031   0.167025000
He   0.685790002  -1.827118039   0.181372002
He   0.191012993  -2.092925072   0.134567007
Ar  -0.400988996   1.060173035   0.869996011
Ar  -0.165197000   0.958676994  -1.046143055
Ar  -0.151129007  -1.218621016   1.021437049
Ar   0.084663004  -1.320116043  -0.894701004
Ar  -0.110876001  -0.394901007  -0.341167986
Kr   1.149278045  -1.652730942   0.228975996
Kr   0.892759979  -0.217435002   1.032132983
Kr   1.112714052  -0.312332004  -0.757395029
Ar   0.720493019   1.358721018   0.016579000
Ar   0.947652996   1.176447988   1.029417038
Ar   1.183172941   1.074836016  -0.886749029
Ar   1.526200056   1.893183947   0.435925007
Ar   0.520426989   0.394427001   0.391781002
Kr   1.713791013  -0.507890999   1.546241045
Kr   2.029809952  -0.644232988  -1.024863958
Kr   1.255457997  -1.276491046   1.161677957
Kr   1.482368946  -1.374389052  -0.684445024
Kr   2.082629919  -1.814542055   0.583144009
Kr   0.612475991  -0.807133973   0.349023014
