# Supplementary material for: Advancing Non-Atom-Centered Basis Methods for More Accurate Interaction Energies: Benchmarks and Large-Scale Applications
Source: J Phys Chem A. 2024 Nov 18;128(47):10282–98. doi: 10.1021/acs.jpca.4c04689 (PMC11613648; doi:10.1021/acs.jpca.4c04689)
Supplement: Supplementary file 2 — jp4c04689_si_002.zip [file jp4c04689_si_002.zip › structures-all/IHB100_21/02.001_NHk-O__ammonium--acetaldehyde_100_0.xyz]

          12
 
N   -0.005156717   0.027401505   2.669644833
H   -0.003019297   0.057513513   1.594149351
H    0.822944045   0.490411133   3.040976524
H   -0.003677188  -0.946025908   2.972823143
H   -0.836842835   0.486776054   3.037470818
H    0.876949191   0.141570136  -2.886403084
H   -0.865519762   0.143725261  -2.889663458
H    0.002769056  -1.295930386  -2.270171642
H    0.003886921   1.516355395  -0.963077962
C    0.004233979  -0.212287679  -2.330581665
C    0.002489355   0.415707469  -0.993322909
O   -0.000371403  -0.214054868   0.053436711
