# Supplementary material for: Advancing Non-Atom-Centered Basis Methods for More Accurate Interaction Energies: Benchmarks and Large-Scale Applications
Source: J Phys Chem A. 2024 Nov 18;128(47):10282–98. doi: 10.1021/acs.jpca.4c04689 (PMC11613648; doi:10.1021/acs.jpca.4c04689)
Supplement: Supplementary file 2 — jp4c04689_si_002.zip [file jp4c04689_si_002.zip › structures-all/IHB100_21/02.004_NHk-O__ammonium--nitromethane_100_irG.xyz]

          36
 scaling factor:   1.700000    
N   -1.376678586   1.495225072  -1.670772314
H   -0.661760807   1.276850820  -0.919599593
H   -0.920645595   1.903098702  -2.486251116
H   -2.075729609   2.146928310  -1.315885186
H   -1.830894709   0.621079445  -1.936966181
H    1.038220048  -0.536981761   2.402056694
H    1.067225814  -2.088813305   1.484622002
H    2.275286198  -0.791541934   1.154518366
C    1.258227348  -1.024556398   1.456595659
N    0.353330255  -0.423653305   0.436957389
O    0.436285973   0.800024271   0.265562534
O   -0.414512455  -1.128944039  -0.176270679
He  -0.277464986   0.920435011  -0.465451002
He  -0.116291001   1.577528954  -0.456243992
He  -0.637440026   0.483776987  -0.717082024
He  -0.789623976   1.122585058  -0.125607997
He   0.071391001   0.923305988  -1.009405017
Ar  -1.500501990   0.338322014  -1.041833997
He  -1.225878954   1.407415032  -0.340553999
Ar  -0.392405003   0.619994998  -1.791182995
He  -0.297057986   1.983353972  -0.723600984
Kr  -0.315441996   1.273556948  -0.576098979
Kr  -1.214239955  -0.634567976  -1.069740057
Kr   0.914237976   1.984135032   0.492951989
Ar   0.469209999  -0.220443994  -0.864809990
Ar  -0.875795007   0.061324000   0.494987994
Kr   1.338647962   0.610987008  -0.646723986
Kr  -0.466075987   0.989062011   1.177849054
Kr   1.416867971   1.488448977  -0.231217995
Kr   0.121027000   1.759917021   1.078874946
Kr   0.527584016   1.008383989  -1.011351943
Kr  -0.768257022   1.279852033   0.298741013
Kr   0.371524006   1.934926033  -0.358989000
Kr  -0.323215008  -0.920584977  -1.453186035
Kr  -1.619055986  -0.649115980  -0.143092006
Kr  -0.479274988   0.005957000  -0.800822973
