# Supplementary material for: Advancing Non-Atom-Centered Basis Methods for More Accurate Interaction Energies: Benchmarks and Large-Scale Applications
Source: J Phys Chem A. 2024 Nov 18;128(47):10282–98. doi: 10.1021/acs.jpca.4c04689 (PMC11613648; doi:10.1021/acs.jpca.4c04689)
Supplement: Supplementary file 2 — jp4c04689_si_002.zip [file jp4c04689_si_002.zip › structures-all/IHB100_21/02.001_NHk-O__ammonium--acetaldehyde_100_irG.xyz]

          29
 scaling factor:   1.700000    
N   -0.005156717   0.027401505   2.669644833
H   -0.003019297   0.057513513   1.594149351
H    0.822944045   0.490411133   3.040976524
H   -0.003677188  -0.946025908   2.972823143
H   -0.836842835   0.486776054   3.037470818
H    0.876949191   0.141570136  -2.886403084
H   -0.865519762   0.143725261  -2.889663458
H    0.002769056  -1.295930386  -2.270171642
H    0.003886921   1.516355395  -0.963077962
C    0.004233979  -0.212287679  -2.330581665
C    0.002489355   0.415707469  -0.993322909
O   -0.000371403  -0.214054868   0.053436711
He  -0.001824000   0.015441000   0.954331994
He  -0.000709000  -0.601590991   1.182667017
He   0.622819006   0.017759001   1.101652980
He  -0.627038002   0.014710000   1.099835992
Ar   0.344155997  -0.951430023   1.851603985
He   0.815860987   0.059533998   1.595471025
Ar  -0.005743000   0.909631014   1.684255958
Ar  -0.905448020  -0.399563015   1.799875975
He  -0.003202000   0.539134979   0.982981980
Ne   0.001576000   1.344972968   0.120564997
Kr  -0.002683000  -0.198811993   1.263077021
Kr   1.296645045  -0.215780005   0.055939998
Kr  -1.297387958  -0.212329000   0.050934002
Kr   0.929207981  -0.194009006   0.957727015
Kr  -0.933377981  -0.191532001   0.954132020
Kr   0.227982998   0.709419012   0.935088992
Kr   0.225499004  -1.095569015   0.977653027
