# Supplementary material for: Advancing Non-Atom-Centered Basis Methods for More Accurate Interaction Energies: Benchmarks and Large-Scale Applications
Source: J Phys Chem A. 2024 Nov 18;128(47):10282–98. doi: 10.1021/acs.jpca.4c04689 (PMC11613648; doi:10.1021/acs.jpca.4c04689)
Supplement: Supplementary file 2 — jp4c04689_si_002.zip [file jp4c04689_si_002.zip › structures-all/IHB100_21/06.002_OH-Na__phenol--cyanide_100_SL.xyz]

          16
 
H    0.897947967  -2.286242962  -1.227609277
H    3.543084860   1.069311261  -0.764997840
H    3.119229555  -1.245796084  -1.557575583
H   -0.503226697   1.266282082   0.681773722
H   -1.814871788  -0.593307078   0.373291880
H    1.712202668   2.314157248   0.356775522
C    2.574454784   0.609948754  -0.623404801
C    2.332218885  -0.687282264  -1.065905809
C    1.091027856  -1.278639555  -0.885560811
C    0.049344812  -0.582285345  -0.252123088
C    0.296196520   0.728071868   0.194118068
C    1.543354750   1.303864956   0.005463618
O   -1.124551773  -1.189007521  -0.100717954
C   -3.609587669   1.062321544   1.649726391
N   -2.881209850   0.329753876   1.106777430
 He  -2.348040819  -0.131776601   0.740034640
