# Supplementary material for: Advancing Non-Atom-Centered Basis Methods for More Accurate Interaction Energies: Benchmarks and Large-Scale Applications
Source: J Phys Chem A. 2024 Nov 18;128(47):10282–98. doi: 10.1021/acs.jpca.4c04689 (PMC11613648; doi:10.1021/acs.jpca.4c04689)
Supplement: Supplementary file 2 — jp4c04689_si_002.zip [file jp4c04689_si_002.zip › structures-all/IHB100_21/05.015_OH-Oa__water--benzoate_100_irG.xyz]

          43
 scaling factor:   1.700000    
O   -0.030801125  -4.272717476  -0.333300143
H    0.206600636  -3.575589180  -0.968955815
H   -0.256967545  -3.680692196   0.404703230
O    0.351210982  -1.582065105  -1.194083691
C   -0.005211365  -1.117054582  -0.085692361
O   -0.368194997  -1.742723227   0.938282430
C    0.003695815   0.414963812   0.032676753
C   -0.374291062   1.037982464   1.220267296
C   -0.368079603   2.423601627   1.330305576
C    0.018614866   3.208209515   0.248011351
C    0.397987455   2.594690561  -0.942019105
C    0.389434010   1.208588600  -1.045640588
H   -0.669823468   0.404803634   2.044345140
H   -0.664563537   2.894786835   2.259256601
H    0.024230789   4.287600040   0.331179768
H    0.700111866   3.199521065  -1.788051724
H    0.678784847   0.706089079  -1.957303524
He   0.467756987  -3.516263962  -1.742809057
He   0.967639029  -3.558155060  -1.270761013
He  -0.216909006  -3.516349077  -1.667310953
He  -0.518122971  -3.740016937   1.178555965
He   0.166541994  -3.739932060   1.103059053
He  -1.018005967  -3.698126078   0.706507981
He  -0.420343012  -3.096091032   0.954357982
Kr  -0.019616000  -2.979832888  -0.230410993
He   0.410465986  -3.002823114  -1.517542958
He   0.339870989  -3.174103022   0.644957006
He  -0.844677985  -3.132297039   0.248407006
Kr   0.859613001  -3.404000998   0.033790000
Kr  -0.905645013  -3.341700077  -0.557164013
He   0.713517010  -2.970350981  -0.751486003
He  -0.289537013  -2.934950113  -1.087277055
Kr   0.344480008  -2.868370056  -1.294669032
Kr  -0.375782996  -3.029588938   0.840201974
Kr   0.049378999  -2.548402071  -0.383311987
Kr  -0.582404017  -2.471510887  -1.333758950
Kr   0.555360019  -2.653386116   0.939016998
Kr   1.228899956  -2.509865046  -0.968007028
Kr   0.416992009  -2.411051989  -2.189429998
Ne   1.066019058  -2.050937891   0.205184996
Ne  -1.086503029  -1.983281016  -0.515510023
Kr  -1.255944014  -2.615032911   0.573265016
Kr  -0.877819002  -2.700211048   1.649451971
