# Supplementary material for: Advancing Non-Atom-Centered Basis Methods for More Accurate Interaction Energies: Benchmarks and Large-Scale Applications
Source: J Phys Chem A. 2024 Nov 18;128(47):10282–98. doi: 10.1021/acs.jpca.4c04689 (PMC11613648; doi:10.1021/acs.jpca.4c04689)
Supplement: Supplementary file 2 — jp4c04689_si_002.zip [file jp4c04689_si_002.zip › structures-all/S66/53_Benzene-AcNH2_NH-pi_0.xyz]

          21
 
C    0.855560720   0.358532459   1.049754262
H    1.513825536   0.902679563   1.712765813
C    1.342897177  -0.675378680   0.251157403
H    2.392883778  -0.933344722   0.281963050
C    0.477806598  -1.376701117  -0.587815762
H    0.856083989  -2.178907633  -1.206824303
C   -0.874829829  -1.042556167  -0.630451798
H   -1.545405746  -1.585700154  -1.282416105
C   -1.362397313  -0.007013909   0.165846452
H   -2.411571026   0.253467232   0.130778849
C   -0.498444051   0.693156958   1.006991982
H   -0.866110921   1.490339875   1.638036966
C    0.081929371   0.497530729   4.804728508
O    0.328418732   1.540956974   4.217489243
N   -0.222117871  -0.657475829   4.153561115
H   -0.196917564  -0.664491117   3.146924734
H   -0.377894372  -1.512968183   4.649262905
C    0.104774073   0.402638882   6.313146114
H    1.136487842   0.486851186   6.648220062
H   -0.317129850  -0.524004102   6.694171906
H   -0.444690585   1.246485233   6.719916821
