# Supplementary material for: Advancing Non-Atom-Centered Basis Methods for More Accurate Interaction Energies: Benchmarks and Large-Scale Applications
Source: J Phys Chem A. 2024 Nov 18;128(47):10282–98. doi: 10.1021/acs.jpca.4c04689 (PMC11613648; doi:10.1021/acs.jpca.4c04689)
Supplement: Supplementary file 2 — jp4c04689_si_002.zip [file jp4c04689_si_002.zip › structures-all/S66/09_MeNH2-MeOH_SL.xyz]

          18
 
N   -0.893451214  -0.043844324  -0.042997453
H    0.096948259  -0.256059438  -0.071069926
H   -1.368438840  -0.933390677   0.033837724
C   -1.175782442   0.757907689   1.145237207
H   -2.241626501   0.972216010   1.195024610
H   -0.880789578   0.304246724   2.097209215
H   -0.663005710   1.714329362   1.060809135
O    2.284459591  -0.047476497   0.027825216
H    2.566485643   0.322472274  -0.812038839
C    2.670373440   0.864107788   1.047261357
H    2.347190380   0.434475094   1.990327954
H    3.751428604   1.003191233   1.086301327
H    2.191898823   1.837705612   0.932084858
 He   1.190703869  -0.151767969  -0.021622356
 He   0.764446557   1.776017427   0.996446967
 He   0.733200431   0.369360924   2.043768644
 He   0.836517215   0.139313981  -0.427518159
 He   0.747295499   0.811007738   1.096249342
