# Supplementary material for: Advancing Non-Atom-Centered Basis Methods for More Accurate Interaction Energies: Benchmarks and Large-Scale Applications
Source: J Phys Chem A. 2024 Nov 18;128(47):10282–98. doi: 10.1021/acs.jpca.4c04689 (PMC11613648; doi:10.1021/acs.jpca.4c04689)
Supplement: Supplementary file 2 — jp4c04689_si_002.zip [file jp4c04689_si_002.zip › structures-all/S66/54_Benzene-Water_OH-pi_irG.xyz]

          52
 scaling factor:   1.700000    
C    0.780147195  -0.609914720  -1.207556844
H    0.896191597  -1.137639642  -2.144144535
C    0.477942765   0.750993609  -1.207895398
H    0.356964231   1.278167844  -2.144054174
C    0.327289283   1.431867838   0.000000000
H    0.091465026   2.487139225   0.000000000
C    0.477942765   0.750993609   1.207895398
H    0.356964231   1.278167844   2.144054174
C    0.780147195  -0.609914720   1.207556844
H    0.896191597  -1.137639642   2.144144535
C    0.931648314  -1.289981365   0.000000000
H    1.168485761  -2.345213652   0.000000000
O   -2.743831158  -0.269262552   0.000000000
H   -2.579027176  -1.213984132   0.000000000
H   -1.856530309   0.102327757   0.000000000
Ne   0.131438002   2.313112020   1.135488033
Ne   0.131438002   2.313112020  -1.135488033
Ne  -0.703381002   1.908367038   0.902746022
Ne  -0.703381002   1.908367038  -0.902746022
Ne   0.199828997  -2.158183098   0.902746022
Ne   0.199828997  -2.158183098  -0.902746022
Ne  -0.635917008  -0.924625993  -1.207556963
Ne  -0.328296006  -0.856258988  -2.110301971
Ne  -0.938121974   0.436282009  -1.207895041
Ne  -0.630500972   0.504648983  -2.110641003
He  -0.295190990   1.773409009  -2.144053936
Ne  -1.088775039   1.117156029   0.000000000
Ne  -0.977005005   2.066767931   0.000000000
Ne  -0.585303009   0.304279000   0.000000000
He  -0.560689986   2.982379913   0.000000000
Ne  -0.938121974   0.436282009   1.207895041
Ne  -0.630500972   0.504648983   2.110641003
He  -0.295190990   1.773409009   2.144053936
Ne  -0.635917008  -0.924625993   1.207556963
Ne  -0.328296006  -0.856258988   2.110301971
Ne  -0.484416008  -1.604693055   0.000000000
Ne  -0.372646004  -0.655080974   0.000000000
Ne   0.019056000  -2.417570114   0.000000000
He  -1.459545016   0.818548977   0.000000000
He  -1.599990010   0.565164983   0.624930978
He  -1.599990010   0.565164983  -0.624930978
Kr  -1.609416962  -0.898042977   0.000000000
Kr  -2.506329060   0.631238997   0.902746022
Kr  -2.506329060   0.631238997  -0.902746022
He  -2.116189957  -1.470523953   0.624930978
He  -2.116189957  -1.470523953  -0.624930978
He  -1.090734005   0.392372012   0.000000000
He  -2.016407967   0.905452013   0.000000000
Kr  -1.954260945  -0.706902981   0.931294978
Kr  -1.954260945  -0.706902981  -0.931294978
He  -1.309945941  -0.200632006   0.529179990
He  -1.309945941  -0.200632006  -0.529179990
