# Supplementary material for: Advancing Non-Atom-Centered Basis Methods for More Accurate Interaction Energies: Benchmarks and Large-Scale Applications
Source: J Phys Chem A. 2024 Nov 18;128(47):10282–98. doi: 10.1021/acs.jpca.4c04689 (PMC11613648; doi:10.1021/acs.jpca.4c04689)
Supplement: Supplementary file 2 — jp4c04689_si_002.zip [file jp4c04689_si_002.zip › structures-all/S66/64_Peptide-Ethene_msG.xyz]

         149
 
C    1.629714847   0.503012538   0.270111889
H    1.641573429   1.459237933  -0.248082861
H    2.315319300  -0.183554709  -0.217586353
H    1.969745636   0.649360240   1.293981075
C    0.261827767  -0.132861227   0.314562201
O    0.099252656  -1.309615970   0.611839950
N   -0.773502231   0.702512145   0.022075901
H   -0.569011390   1.666556716  -0.165814340
C   -2.150012255   0.265968651   0.095053278
H   -2.144737720  -0.819407463   0.100912102
H   -2.640543222   0.615820348   1.003604412
H   -2.707743883   0.620751083  -0.768260598
C   -0.045756079   0.517997086   3.776216745
H   -0.050637644   1.260170817   4.562098980
H   -0.694288850   0.685765684   2.927533150
C    0.722754240  -0.568964839   3.846026182
H    1.368059158  -0.740790486   4.696154118
H    0.717642248  -1.304165006   3.053716898
Ne   3.069413900   0.375400990   0.393656999
Ne   2.852273941   1.274991989   0.153157994
He   3.128041029  -0.255591989  -0.147844002
He   2.878909111  -0.382539004  -0.777356029
He   2.782466888   0.577322006   1.363723040
He   2.456552029   0.755240023   1.943887949
Kr   1.386512995  -1.423715949   0.722303987
Ar  -1.076320052   1.824977994   0.652705014
Ar  -0.965402007   1.384585977  -1.094737053
He  -1.028018951   2.316665888  -0.358790994
Ne  -3.589710951   0.393579990  -0.028492000
Ne  -3.181340933   1.237728000  -0.215313002
Ne  -2.793427944   1.418624043   0.696453989
Ne  -3.372570992  -0.506011009   0.212007001
He  -3.453264952   0.687857985   0.933861971
He  -3.204133034   0.814804971   1.563374043
He  -3.520466089   0.692789018  -0.838002980
He  -3.194550037   0.514872015  -1.418167949
Ne   1.694522023   1.819859982   0.875087023
Ne   1.453989029  -0.373443007   1.412577987
Ne   2.405400991  -0.673053980   0.615742028
Ne   2.543159008   1.308990955   1.057703972
Ne   2.654077053   0.868598998  -0.689737022
Ne   0.854027987   1.679079056  -0.075517997
He   1.728306055   2.250113964  -0.441895008
He   1.736014009   1.817886949  -0.978166997
He   2.317851067   1.915343046  -0.320104003
He   2.879498959  -0.749611020  -0.039117001
He   2.533926010   0.083304003   1.472450018
Kr  -0.038123000  -2.562274933   0.918815970
He  -0.482277989   2.457432985  -0.359625995
He  -0.551355004   2.330069065   0.313778996
He  -0.474570990   2.025204897  -0.895897985
He   0.107266001   2.122662067  -0.237836003
Ne  -1.996369004   1.666968942  -0.248274997
Ne  -2.325737953  -0.610486984   1.237519026
Ne  -3.174374104  -0.099618003   1.054903030
Ne  -3.063456059  -0.540009975  -0.692538977
He  -2.231471062  -1.610283017   0.294723988
He  -2.821014881  -1.275511980   0.172933996
He  -2.622885942   1.279332995   1.483198047
He  -2.734983921   0.257171988   1.733687997
He  -2.621011019   1.411627054  -0.962072015
Ne   1.718830943   0.149182007  -1.133862019
Ne   1.603857040  -0.645823002  -0.615208030
He   1.691879988   1.259498000  -1.040637970
He   1.675253987   2.191870928   0.116175003
He   2.365626097  -0.383295000  -1.010141015
He   1.919438958   0.849101007   2.086535931
He   2.003426075   1.381994009   1.658239007
He   1.871045947   0.174879998   1.954053998
He   1.317006946   0.833411992   1.752923012
Ne   0.172711000   0.220970005   1.718536973
Ne   0.350944012  -0.486692011  -1.089411974
Ne   0.287685990   1.015974045   1.199882030
Ne   0.427199990   0.462042987  -0.998077989
Kr   0.019571999  -0.993250012   1.867158055
Kr   0.178932995  -1.625982046  -0.643477976
Kr  -0.053576000  -1.954326034   1.726853013
Kr   0.060849998  -2.408644915  -0.075851999
Kr   0.937992990  -1.161872029   1.590077043
Kr   1.052417994  -1.616191030  -0.212628007
Kr   0.913648009  -2.316715956   0.680916011
Kr  -0.853913009  -1.003041029   1.436308026
Kr  -0.739486992  -1.457360029  -0.366396993
Kr  -0.906373024  -2.046256065   0.970085025
Ar  -0.854755998   1.025123000   1.302170038
Ar  -0.692249000   0.379902005  -1.258018017
Ar  -0.928501010   0.066421002   1.171285987
Ar  -0.809733987  -0.405135989  -0.699814022
He   0.018708000   1.740658045   0.399574995
He   0.083727002   1.482504964  -0.624755979
Ne  -2.060895920  -0.087862000  -1.308920979
Ne  -1.984640002   0.860871971  -1.217586994
Ne  -2.175869942  -0.882866979  -0.790265977
He  -2.243437052  -1.293887973   0.760985017
He  -2.178417921  -1.552041054  -0.263345987
He  -1.491999030  -1.003460050  -0.358029991
He  -2.690850019   0.815560997   1.796159029
He  -2.052824020   0.689921021   1.568994045
He  -2.657437086   0.421011001  -1.560814977
Ne  -0.882389009   1.700624943   3.700603008
He  -0.522924006   1.927773952   4.519414902
He  -0.136396006   1.882202983   5.087734222
He  -1.166574955   1.353368998   2.884849072
He  -1.218932986   0.926572025   2.346730947
Ne   1.559386969  -1.751592994   3.921639919
He   1.840345025  -1.408393979   4.738839149
He   1.892703056  -0.981597006   5.276956081
He   1.189928055  -1.971768022   3.096400976
He   0.803400993  -1.926197052   2.528081894
He   0.236910999   1.509942055   5.287013054
He   0.495608002   0.912096024   5.063128948
He  -0.981837988   0.435995013   2.202619076
He  -0.519684017   0.014877000   2.491652966
He   1.655608058  -0.491019994   5.421068192
He   1.193454027  -0.069902003   5.132033825
He   0.430094004  -1.553936005   2.328803062
He   0.171397001  -0.956089973   2.552687883
Ne   1.024224997   1.232071996   3.105755091
Ne  -1.115736961  -0.196078002   4.446678162
Ne   1.108783007   1.352298975   4.050557137
Ne  -0.566302001   0.234394997   5.100182056
Ne   0.474788994   0.801599026   2.452250957
Ne  -1.200294971  -0.316305012   3.501876116
Ne   0.271133006   1.812922001   3.204348087
Ne  -1.403951049   0.695017993   4.253973007
He   0.559131026   1.711276054   4.870735168
He  -0.221521005   1.190291047   5.359899998
He  -0.020737000   2.030144930   4.284942150
He  -0.801388979   1.509160042   4.774106979
He  -0.523406029   0.755645990   2.129731894
He  -1.304057956   0.234660998   2.618896961
He  -0.664388001   1.455739975   2.650376081
He  -1.445039988   0.934755027   3.139540911
Ne   1.792736053   0.145109996   3.175565004
Ne  -0.347227007  -1.283040047   4.516488075
Ne   1.877292991   0.265336990   4.120366096
Ne   0.202208996  -0.852567017   5.169991970
Ne   1.243299961  -0.285362989   2.522061110
Ne  -0.431784987  -1.403267026   3.571686029
Ne   2.080949068  -0.745985985   3.368268967
Ne   0.405865014  -1.863888979   4.417894840
He   1.977828026  -0.289685011   5.004789829
He   1.197175980  -0.810670018   5.493955135
He   2.118809938  -0.989780009   4.484146118
He   1.338158011  -1.510764956   4.973310947
He   0.888525009  -1.234284997   2.255916119
He   0.107873000  -1.755270004   2.745080948
He   1.468392968  -1.553153992   2.841708899
He   0.687740982  -2.074139118   3.330873966
