# Supplementary material for: Advancing Non-Atom-Centered Basis Methods for More Accurate Interaction Energies: Benchmarks and Large-Scale Applications
Source: J Phys Chem A. 2024 Nov 18;128(47):10282–98. doi: 10.1021/acs.jpca.4c04689 (PMC11613648; doi:10.1021/acs.jpca.4c04689)
Supplement: Supplementary file 2 — jp4c04689_si_002.zip [file jp4c04689_si_002.zip › structures-all/S66/16_Peptide-Water_SL.xyz]

          18
 
C   -0.724304616  -0.704935849   2.283867836
H    0.335318297  -0.629943252   2.053182364
H   -0.951696634  -1.711989641   2.625651360
H   -0.969627857  -0.022079552   3.093765259
C   -1.614935040  -0.387429237   1.104068995
O   -2.837323904  -0.415022075   1.194132805
N   -0.953420341  -0.076404423  -0.040819798
H    0.053808603  -0.075566508  -0.036640219
C   -1.658123970   0.250093579  -1.258553028
H   -2.720371962   0.176944435  -1.046652675
H   -1.430304885   1.262962580  -1.588093877
H   -1.405626059  -0.444335192  -2.058583498
O    2.102777004  -0.058406975  -0.155076683
H    2.667754412  -0.771365583  -0.460276097
H    2.682528734   0.705786586  -0.131178185
 He   1.078292847  -0.066986740  -0.095858455
 He   1.501536369  -0.700654387   0.796453118
 He   0.864554167   0.314691067  -0.085998990
