# Supplementary material for: Advancing Non-Atom-Centered Basis Methods for More Accurate Interaction Energies: Benchmarks and Large-Scale Applications
Source: J Phys Chem A. 2024 Nov 18;128(47):10282–98. doi: 10.1021/acs.jpca.4c04689 (PMC11613648; doi:10.1021/acs.jpca.4c04689)
Supplement: Supplementary file 2 — jp4c04689_si_002.zip [file jp4c04689_si_002.zip › structures-all/S66/59_Ethyne-Water_CH-O_msG.xyz]

          73
 
C   -1.006867170  -0.030568212  -0.024772855
H    0.059003331  -0.060939737  -0.049365617
C   -2.218743801   0.003173470   0.002599196
H   -3.279277325   0.033524904   0.027200481
O    2.263904572  -0.145570055  -0.115470812
H    2.834260941  -0.735339463   0.381556123
H    2.835900545   0.205417961  -0.800842941
He   0.877354026  -0.083870001  -0.067961000
He  -4.097628117   0.056455001   0.045795001
Ne  -0.954586029   1.117692947   0.860126019
Ne  -1.059147954  -1.178828955  -0.909671009
Ne  -1.046983957  -1.480455041  -0.002407000
Ne  -1.048596978  -0.378313988  -1.432471037
He   0.702600002   0.340443999   0.259252012
He   0.664456010  -0.497321010  -0.386364996
Ne  -2.166462898   1.151433945   0.887498021
Ne  -2.271024942  -1.145087004  -0.882299006
Ne  -2.177014112   0.350919992   1.410297036
Ne  -2.178627014   1.453060031  -0.019765999
Ne  -2.260473967  -0.344572991  -1.405099034
He  -3.884730101   0.469906002   0.364199996
He  -3.922873974  -0.367857993  -0.281417012
Ne  -1.005571008  -0.916078985   1.124205947
Ne  -1.008162975   0.854942024  -1.173750997
Ne  -0.973317027  -0.009128000   1.425294995
Ne  -0.975346029   1.377161980  -0.373461008
Ne  -0.103693999  -0.748992026   0.854106009
Ne  -0.105723001   0.637299001  -0.944649994
Ne  -0.071557999   0.238297001   1.050955057
Ne  -0.072788000   1.079180956  -0.040119998
Ne  -0.136629000  -1.190873981  -0.050425000
Ne  -0.137859002  -0.349988997  -1.141499043
He   0.684001029  -0.401470006   0.355587989
He   0.683054984   0.244592994  -0.482699990
Ne  -2.217447996  -0.882336974   1.151577950
Ne  -2.220040083   0.888683975  -1.146378994
Ne  -2.250264883  -1.404556990   0.351287991
Ne  -3.119888067  -0.664694011   0.922477007
Ne  -3.121917009   0.721597016  -0.876280010
Ne  -3.087752104   0.322593987   1.119325042
Ne  -3.088982105   1.163478971   0.028251000
Ne  -3.152822971  -1.106575966   0.017945999
Ne  -3.154052973  -0.265691012  -1.073127985
He  -3.903328896  -0.272008002   0.460534990
He  -3.904274940   0.374054998  -0.377752990
He   2.833405972  -1.245190978   1.022353053
He   2.994478941  -0.592356026   1.171780944
He   2.672938108  -1.537276983   0.419524014
He   3.437604904  -1.191015959   0.696047008
He   2.836755991   0.715269983  -1.441640019
He   2.997224092   1.007354975  -0.838810980
He   2.675682068   0.062433999  -1.591068029
He   3.440350056   0.408695012  -1.314545035
Kr   3.517267942  -0.407492995  -0.322198004
Kr   1.010540962   0.116352998   0.091256000
Kr   2.274079084   0.021067999   1.170760036
Kr   1.809595942  -1.343919992   0.084085003
Kr   2.275964975   1.145198941  -0.242082998
Kr   1.811480999  -0.219788998  -1.328758001
He   2.322240114  -1.017568946   0.954923987
He   2.325185061   0.701375008  -1.205523014
Kr   2.597578049   0.835003018   0.665169001
Kr   1.930230975  -1.126142979  -0.896111012
Kr   3.375850916   0.376206011   0.301165015
Kr   2.896677971  -1.031949997  -0.819877028
Kr   1.631131053   0.740809977   0.588935018
Kr   1.151957989  -0.667346001  -0.532105982
Kr   1.449470043  -0.352335989   0.872560024
Kr   1.333618999   0.425801009  -0.815730989
He   3.574295044  -0.461468995   0.600449026
He   3.302020073  -1.261610031  -0.036548000
He   3.575934887   0.479288995  -0.581950009
He   3.303659916  -0.320852011  -1.218947053
