# Supplementary material for: Advancing Non-Atom-Centered Basis Methods for More Accurate Interaction Energies: Benchmarks and Large-Scale Applications
Source: J Phys Chem A. 2024 Nov 18;128(47):10282–98. doi: 10.1021/acs.jpca.4c04689 (PMC11613648; doi:10.1021/acs.jpca.4c04689)
Supplement: Supplementary file 2 — jp4c04689_si_002.zip [file jp4c04689_si_002.zip › structures-all/S66/06_MeOH-MeNH2_msG.xyz]

         115
 
O   -0.706920207   0.045830365   0.006386104
H    0.265623629   0.071710140   0.001339293
C   -1.076670647  -1.313915849   0.001614280
H   -2.162923574  -1.363195777   0.005865424
H   -0.723405957  -1.844651699  -0.887743473
H   -0.716079772  -1.852820873   0.883079767
N    2.201272488  -0.036420874  -0.003338390
H    2.571892023   0.471355647   0.789794028
H    2.572015285   0.427917689  -0.822597206
C    2.679024458  -1.422454357   0.034122813
H    2.287139654  -1.956479549  -0.828068912
H    3.765735626  -1.529189467   0.037157308
H    2.286897898  -1.909184456   0.923754990
Kr  -0.298092008   1.276726007   0.010312000
Kr   0.226741001  -0.026017001   0.903813004
Kr   0.217099994  -0.017057000  -0.901629984
Kr  -1.496325970   0.551998973  -0.889656007
He   0.523739994   0.848846018   0.003818000
He   1.000255942   0.378354996  -0.001142000
Ne  -1.533911943  -2.690576077  -0.002776000
Ne  -1.429762006  -2.395994902   0.900898993
Ne  -1.439403057  -2.387034893  -0.904543996
Ne  -0.577868998  -2.676043034  -0.007809000
Ne   0.001962000  -0.949283004   0.900434017
Ne  -0.007679000  -0.940322995  -0.905008972
Ne  -1.721104980  -0.371266991  -0.893036008
Ne  -2.155303001  -1.678549051  -0.897204995
He  -2.421040058  -2.140331030   0.003387000
He  -2.922789097  -1.668431044   0.008408000
He  -0.559943020  -1.339349031  -1.511055946
He  -0.893543005  -2.343751907  -1.514260054
He  -0.545942008  -1.353721023   1.509595990
He  -0.879543006  -2.358124018   1.506392956
Kr  -1.937803030   0.454625994   0.014988000
He   0.993224978  -0.183620006  -0.003972000
Ne   0.299975008  -1.771121979  -0.008006000
Ne   0.285466999  -0.815078020  -0.003184000
He  -2.940051079  -1.105098963   0.011296000
He  -2.468137980  -0.603336990   0.011266000
He   0.053721000  -2.102747917  -0.893173993
He  -0.224546999  -2.008337975  -1.516167045
He  -0.418191999  -2.604510069  -0.893144011
He   0.061048001  -2.110917091   0.877649009
He  -0.210547000  -2.022708893   1.504485011
He  -0.410865009  -2.612679958   0.877678990
Kr  -0.699994028   0.039393999   1.303372025
Kr  -0.713846028   0.052267000  -1.290598989
Kr  -1.558660030   0.325737000   0.943642974
Kr  -0.417396992   0.897930980   0.940388978
Kr  -0.427343011   0.907173991  -0.922151983
Kr  -1.277860999   1.185945034   0.243925005
He   0.465431005   0.662154973   0.532396019
He   0.459780008   0.667407990  -0.525934994
Ne  -1.927320957  -1.035022974   1.143059015
He  -2.753163099  -1.168854952   0.539175987
He  -2.758814096  -1.163602948  -0.519155979
He  -2.357079983  -1.958892941   0.533140004
He  -0.727778971  -1.840587974  -1.706604958
He  -1.319296956  -1.645058990  -1.412765026
He  -0.711706996  -1.856884956   1.701941967
He  -1.306318998  -1.658481002   1.416389942
Ar   1.845746040   1.237053990  -0.037751000
Ar   2.810957909   1.136865973  -0.034988001
He   2.351772070   1.259811997   0.768487990
He   3.031575918   1.148797035   0.771525979
He   2.429609060   0.997743011   1.400728941
He   2.351895094   1.216374040  -0.843903005
He   3.031699896   1.105358958  -0.840865016
He   2.429805994   0.920563996  -1.461068988
Ne   3.068957090  -2.819168091   0.071865000
Ne   2.114728928  -2.758326054   0.070165999
Ne   2.984195948  -2.491379976   0.966082990
Ne   2.984302044  -2.540122032  -0.838750005
He   2.144929886  -1.463832974  -1.466541052
He   2.429421902  -2.482867002  -1.439003944
He   3.985855103  -2.317646027   0.058463000
He   2.144614935  -1.382797003   1.534690022
He   2.429106951  -2.401830912   1.562227011
He   2.571844101   0.493461996   1.608379006
He   3.173790932   0.653566003   1.314280987
He   2.739845037  -0.116068996   1.335041046
He   2.572062969   0.405811012  -1.641181946
He   3.173976898   0.581556022  -1.356083989
He   2.740031004  -0.188079000  -1.335325003
Ne   3.548476934  -1.149224997   1.162696958
Ne   3.548610926  -1.210533023  -1.107450962
Ne   3.305840969  -0.292082995   0.692638993
Ne   3.305922031  -0.329270005  -0.684369028
He   2.287188053  -1.978585958  -1.646654010
He   2.889101028  -1.802840948  -1.361554980
He   3.933689117  -2.116614103   0.582404017
He   3.933751106  -2.145185947  -0.475569993
He   2.286849976  -1.887078047   1.742339969
He   2.888797045  -1.726974010   1.448241949
He   1.684937000  -2.062823057   1.457242012
Ar   3.475212097   0.318978012  -0.012862000
Ar   0.929628015  -0.391948014   0.006179000
Ar   1.270167947  -0.271791995   0.906037986
Ar   1.270274043  -0.320533007  -0.898795009
Ar   1.027557969   0.573040009  -0.019866001
Ar   1.625700951   0.764293015   0.878077984
Ar   1.625807047   0.715551972  -0.926755011
He   3.360635996   0.691397011   0.783897996
He   3.360759020   0.647958994  -0.828492999
Ne   1.281800032  -1.812247038   0.044567998
He   1.498394966  -2.176520109  -0.822172999
He   1.777472973  -2.115545034  -1.448961973
He   1.945420980  -2.700385094  -0.807999015
He   4.554480076  -1.309149027   0.031261001
He   4.275402069  -1.370123982   0.658050001
He   4.275475025  -1.403864980  -0.591355979
He   4.107453823  -0.785283983   0.017086999
He   4.443422794  -1.988705039   0.049607001
He   1.498154044  -2.129225016   0.929651022
He   1.945178986  -2.653090000   0.943825006
