# Supplementary material for: Advancing Non-Atom-Centered Basis Methods for More Accurate Interaction Energies: Benchmarks and Large-Scale Applications
Source: J Phys Chem A. 2024 Nov 18;128(47):10282–98. doi: 10.1021/acs.jpca.4c04689 (PMC11613648; doi:10.1021/acs.jpca.4c04689)
Supplement: Supplementary file 2 — jp4c04689_si_002.zip [file jp4c04689_si_002.zip › structures-all/S66/31_Uracil-Ethene_DL.xyz]

          30
 
N   -0.050873656  -0.980081260   0.033962194
H   -0.053222049  -1.990693688   0.049821667
C   -1.308813214  -0.361876369   0.004025957
O   -2.327219963  -1.032554865  -0.005828865
C   -1.236818433   1.088048339  -0.012224403
H   -2.152739048   1.651460409  -0.054774426
C   -0.035194334   1.697835803   0.033704832
H    0.070366353   2.772475719   0.031882238
N    1.134529114   0.990282536   0.091844611
H    2.023720264   1.456772208   0.155692771
C    1.193186045  -0.391832858   0.115775123
O    2.236397982  -1.011188269   0.194185629
C    0.726007283   0.025053492   3.398190498
H    1.243124962  -0.845934391   3.020963907
H    1.331618309   0.812047541   3.825504780
C   -0.602769256   0.125643939   3.348943472
H   -1.214772105  -0.661835670   2.932042837
H   -1.114594221   0.996713519   3.732943296
 He   1.226478696  -0.694567204   2.052567720
 He  -1.246119142  -0.561849236   1.956037164
 He   0.862181187   0.346796513   2.296075106
 He  -0.418804049  -0.242931128   2.243949652
 He  -1.155335546   1.027158380   2.484554052
 He   1.562318921   1.026955724   2.602234125
 He   1.209832311  -0.543200016   1.084171414
 He  -1.277466178  -0.461862803   0.980031550
 He   0.998355150   0.668539524   1.193959832
 He  -0.234838858  -0.611506164   1.138955951
 He  -1.196076989   1.057603359   1.236164808
 He   1.793019652   1.241863966   1.378963470
