# Supplementary material for: Advancing Non-Atom-Centered Basis Methods for More Accurate Interaction Energies: Benchmarks and Large-Scale Applications
Source: J Phys Chem A. 2024 Nov 18;128(47):10282–98. doi: 10.1021/acs.jpca.4c04689 (PMC11613648; doi:10.1021/acs.jpca.4c04689)
Supplement: Supplementary file 2 — jp4c04689_si_002.zip [file jp4c04689_si_002.zip › structures-all/S66/06_MeOH-MeNH2_irG.xyz]

          42
 scaling factor:   1.700000    
O   -0.706920207   0.045830365   0.006386104
H    0.265623629   0.071710140   0.001339293
C   -1.076670647  -1.313915849   0.001614280
H   -2.162923574  -1.363195777   0.005865424
H   -0.723405957  -1.844651699  -0.887743473
H   -0.716079772  -1.852820873   0.883079767
N    2.201272488  -0.036420874  -0.003338390
H    2.571892023   0.471355647   0.789794028
H    2.572015285   0.427917689  -0.822597206
C    2.679024458  -1.422454357   0.034122813
H    2.287139654  -1.956479549  -0.828068912
H    3.765735626  -1.529189467   0.037157308
H    2.286897898  -1.909184456   0.923754990
Kr   0.226741001  -0.026017001   0.903813004
Kr   0.217099994  -0.017057000  -0.901629984
He   0.523739994   0.848846018   0.003818000
He   1.000255942   0.378354996  -0.001142000
Ne   0.001962000  -0.949283004   0.900434017
Ne  -0.007679000  -0.940322995  -0.905008972
He   0.993224978  -0.183620006  -0.003972000
Ne   0.299975008  -1.771121979  -0.008006000
Ne   0.285466999  -0.815078020  -0.003184000
He   0.053721000  -2.102747917  -0.893173993
He  -0.224546999  -2.008337975  -1.516167045
He   0.061048001  -2.110917091   0.877649009
He  -0.210547000  -2.022708893   1.504485011
He   0.465431005   0.662154973   0.532396019
He   0.459780008   0.667407990  -0.525934994
Ar   1.845746040   1.237053990  -0.037751000
He   2.351772070   1.259811997   0.768487990
He   2.351895094   1.216374040  -0.843903005
He   1.684937000  -2.062823057   1.457242012
Ar   0.929628015  -0.391948014   0.006179000
Ar   1.270167947  -0.271791995   0.906037986
Ar   1.270274043  -0.320533007  -0.898795009
Ar   1.027557969   0.573040009  -0.019866001
Ar   1.625700951   0.764293015   0.878077984
Ar   1.625807047   0.715551972  -0.926755011
Ne   1.281800032  -1.812247038   0.044567998
He   1.498394966  -2.176520109  -0.822172999
He   1.777472973  -2.115545034  -1.448961973
He   1.498154044  -2.129225016   0.929651022
