# Supplementary material for: Advancing Non-Atom-Centered Basis Methods for More Accurate Interaction Energies: Benchmarks and Large-Scale Applications
Source: J Phys Chem A. 2024 Nov 18;128(47):10282–98. doi: 10.1021/acs.jpca.4c04689 (PMC11613648; doi:10.1021/acs.jpca.4c04689)
Supplement: Supplementary file 2 — jp4c04689_si_002.zip [file jp4c04689_si_002.zip › structures-all/S66/03_Water-MeNH2_wgc.xyz]

          11
 
O   -0.687464893  -0.111744329  -0.019625472
H   -1.046121597   0.775938213   0.012706845
H    0.274042517   0.025850654  -0.003497262
N    2.233976126   0.103182599   0.005853681
H    2.529340506  -0.449455380  -0.788937211
H    2.544056654  -0.407538503   0.822713196
C    2.893311501   1.411546588  -0.034387957
H    2.582768917   1.993271470   0.830127478
H    3.984620810   1.372251630  -0.043343626
H    2.566599131   1.947463989  -0.922211766
He   1.253100634   0.119674049  -0.004436000
