# Supplementary material for: Advancing Non-Atom-Centered Basis Methods for More Accurate Interaction Energies: Benchmarks and Large-Scale Applications
Source: J Phys Chem A. 2024 Nov 18;128(47):10282–98. doi: 10.1021/acs.jpca.4c04689 (PMC11613648; doi:10.1021/acs.jpca.4c04689)
Supplement: Supplementary file 2 — jp4c04689_si_002.zip [file jp4c04689_si_002.zip › structures-all/S66/53_Benzene-AcNH2_NH-pi_msG.xyz]

         168
 
C    0.855560720   0.358532459   1.049754262
H    1.513825536   0.902679563   1.712765813
C    1.342897177  -0.675378680   0.251157403
H    2.392883778  -0.933344722   0.281963050
C    0.477806598  -1.376701117  -0.587815762
H    0.856083989  -2.178907633  -1.206824303
C   -0.874829829  -1.042556167  -0.630451798
H   -1.545405746  -1.585700154  -1.282416105
C   -1.362397313  -0.007013909   0.165846452
H   -2.411571026   0.253467232   0.130778849
C   -0.498444051   0.693156958   1.006991982
H   -0.866110921   1.490339875   1.638036966
C    0.081929371   0.497530729   4.804728508
O    0.328418732   1.540956974   4.217489243
N   -0.222117871  -0.657475829   4.153561115
H   -0.196917564  -0.664491117   3.146924734
H   -0.377894372  -1.512968183   4.649262905
C    0.104774073   0.402638882   6.313146114
H    1.136487842   0.486851186   6.648220062
H   -0.317129850  -0.524004102   6.694171906
H   -0.444690585   1.246485233   6.719916821
He   1.631814957   1.493054986   2.267838001
He   0.982514024   1.428483963   2.047142982
Ne   2.384155035  -0.065182000   1.055971026
Ne   2.056940079  -1.702447057  -0.483388007
He   0.738094985  -2.769283056  -1.761896968
He   1.387395024  -2.704711914  -1.541201949
He   0.172278002  -2.416130066  -1.589846015
He  -1.663395047  -2.176075935  -1.837488055
He  -1.014093995  -2.111504078  -1.616793990
He  -2.229212046  -1.822921991  -1.665436983
Ne  -2.076440096   1.020053983   0.900391996
Ne  -2.403655052  -0.617209971  -0.638966978
He  -0.748121977   2.080715895   2.193109035
He  -0.182304993   1.727561951   2.021058083
He   2.309945107   0.713607013   1.744636059
He   2.118338108   1.231042027   2.156965017
Ne   1.975960970  -0.773414016   1.552657008
Ne   2.309194088   0.406275004   0.227103993
Ne   1.715816021  -2.075086117   0.328821987
Ne   2.049048901  -0.895398021  -0.996730030
He   3.189002991  -1.122416973   0.313832998
He   2.997396946  -0.604982018   0.726162016
He   2.817308903  -1.506072998  -0.121045001
He   1.652202964  -2.367980003  -1.174954057
He  -2.341525078  -1.396626949  -1.314286947
Ne  -2.068548918   0.213005006   1.413733959
Ne  -1.735316038   1.392693996   0.088182002
Ne  -2.328694105  -1.088667035   0.189898998
Ne  -1.995461941   0.091021001  -1.135653019
He  -3.207690001   0.442539990   0.098908000
He  -2.835995913   0.826195002   0.533787012
He  -3.016083956  -0.074895002  -0.313419998
He  -1.662230015   1.679412961   1.606166959
He  -1.290536046   2.063067913   2.041044950
Ne   0.587826014  -0.589282990   2.114763975
Ne   1.123294950   1.306347966  -0.015255000
Ne   0.776060998   0.267453015   2.495321989
Ne   1.195206046   1.751284003   0.828020990
He   2.023715973   0.412627995   2.125600100
He   2.219053030   1.104148984   1.348574996
He   1.506199956   1.007465005   2.524882078
He   1.701537967   1.698984981   1.747856975
Ne   1.075163007  -1.623195052   1.316166997
Ne   1.610630989   0.272437006  -0.813852012
Ne   2.010974884  -1.625730038   1.119941950
Ne   2.430119991  -0.141899005  -0.547358990
Ne   0.255674005  -1.208858013   1.049674034
Ne   0.674820006   0.274973005  -0.617627025
He   2.902774096  -1.423395991   0.694796979
He   3.098110914  -0.731875002  -0.082226999
Ne   0.210071996  -2.324517012   0.477194011
Ne   0.745540977  -0.428885013  -1.652824998
Ne   0.138161004  -2.769453049  -0.366082996
Ne   0.557307005  -1.285622001  -2.033384085
He   1.365973949  -2.668958902  -0.793990016
He   1.561311007  -1.977437973  -1.571015000
He   0.668371975  -2.975213051  -1.241915941
He   0.863708973  -2.283693075  -2.018939972
Ne  -1.142564058  -1.990371943   0.434558004
Ne  -0.607096016  -0.094740003  -1.695461035
Ne  -1.214475036  -2.435307980  -0.408719003
Ne  -0.795329988  -0.951476991  -2.076020002
He  -2.250633001  -1.787170053  -0.918226004
He  -2.055295944  -1.095649004  -1.695250034
He  -1.733118057  -2.382005930  -1.317507029
He  -1.537781000  -1.690485001  -2.094532013
Ne  -1.630131960  -0.954829991   1.230855942
Ne  -1.094663024   0.940801978  -0.899163008
Ne  -0.694320023  -0.957364976   1.034631014
Ne  -0.275175005   0.526466012  -0.632669985
Ne  -2.449620008  -0.540494025   0.964362979
Ne  -2.030474901   0.943337023  -0.702938020
He  -3.116797924   0.051998001   0.494969010
He  -2.921461105   0.743519008  -0.282054991
Ne  -0.766178012  -0.254658997   2.072001934
Ne  -0.230710000   1.640972972  -0.058017999
Ne  -0.577943981   0.602078021   2.452559948
Ne  -0.158798993   2.085908890   0.785259008
He  -1.571338058   1.288869977   2.002227068
He  -1.376001000   1.980391026   1.225203037
He  -0.873736024   1.595124960   2.450153112
He  -0.678399026   2.286645889   1.673128009
Kr   0.235707000   1.306117058   2.945281029
He  -0.255452007  -0.812758982   2.343705893
He   0.371861011  -0.909610987   2.611222029
He  -0.841349006  -0.611000001   2.644512892
He  -0.091307998  -0.164113998   2.507361889
He  -0.378179014  -1.356495976   2.748373032
He  -0.483503997  -2.013345003   5.288825035
Ne   0.208464995   0.665288985   7.736011028
Ne  -0.690333009   0.823912024   7.450957775
Ne   0.393139988   1.469460964   7.252837181
Ne  -0.021260999  -0.252997011   7.600988865
He   1.195021987   0.635119021   7.451438904
He   1.780918956   0.433360010   7.150630951
He   1.317749977   1.178856015   7.046771049
He  -0.422738999  -1.024381042   7.333734035
He  -0.263428986   1.938490033   7.118467808
Kr   0.626112998   2.778327942   3.967385054
Ar  -1.242236018  -0.934930980   3.358767033
He  -0.008966000   0.116732001   2.989020109
He  -0.565846026  -2.294192076   4.807168007
He  -0.544022977  -2.130961895   4.138328075
Ne   0.437721997   1.786540031   6.033424854
Ne   1.241665959   1.270226955   6.070145130
Ne   0.720426977  -0.896308005   6.508057117
Ne   0.887490988  -0.306667000   7.307390213
He   1.864550948   0.842388988   6.529532909
He  -0.505082011  -1.305227995   6.852077007
He  -1.045192957  -0.879541993   6.812859058
He  -0.256738991   2.027709007   6.562012196
He  -0.929836988   1.900634050   6.634521008
Ne   1.490005016   0.150957003   4.766089916
Ne  -1.326146007   0.844103992   4.843367100
Ne   0.976918995  -0.634983003   4.948560238
Ne  -1.227460027  -0.092413001   5.009048939
Ne   1.119590044   0.062793002   3.889007092
Ne  -1.084789038   0.605363011   3.949496984
Kr   1.587404013   1.231078982   4.182941914
Kr  -0.930566013   1.850834966   4.252036095
Kr   1.439604044   2.179685116   4.018607140
Kr  -0.368366003   2.624686003   4.068219185
Kr   1.296933055   1.481909037   5.078159809
Kr  -0.511038005   1.926910043   5.127771854
Kr   0.378031999   2.620307922   4.934985161
Kr   1.167875051   1.155004025   3.307207108
Kr  -0.640094995   1.600005031   3.356817961
Kr   0.248973995   2.293402910   3.164031029
Ar   1.061715007  -0.973469019   4.118331909
Ar  -1.505951047  -0.341482013   4.188789845
Ar   0.508965015  -1.749647021   4.301890850
Ar  -1.367599964  -1.287762046   4.353384018
Ar  -0.158406004  -1.764719963   3.432955980
He   0.597952008  -0.860135019   3.125113010
He   0.460180014  -0.194729000   3.012324095
He  -0.567143977   0.058129001   3.040513992
He   0.180437997  -1.526245952   5.248145103
He  -0.846885026  -1.273388028   5.276334763
Ne  -1.303300977   0.749212980   6.351784229
Ne   0.501601994  -0.786596000   5.583399773
Ne  -0.835511982  -0.457489014   5.620090961
He   1.931357980   0.291207999   6.626408100
He   1.506713986  -0.235769004   6.754630089
He   1.605479002   0.247271001   6.021148205
He  -1.111999989  -0.328359991   6.715982914
He   0.053096000  -1.246623993   6.800581932
He  -0.786121011  -0.284424007   7.321242809
