# Supplementary material for: Advancing Non-Atom-Centered Basis Methods for More Accurate Interaction Energies: Benchmarks and Large-Scale Applications
Source: J Phys Chem A. 2024 Nov 18;128(47):10282–98. doi: 10.1021/acs.jpca.4c04689 (PMC11613648; doi:10.1021/acs.jpca.4c04689)
Supplement: Supplementary file 2 — jp4c04689_si_002.zip [file jp4c04689_si_002.zip › structures-all/S66/46_Peptide-Pentane_wgc.xyz]

          30
 
C    1.372190952   1.012477398   0.970824659
H    0.952176213   2.014049530   1.033117294
H    1.947421670   0.926515579   0.050717756
H    2.051702023   0.851825178   1.802952409
C    0.326737046  -0.077647269   0.988198757
O    0.618821263  -1.252481341   1.171281219
N   -0.950028837   0.344886810   0.773914933
H   -1.104671597   1.322025537   0.606112182
C   -2.059854507  -0.577368975   0.680153489
H   -1.669355989  -1.566796064   0.897184253
H   -2.834591866  -0.331380337   1.403661370
H   -2.490970612  -0.578924835  -0.319939256
C    2.660665512   0.462745398   4.853346348
H    2.777504683   1.217161298   4.074601650
H    2.574555159   0.987631738   5.805002689
H    3.572757006  -0.131496519   4.880154610
C    1.432393312  -0.400642127   4.595794678
H    1.337823987  -1.146096110   5.388845921
H    1.548813462  -0.954106450   3.661951065
C    0.149855450   0.417971820   4.530493736
H    0.038285125   0.995706737   5.453577042
H    0.229089588   1.150786757   3.720840931
C   -1.094500899  -0.432363391   4.313613415
H   -1.185302854  -1.146849871   5.135030746
H   -0.966693819  -1.021301150   3.403399229
C   -2.361339331   0.407928109   4.223498821
H   -2.294426203   1.114979029   3.395729780
H   -3.246681452  -0.208089396   4.069665909
H   -2.511695385   0.984139204   5.136718750
He  -0.162922814   0.113243595   2.541431904
