# Supplementary material for: Advancing Non-Atom-Centered Basis Methods for More Accurate Interaction Energies: Benchmarks and Large-Scale Applications
Source: J Phys Chem A. 2024 Nov 18;128(47):10282–98. doi: 10.1021/acs.jpca.4c04689 (PMC11613648; doi:10.1021/acs.jpca.4c04689)
Supplement: Supplementary file 2 — jp4c04689_si_002.zip [file jp4c04689_si_002.zip › structures-all/S66/04_Water-Peptide_DL.xyz]

          19
 
O   -0.392018467  -0.384718746   0.076071322
H   -0.911460876   0.413812041   0.177648768
H    0.524903834  -0.068484694   0.090511367
C    2.197705269  -2.245403528  -0.230313256
H    2.847668171  -3.106515408  -0.363228649
H    1.516729236  -2.167931318  -1.074178576
H    1.584688306  -2.384199381   0.656695127
C    2.952437401  -0.947390616  -0.097719744
O    2.375721931   0.127904236   0.058868997
N    4.303070545  -1.044893265  -0.162337720
H    4.704021931  -1.955427289  -0.291852802
C    5.171312332   0.107077166  -0.052894630
H    4.534818172   0.975377619   0.081889980
H    5.836902142   0.015621965   0.803198278
H    5.765778065   0.236497656  -0.955153823
 He   1.141843200  -0.003021717   0.079963915
 He   0.244230762  -0.979122937  -0.307345301
 He   1.758782506   0.062441260   0.069416456
 He   0.880479991  -1.573527217  -0.690761983
