# Supplementary material for: Advancing Non-Atom-Centered Basis Methods for More Accurate Interaction Energies: Benchmarks and Large-Scale Applications
Source: J Phys Chem A. 2024 Nov 18;128(47):10282–98. doi: 10.1021/acs.jpca.4c04689 (PMC11613648; doi:10.1021/acs.jpca.4c04689)
Supplement: Supplementary file 2 — jp4c04689_si_002.zip [file jp4c04689_si_002.zip › structures-all/S66/41_Uracil-Pentane_wgc.xyz]

          30
 
N   -0.208904773  -0.964582622   0.534761012
H   -0.224150985  -1.973109365   0.605083883
C   -1.446342111  -0.344581127   0.306658566
O   -2.461236715  -1.010791659   0.197891966
C   -1.357782245   1.103185534   0.228143781
H   -2.256572247   1.667730689   0.049847312
C   -0.163003191   1.709892631   0.381126314
H   -0.046290461   2.782445908   0.333349675
N    0.985452116   1.000824094   0.611206353
H    1.867559791   1.466927767   0.744784296
C    1.027020931  -0.379170120   0.712647259
O    2.049196720  -0.997395456   0.937259793
C    1.141412497   2.357031584   4.057078362
H    0.710563838   2.668080330   3.104295492
H    0.507178545   2.762464762   4.845325947
H    2.124292612   2.817478895   4.150199890
C    1.214428902   0.838160574   4.146596432
H    1.644812584   0.548597693   5.107887268
H    1.889018536   0.447000027   3.381478310
C   -0.150356263   0.179993927   3.991779804
H   -0.821600497   0.548869729   4.773398876
H   -0.597827137   0.490258932   3.041879416
C   -0.094067320  -1.340692639   4.051415443
H    0.329538167  -1.643123031   5.012051582
H    0.597454429  -1.702571511   3.286912918
C   -1.463350296  -1.982565880   3.867641687
H   -1.901729226  -1.709108114   2.907456160
H   -1.406411409  -3.069334269   3.911698818
H   -2.151313066  -1.654219866   4.646874428
He   0.157251269   0.062574767   2.005964279
