# Supplementary material for: Advancing Non-Atom-Centered Basis Methods for More Accurate Interaction Energies: Benchmarks and Large-Scale Applications
Source: J Phys Chem A. 2024 Nov 18;128(47):10282–98. doi: 10.1021/acs.jpca.4c04689 (PMC11613648; doi:10.1021/acs.jpca.4c04689)
Supplement: Supplementary file 2 — jp4c04689_si_002.zip [file jp4c04689_si_002.zip › structures-all/S66/29_Pyridine-Uracil_pi-pi_DL.xyz]

          45
 
N    1.210755348   0.028675778   0.329711109
C    0.611934960  -1.158449054   0.153451771
H    1.251477957  -2.029523373   0.219292954
C   -0.751313984  -1.308649540  -0.088834070
H   -1.170415759  -2.296869278  -0.213383198
C   -1.547867656  -0.169940263  -0.156466916
H   -2.611012697  -0.245954692  -0.338755757
C   -0.943622351   1.070636153   0.019823099
H   -1.518814325   1.984500289  -0.011644028
C    0.427718580   1.116108656   0.257348806
H    0.924694538   2.068051815   0.397547990
N   -0.713167608  -0.283949316   3.297523260
H   -1.608056545  -0.715812802   3.112919807
C   -0.712912679   1.113860488   3.390534401
O   -1.752795815   1.742060304   3.275684118
C    0.606582046   1.672941804   3.618097305
H    0.707898438   2.740164042   3.713965654
C    1.676455617   0.854249537   3.689617395
H    2.680334568   1.222914219   3.838043928
N    1.558394551  -0.503043771   3.577062845
H    2.371830463  -1.095231056   3.568895102
C    0.357947558  -1.150276184   3.350681067
O    0.265810311  -2.355694294   3.217101812
 He   0.922922075  -2.138247013   1.218562603
 He   0.527272522  -1.155724764   1.219194889
 He   0.818657100   1.936348438   1.471064448
 He  -1.596808076   1.903687000   1.084132075
 He   1.326635003  -0.148564070   1.412161708
 He  -1.567930579  -0.351897806   0.933328629
 He   0.047508162   1.115359306   1.301743984
 He  -0.738598526  -0.967082798   1.039951682
 He  -0.393115431   1.627145410   1.251203895
 He   0.010332982  -1.896323204   1.047376275
 He  -1.181856632   0.120780051   1.004035354
 He   0.594366193  -2.246970654   2.217832327
 He   0.442610025  -1.153000474   2.284938097
 He   0.712619543   1.804645181   2.544580936
 He  -1.674801946   1.822873592   2.179908037
 He   1.442514777  -0.325803906   2.494612217
 He  -1.587993622  -0.533855259   2.023124218
 He  -0.332702249   1.114609838   2.346139193
 He  -0.725883067  -0.625516057   2.168737411
 He   0.157391503   2.183654785   2.482584715
 He   1.191081643  -1.495777130   2.308135748
 He   0.247299507   0.487514824   2.346826315
