# Supplementary material for: Advancing Non-Atom-Centered Basis Methods for More Accurate Interaction Energies: Benchmarks and Large-Scale Applications
Source: J Phys Chem A. 2024 Nov 18;128(47):10282–98. doi: 10.1021/acs.jpca.4c04689 (PMC11613648; doi:10.1021/acs.jpca.4c04689)
Supplement: Supplementary file 2 — jp4c04689_si_002.zip [file jp4c04689_si_002.zip › structures-all/S66/10_MeNH2-MeNH2_wgc.xyz]

          15
 
N   -0.638641357   0.470916361   0.044568475
H    0.189954355  -0.113937162  -0.005773605
H   -1.300468922   0.081256799  -0.613668501
C   -1.198658824   0.391398579   1.391946554
H   -2.092737675   1.009244680   1.453167439
H   -1.462745547  -0.615843654   1.729452133
H   -0.480275542   0.798674941   2.101087332
N    2.398893356  -0.455521137   0.197044522
H    2.695162058  -0.180983409  -0.730940700
H    3.022443056  -1.203211427   0.472239375
C    2.559123516   0.679689467   1.110719800
H    2.288933039   0.364993662   2.116372824
H    3.566533804   1.101466060   1.147691607
H    1.866583109   1.465464950   0.818062603
He   1.046050787   0.263665795   0.574941695
