# Supplementary material for: Advancing Non-Atom-Centered Basis Methods for More Accurate Interaction Energies: Benchmarks and Large-Scale Applications
Source: J Phys Chem A. 2024 Nov 18;128(47):10282–98. doi: 10.1021/acs.jpca.4c04689 (PMC11613648; doi:10.1021/acs.jpca.4c04689)
Supplement: Supplementary file 2 — jp4c04689_si_002.zip [file jp4c04689_si_002.zip › structures-all/S66/37_Cyclopentane-Neopentane_msG.xyz]

         224
 
C    0.799914062  -1.022051692   0.687736928
H    0.853555858  -1.122051001  -0.398014367
H    1.491402149  -1.744169354   1.119720459
C    1.116886973   0.424952775   1.099662066
H    1.838142276   0.890145063   0.430452555
H    1.555569530   0.439824641   2.097083569
C   -0.244559154   1.165689588   1.102977157
H   -0.258077592   2.000863075   0.405323327
H   -0.448804498   1.576995850   2.090984583
C   -1.298714161   0.103811905   0.739309013
H   -1.473560810   0.105243377  -0.338005453
H   -2.256734371   0.278041184   1.227158427
C   -0.646879911  -1.220068336   1.136306643
H   -1.124439240  -2.087626934   0.682993293
H   -0.686018646  -1.345283270   2.220220089
C    0.049846146   0.094207600   5.616277218
C   -0.046498049  -0.057878371   7.131917953
H    0.946048319  -0.073344573   7.584275246
H   -0.605422795   0.770006120   7.570352554
H   -0.553662777  -0.986544430   7.397267342
C    0.763899386   1.401112676   5.280652523
H    0.845418930   1.534611821   4.200970650
H    0.220427006   2.255801201   5.686153889
H    1.771503925   1.411763191   5.698885441
C   -1.355165720   0.114032254   5.018957615
H   -1.318234086   0.231222183   3.935108900
H   -1.937465191   0.941455781   5.427303791
H   -1.885068774  -0.813754618   5.240287304
C    0.837745965  -1.079277277   5.038938999
H    0.342525631  -2.026268005   5.259182453
H    0.932589114  -0.992094517   3.955804348
H    1.842464089  -1.116681933   5.462687492
Ne   0.375360012  -2.001008987  -0.294952989
Ne   1.187705994  -2.416973114   0.597777009
Ne   1.380656958  -1.943711042  -0.270159006
He   0.659906030  -1.563977003  -1.059656978
He   1.860103011  -2.474049091   1.076074958
Ne   1.683029056   1.756379008   1.204871058
Ne   1.541440964   1.403910041   2.082351923
Ne   1.660428047  -0.623175979   1.942438960
He   2.157733917   1.641746044   0.489843994
He   2.057545900   1.419620037  -0.154431000
He   1.749220014   0.881749988   2.758725882
Ne   0.321583003   2.497116089   1.208186030
Ne  -0.632350981   2.560611010   1.192937016
He   0.061514001   2.752464056   0.464713991
He   0.523678005   2.242383957   0.438437998
Ne  -1.723268032  -0.875145018  -0.243379995
Ne  -1.842254996   1.151939988  -0.103468001
He  -1.667211056  -0.336681992  -0.999647975
Ne  -1.108636975  -2.325495005   1.954288960
He  -1.444031000  -2.839227915   0.623601973
He  -0.755738020  -2.817507029   0.639347970
He   2.245157003  -2.064131975   1.112820983
He   1.965618014  -1.994709969   1.738525033
He   1.991371036  -1.907160997   0.491999000
He   2.222390890  -1.377351999   1.160585999
Ne   2.452128887  -0.141846001   1.087440014
Ne   2.514386892   0.809855998   1.155568004
Ne   0.111988999  -0.197736993   1.940328002
He   2.569130898   1.256963015   0.471318007
He   2.309324980   0.119861998   2.090183973
Ne  -1.308339000   1.546123981   2.012880087
Ne   0.723137021   1.661910057   2.062983036
Ne   0.055695999   0.131234005   0.131365001
He  -1.011832952   2.320826054   0.412223011
He  -0.948773980   1.739987969   2.718705893
He  -0.691999972   2.357347012   2.140767097
Ne  -1.991570950   1.376054049   0.814350009
He  -2.227315903   0.425206006  -0.331106007
He  -1.947775960   0.355783999  -0.956809998
He  -3.010488987   0.598003983   1.234058022
He  -2.730950117   0.528581977   0.608353972
Ne  -1.710659981  -0.839632988   2.046210051
He  -1.855427980  -2.454444885   0.642127991
Ne   0.770024002  -1.123662949   2.134479046
Ne  -0.007636000  -0.589784026  -0.437114000
Ne   1.997374058  -0.497963995   0.058688000
He   0.870428979  -1.064690948  -1.214712024
He   1.439687967  -1.329162955  -0.931047022
He   1.108355999  -0.511398971  -0.880456984
He   1.474529028  -1.801530004   1.936418056
He   1.236601949  -2.354820967   1.602162957
Ne   1.146777034   0.526564002  -0.347079992
He   1.855015993   0.947504997  -0.386245012
He   2.424273968   0.683032990  -0.102580003
He   1.538696051   0.382463992   2.913780928
He   2.119894028   0.158577994   2.619585037
He   0.969437003   0.646937013   2.630115986
He   1.300768971  -0.170827001   2.579526901
Ne  -0.214669004   1.267300963  -0.343764991
Ne  -1.052109003   1.597957015  -0.021873999
He  -0.003277000   2.611515045  -0.077119999
He  -0.465678006   1.519636035   2.907681942
He   0.115520000   1.295748949   2.613486052
He  -0.215811998   2.113512993   2.664076090
He  -0.703604996   0.966343999   2.573426962
Ne  -1.328603983   0.002201000   2.186050892
Ne  -2.467791080  -0.323785007  -0.005474000
He  -1.456688046   0.162604004  -1.154703021
He  -0.887428999  -0.101869002  -0.871038020
He  -1.218760014   0.715894997  -0.820447981
He  -2.273607016   0.220680997   2.043855906
He  -2.842865944   0.485152990   1.760190964
He  -2.023741007   0.814558029   1.800250053
He  -2.511534929  -0.332610995   1.709601045
Ne  -0.616989970  -1.118456960  -0.310436010
Ne   0.160669997  -1.652336001   2.261157036
Ne  -0.182446003  -2.449615955   1.750143051
Ne  -0.154062003  -2.353126049   0.376311004
Ne  -1.844339967  -1.744156003   1.765355945
Ne  -1.815956950  -1.647665977   0.391523004
He  -1.107565999  -2.030267000  -0.133705005
He  -1.379240036  -2.698278904   1.165436029
He  -1.357432008  -2.624144077   0.109902002
He  -0.702892005  -1.402644038   3.036917925
He  -1.272150993  -1.138170958   2.753252983
He  -0.453025997  -0.808766007   2.793312073
He  -0.940819025  -1.955935001   2.702662945
Ne  -0.770165026   0.994692981   6.404306889
Ne   1.361068010   0.075855002   6.807642937
Ne   0.504508018  -1.338559031   7.532579899
Ne  -1.454064012  -0.191612005   7.456192970
Ne  -1.228060961  -0.744244993   6.644997120
He   1.652282953  -0.486918002   7.611818790
He   1.512691975  -0.114229001   8.174032211
He   1.105952978  -0.830173016   7.852995872
He  -1.311658025   1.183580041   7.542809010
He  -0.951547027   1.263641953   8.124510765
He  -1.358286023   0.547698021   7.803473949
Ne   2.171466112   1.534845948   4.956377029
Ne   0.212892994   2.681793928   4.879990101
He  -0.485808015   2.669374943   5.658609867
He  -0.125698000   2.749437094   6.240312099
He  -0.532437027   2.033493042   5.919274807
He   2.477739096   0.998188972   5.726429939
He   1.931409001   0.654933989   5.967606068
Ne  -2.493727922   0.360493988   4.154541969
Ne  -1.906172037   1.394713044   4.618296146
Ne  -2.762732029  -0.019701000   5.343233109
Ne  -2.218177080   0.081689999   6.184482098
Ne  -2.536727905  -0.572333992   4.532036781
He  -2.643699884   1.355029941   5.399759769
He  -2.283590078   1.435091972   5.981462002
He  -2.690329075   0.719147027   5.660425186
Ne   1.657757044  -1.979763031   4.250909805
Ne   2.245311975  -0.945544004   4.714663982
Ne   1.388751984  -2.359957933   5.439600945
Ne  -0.343816996  -1.765643954   4.552018166
He   0.772684991  -0.235266000   3.687083960
He   2.548698902  -1.530256033   5.490231991
He   2.409107924  -1.157565951   6.052444935
He   2.002368927  -1.873510957   5.731408119
Ne   0.651475012   1.158669949   7.502222061
He  -0.216929004   1.411515951   7.241556168
He  -0.244110003   1.410940051   7.929834843
He  -0.893333018   1.500182986   7.336856842
He  -0.942156971  -1.628054976   7.726064205
He  -0.914974988  -1.627478004   7.037785053
He  -0.265751988  -1.716721058   7.630763054
He  -1.343678951  -1.085482955   7.588722229
Ne   1.452098966   2.537518024   4.698204994
Ne   1.461871982   2.617660999   5.650956154
He   1.233912945   2.176121950   3.872174025
He   1.635436058   1.633550048   4.009515762
He   0.557509005   2.264787912   3.967474937
He   1.630710006   1.223582029   6.483317852
Ne  -0.666966021   1.250437975   4.436510086
Ne  -1.115301967  -1.231433034   5.505241871
He  -0.929740012   0.872731984   3.606312037
He  -0.528217018   0.330161005   3.743654013
He  -1.606143951   0.961399019   3.701612949
He  -2.273562908  -1.455265045   5.569084167
He  -2.025861979  -1.001935959   6.024720192
He  -2.246381044  -1.454687953   4.880805016
He  -2.675085068  -0.912693024   5.431742191
Ne   1.525946021   0.057128001   4.456490993
Ne   1.535719037   0.137271002   5.409243107
He  -0.045968998  -2.667778015   5.587978840
He   0.201731995  -2.214448929   6.043614864
He  -0.018787000  -2.667201042   4.899700165
He   0.630436003  -2.756443977   5.492678165
He  -0.447490990  -2.125205994   5.450636864
He   1.321082950  -0.350584000   3.627007961
He   1.073382974  -0.803912997   3.171370983
He   1.722605944  -0.893155992   3.764348984
He   1.701670051  -1.304862976   6.247120857
Ne   0.277787000   0.390094012   4.214572906
Ne   0.209441006   0.467593998   8.459568024
Ne  -0.274439007  -0.353765011   8.533622742
He   1.090528011   0.223288998   8.333744049
He   1.335893035   0.607914984   7.817677021
He   0.742935002  -0.371221989   8.319519043
He  -0.460943013   1.066640019   8.319822311
He  -0.808537006   0.472128004   8.305597305
He  -1.237751961   0.893934011   7.065010071
He  -0.756776989  -1.284422040   8.132511139
He  -0.108065002  -1.493854046   6.933965206
Ne   1.019837976   1.926586032   6.608303070
He   0.700940013   1.237977982   3.451500893
He   1.048532963   1.832489967   3.465727091
He   1.291017056   1.027302027   3.737668037
He   0.213090003   1.658540010   3.695626974
He   0.364906013   2.552434921   6.435623169
He   0.610271990   2.937061071   5.919556141
He   0.017313000   1.957923055   6.421398163
He   1.915982962   1.708397031   6.448355198
He   2.161349058   2.093023062   5.932287216
He   2.403832912   1.287835002   6.204228878
Ne  -0.776943982  -0.753216982   4.010087013
He  -1.462713003  -0.065411001   3.185638905
He  -1.115120053   0.529100001   3.199865103
He  -1.708078980  -0.450037003   3.701706886
He  -1.950562954   0.355150014   3.429765940
He  -1.792986035   1.238088965   6.176773071
He  -1.547620058   1.622714996   5.660706043
Ne   0.609804988  -1.375164032   6.440643787
He   0.788124025  -2.533577919   4.795879841
He   0.788110018  -1.288727999   3.206335068
He   0.542743981  -1.673354030   3.722403049
He   1.378186941  -1.499403954   3.492501974
He   0.300260007  -0.868166029   3.450460911
He   1.986943007  -0.820047975   6.212156773
He   2.232309103  -0.435422003   5.696088791
