# Supplementary material for: Advancing Non-Atom-Centered Basis Methods for More Accurate Interaction Energies: Benchmarks and Large-Scale Applications
Source: J Phys Chem A. 2024 Nov 18;128(47):10282–98. doi: 10.1021/acs.jpca.4c04689 (PMC11613648; doi:10.1021/acs.jpca.4c04689)
Supplement: Supplementary file 2 — jp4c04689_si_002.zip [file jp4c04689_si_002.zip › structures-all/S66/32_Uracil-Ethyne_msG.xyz]

         137
 
N   -0.055453569  -0.947990894   0.010010276
H   -0.057316095  -1.957713246   0.055052865
C   -1.313959718  -0.335144967  -0.064586222
O   -2.328896761  -1.007900834  -0.123102732
C   -1.248358727   1.116051912  -0.066508606
H   -2.164349318   1.675333023  -0.147102445
C   -0.053080104   1.731427431   0.034195412
H    0.048110541   2.806429863   0.043419678
N    1.115926266   1.027591109   0.135168925
H    1.996655107   1.497279763   0.261620283
C    1.175346971  -0.353804708   0.176166162
O    2.214631557  -0.966465414   0.335172504
C    0.707851827  -0.172302216   3.276351452
H    1.703670144  -0.526288092   3.162132740
C   -0.436752260   0.214155480   3.382543087
H   -1.441634774   0.542855799   3.482907295
Kr  -3.619613886  -1.029137969  -0.249036998
Kr  -2.657807112  -0.094708003   0.737221003
He  -2.979253054   1.661924005  -0.226612002
Ne   1.063580990   2.652529001   0.128646001
He   0.565505981   3.439862013   0.083862998
He   2.811558962   1.510687947   0.341129988
He   2.462421894   1.515934944   0.934882998
He   2.584104061   1.495954990  -0.308881015
He   2.532475948   0.881177008   0.323938996
Kr   3.505347967  -0.945227981   0.461106986
Kr   2.516925097  -0.074639998  -0.556751013
He  -0.045244001  -2.776381969   0.069385000
He   0.572378993  -2.476521969   0.124991998
He  -0.671409011  -2.496987104   0.003637000
Ne  -2.134583950   0.324216992  -1.062633991
Kr  -2.309776068  -2.304580927  -0.100401998
Ne  -1.269744039   2.566286087  -0.091897003
Ne  -2.068983078   1.775413990  -1.064556956
He  -2.176420927   2.494002104  -0.161434993
He  -2.794044971   2.194140911  -0.217041999
He  -2.778441906   1.136059046  -0.198519006
Ne   0.747237027   2.449213982   1.008134007
Ne  -1.049479961   2.419651031   0.832830012
Ne  -0.873704016   2.390789032  -0.963853002
He   0.036038000   3.625098944   0.029088000
He  -0.581584990   3.325237989  -0.026520001
Ar   2.107266903   0.682457983  -0.669471979
He   1.984583020   2.315948963   0.247288004
He   1.928012967   2.036310911   0.874240994
He   2.049695015   2.016330957  -0.369524002
He   2.610748053   2.036554098   0.313035995
Kr   2.233752012  -2.263145924   0.357872993
Ar   0.073311999  -0.969133973  -1.306156039
Ar   0.025346000  -0.060934000  -0.967701972
Ar  -0.136252999  -1.835047960   0.987722993
Ar   0.051961999  -1.865952015  -0.936102986
He  -0.099621996  -2.574022055   0.592588007
He   0.003416000  -2.590939999  -0.460608006
Ne  -1.455186009  -0.311955988   1.378950953
Ne  -1.172732949  -0.358334005  -1.508123040
Ne  -1.411198020  -1.219503045   1.081161976
Ne  -1.190104008  -1.255805969  -1.178733945
Ne  -0.526148021  -0.302212000   1.153013945
Kr  -2.455169916  -0.987167001   1.167588949
Kr  -2.202622890  -1.028633952  -1.413794994
Kr  -2.406255960  -1.895522952   0.819449008
Kr  -2.224920988  -1.925297022  -1.034054995
Kr  -1.439507008  -1.891970038   0.208058998
Kr  -3.317923069  -1.007794976   0.715996981
Kr  -3.136588097  -1.037570000  -1.137506962
Kr  -3.218286037  -0.123830996  -0.454264998
Kr  -3.236224890  -1.921533942   0.032754999
Ne  -1.389585018   1.139240980   1.377027988
Ne  -1.107131958   1.092862964  -1.510046005
Ne  -2.257263899   1.119421959   0.975786984
He  -2.225080967   2.308559895   0.368557990
He  -2.837763071   1.673558950   0.318818003
Ne  -0.194306999   1.754616022   1.477731943
Ne   0.088146999   1.708238959  -1.409342051
Ne  -0.176936001   2.652087927   1.148342967
Ne   0.044158999   2.615784883  -1.111552000
Ne  -0.150318995   0.847069979   1.179942966
Ne   0.070775002   0.810766995  -1.079952955
He  -0.012621000   3.439656973   0.559080005
He   0.090416998   3.422738075  -0.494116008
Ar   0.987160981   1.048733950   1.451334953
Ar   1.244691968   1.006448030  -1.180997014
Ar   1.196725011   1.914648056  -0.842544019
He   1.916931987   1.510370016   1.076508999
Ne   1.034119964  -0.330615997   1.619703054
Ne   1.316573977  -0.376994014  -1.267371058
Ne   1.078107953  -1.238162041   1.321913958
Ne   1.299201965  -1.274464965  -0.937982023
Kr   2.088357925  -0.945731997   1.625864029
Kr   2.340904951  -0.987199008  -0.955519021
Kr   2.110655069  -0.049068999   1.246124029
Kr   2.137271881  -1.854086995   1.277724028
Kr   2.318607092  -1.883862019  -0.575779021
Kr   3.022321939  -0.936796010   1.349576950
Kr   3.203658104  -0.966570973  -0.503926992
Kr   3.077404022  -0.045517001   0.634734988
Kr   3.148576021  -1.857851028   0.210914999
Kr   1.307304025  -1.880097985   0.491030008
He   2.476104975  -0.787774026   3.087706089
He  -2.214070082   0.804341972   3.557333946
Ne   1.127019048   0.777575016   4.289422035
Ne   0.288684011  -1.122179985   2.263279915
Ne   0.888369977  -0.047175001   4.710240841
Ne   0.527333021  -0.297428995   1.842461944
He   2.446064949  -0.379328996   3.474899054
He   2.140243053  -1.072353959   2.735768080
Ne  -0.017585000   1.164033055   4.395614147
Ne  -0.855920017  -0.735722005   2.369472027
Ne  -0.256233990   0.339282990   4.816431999
Ne  -0.912451029  -1.147776008   3.230442047
Ne   0.038947001   1.576086998   3.534643888
Ne  -0.617271006   0.089028001   1.948654056
He  -1.878208041   1.088922024   3.909271955
He  -2.184030056   0.395897001   3.170140982
Ne   0.470690012  -1.166007996   4.306199074
Ne   0.945012987   0.821403027   2.246504068
Ne   1.154348969   1.196660995   3.100677967
Ne   0.261353999  -1.541265965   3.452023983
Ne   1.373751044  -1.238402963   4.000429153
Ne   1.745033026   0.317268997   2.388175011
Ne   1.707643032  -0.341253012   4.313729763
Ne   1.932852983   0.602373004   3.335783005
Ne   1.185930967  -1.523507953   3.052822113
Ne   1.411141038  -0.579881012   2.074875116
He   2.206638098  -1.088341951   3.481019020
He   2.379669905  -0.363341004   2.729648113
Ne  -0.673914015  -0.779550016   4.412391186
Ne  -0.199590996   1.207860947   2.352695942
Ne  -1.473934054  -0.275415987   4.270719051
Ne  -1.102651000   1.280256987   2.658464909
Ne  -1.140040994   0.621734977   4.584020138
Ne  -0.914831996   1.565361023   3.606071949
Ne  -1.661753058  -0.560519993   3.323112011
Ne  -1.436543941   0.383105993   2.345165014
He  -2.117635012   0.379907995   3.915391922
He  -1.944602966   1.104910016   3.164021015
