# Supplementary material for: Advancing Non-Atom-Centered Basis Methods for More Accurate Interaction Energies: Benchmarks and Large-Scale Applications
Source: J Phys Chem A. 2024 Nov 18;128(47):10282–98. doi: 10.1021/acs.jpca.4c04689 (PMC11613648; doi:10.1021/acs.jpca.4c04689)
Supplement: Supplementary file 2 — jp4c04689_si_002.zip [file jp4c04689_si_002.zip › structures-all/S66/40_Benzene-Neopentane_0.xyz]

          29
 
C    0.311953515   0.561023355   0.496698856
H    0.742136061   1.553369164   0.481565714
C    1.142182350  -0.558074594   0.536061823
H    2.216511250  -0.434250146   0.552350163
C    0.587804139  -1.836687088   0.554144323
H    1.231912374  -2.704841614   0.585221767
C   -0.796657741  -1.996375561   0.532962978
H   -1.226774454  -2.988444328   0.548637092
C   -1.626892924  -0.877473652   0.494168282
H   -2.701122046  -1.001349926   0.479814976
C   -1.072665215   0.401205897   0.475973964
H   -1.716973543   1.269401193   0.445919961
C    0.170467973   0.506131947   4.834693909
C    1.616716623   0.684919357   4.379732609
H    2.032573462   1.618197203   4.763155460
H    2.240115881  -0.135696292   4.738586426
H    1.677325726   0.704310596   3.290798426
C    0.116076604   0.474760830   6.359559536
H   -0.909713447   0.347340405   6.708647251
H    0.711482525  -0.350926042   6.752112865
H    0.504371107   1.402645469   6.782464981
C   -0.378912061  -0.803359985   4.274397850
H   -1.413785696  -0.953635037   4.587069511
H    0.207544506  -1.652333736   4.630209446
H   -0.350132227  -0.803812802   3.184083700
C   -0.670904815   1.670703650   4.318488598
H   -0.649363875   1.706734061   3.228489876
H   -1.710693955   1.566934109   4.632970810
H   -0.295252204   2.621398211   4.700595379
