# Supplementary material for: Advancing Non-Atom-Centered Basis Methods for More Accurate Interaction Energies: Benchmarks and Large-Scale Applications
Source: J Phys Chem A. 2024 Nov 18;128(47):10282–98. doi: 10.1021/acs.jpca.4c04689 (PMC11613648; doi:10.1021/acs.jpca.4c04689)
Supplement: Supplementary file 2 — jp4c04689_si_002.zip [file jp4c04689_si_002.zip › structures-all/S66/62_Pentane-AcNH2_DL.xyz]

          44
 
C   -2.587775946  -0.323105663   0.469458282
H   -2.610388994  -0.876366019  -0.469619453
H   -2.659744024  -1.051886559   1.277714133
H   -3.476035118   0.305624604   0.508961260
C   -1.309559822   0.497394234   0.585062623
H   -1.317250609   1.083261847   1.506341100
H   -1.262376785   1.215573788  -0.236776173
C   -0.056829661  -0.368260294   0.558440149
H   -0.086175263  -1.073358774   1.395875335
H   -0.053809192  -0.976843357  -0.351473927
C    1.231596112   0.440065593   0.632032454
H    1.213283420   1.053561926   1.534593105
H    1.266297340   1.131376624  -0.213105634
C    2.472575188  -0.443144411   0.619221509
H    2.520718813  -1.035263419  -0.294896960
H    3.387734413   0.144089743   0.683908701
H    2.459296942  -1.139364243   1.458618164
C    0.042162221   0.201242089   4.116508007
O    0.069074489   1.386315584   3.824666977
N    1.174742460  -0.550635576   4.219327927
H    2.045682669  -0.128055051   3.950665951
H    1.135804534  -1.542522192   4.350750923
C   -1.248058796  -0.537695408   4.380961895
H   -1.100808740  -1.498416781   4.868086338
H   -1.754286289  -0.696004331   3.430148602
H   -1.886002660   0.089541025   4.996233940
 He  -2.056105614  -0.814631760   2.712670326
 He   0.450477481   1.275397658   3.061309099
 He   2.183553934  -0.465158105   3.119983435
 He  -0.000616940  -0.223624870   3.209630251
 He  -1.271122813   0.002623677   3.422755003
 He   1.193693638  -0.220401838   3.023562670
 He   1.581394792  -1.176062942   3.106907845
 He  -1.693854928   0.225492105   3.525843620
 He  -0.752815723  -1.121698022   3.431537628
 He  -2.357924700  -0.933259189   1.995192170
 He   0.831880391   1.164479852   2.297950983
 He   2.321425438  -0.802261174   2.289300680
 He  -0.043396100  -0.648491800   2.302752733
 He  -1.294186711   0.542942762   2.464548111
 He   1.212644935   0.109831870   1.827797532
 He   2.026984930  -0.809603691   1.863064647
 He  -1.501707435   0.361443162   2.055453062
 He  -0.404822677  -0.744979143   1.994988918
