# Supplementary material for: Advancing Non-Atom-Centered Basis Methods for More Accurate Interaction Energies: Benchmarks and Large-Scale Applications
Source: J Phys Chem A. 2024 Nov 18;128(47):10282–98. doi: 10.1021/acs.jpca.4c04689 (PMC11613648; doi:10.1021/acs.jpca.4c04689)
Supplement: Supplementary file 2 — jp4c04689_si_002.zip [file jp4c04689_si_002.zip › structures-all/S66/22_AcOH-Uracil_irG.xyz]

          55
 scaling factor:   1.700000    
C   -1.113626122   1.327020049   0.275167048
O   -0.467082649   2.349387884   0.461537451
O   -0.578089416   0.136920482   0.049617473
H    0.413320363   0.203256607   0.055487107
C   -2.611424685   1.286189556   0.277361304
H   -3.006648779   2.276885509   0.465789825
H   -2.964256287   0.915258706  -0.682001233
H   -2.953114271   0.591798186   1.041240454
N    4.188697338   1.087953329   0.182881579
H    4.581902504   0.172563151   0.011162147
C    5.110225201   2.136069059   0.364334673
O    6.307371616   1.917773247   0.311454713
C    4.471158981   3.415531397   0.604941845
H    5.090693951   4.282456398   0.756419122
C    3.124074936   3.495521545   0.634323061
H    2.601234913   4.423968315   0.809621274
N    2.320344210   2.404839516   0.443917036
H    1.296292424   2.474787235   0.467707306
C    2.820276737   1.154616714   0.209744811
O    2.108244419   0.165111870   0.036274638
Kr   0.769749999   2.245234013   0.434154004
He   1.095502019   0.143031001   0.039841998
Kr  -0.363628000   3.620480061   0.697930992
He   1.026463032   0.674763978   0.139424995
Kr  -0.458696008   2.111583948   1.736543059
Kr  -0.475468993   2.587192059  -0.813467979
Kr  -0.389055014   3.063338041   1.541558981
Kr  -0.401098996   3.404836893  -0.289418012
Kr   0.438789994   2.108917952   1.358103037
Kr   0.426746011   2.450417995  -0.472873986
Kr   0.506253004   3.122412920   0.832090974
Kr   0.359281987   1.436923027   0.053139001
Kr   0.327782989  -0.103549004   0.946183026
Kr   0.315739006   0.237949997  -0.884793997
Kr   0.248274997  -0.775543988  -0.358781010
He   0.466589004   0.718671978   0.689584017
He   0.628037989   2.175532103   0.420356005
He   0.812981009   2.164891958   1.051612020
He   0.799668014   2.389645100  -0.177803993
He   0.620083988   2.849576950   0.543613017
He   1.042307973   1.708497047   0.330370009
Kr   0.928676009  -0.319487005  -0.039464999
Kr   1.565099001   0.738987029   1.064826965
Kr   1.545866013   1.063655019  -0.711129010
Ar   1.624601960   1.591032028   1.220435977
Ar   1.605370045   1.915699959  -0.555519998
He   0.987069011   3.220081091   0.607304990
He   1.103121996   2.844034910   1.172626972
He   1.089808941   3.068789005  -0.056790002
Kr   2.122060061  -0.068121001   1.312077045
Kr   2.094428062   0.398344994  -1.239527941
Kr   1.282312036  -0.339309990   0.899787009
Kr   1.262470961  -0.004374000  -0.932334006
Kr   0.950631976   0.690439999  -0.087706000
Kr   1.610844970  -0.952314019  -0.395251006
