# Supplementary material for: Advancing Non-Atom-Centered Basis Methods for More Accurate Interaction Energies: Benchmarks and Large-Scale Applications
Source: J Phys Chem A. 2024 Nov 18;128(47):10282–98. doi: 10.1021/acs.jpca.4c04689 (PMC11613648; doi:10.1021/acs.jpca.4c04689)
Supplement: Supplementary file 2 — jp4c04689_si_002.zip [file jp4c04689_si_002.zip › structures-all/S66/27_Benzene-Pyridine_pi-pi_SL.xyz]

          34
 
C    0.818746984   0.864172339   0.188286111
H    1.466113567   1.716667652   0.344721407
C    1.368997097  -0.390523940  -0.066698179
H    2.443036318  -0.511861920  -0.110574439
C    0.534378588  -1.488493204  -0.271888047
H    0.960848272  -2.461564302  -0.475507498
C   -0.849115610  -1.330507398  -0.219896436
H   -1.497069478  -2.181860209  -0.379553199
C   -1.399485469  -0.076030202   0.040434167
H   -2.472686768   0.044907779   0.093382061
C   -0.565292299   1.021403313   0.242279202
H   -0.992556691   1.993661284   0.446258157
N   -2.398432016   0.162140876   3.520411253
C   -1.783546090   1.319808722   3.800475597
H   -2.431150198   2.172980070   3.962987661
C   -0.401331156   1.460656404   3.890646458
H    0.030517600   2.424306631   4.121862888
C    0.399620235   0.343677104   3.676432371
H    1.477189422   0.414061397   3.731266975
C   -0.220931664  -0.864977896   3.382772923
H    0.354842842  -1.760599852   3.198698044
C   -1.611445904  -0.903015792   3.317323446
H   -2.120298862  -1.831469178   3.088480711
 He  -1.505465746  -0.489522994   1.678878784
 He  -2.435559273   0.103524327   1.806896687
 He   0.444610715  -1.624546528   1.463405013
 He  -1.388051391   1.656734943   2.123366833
 He  -1.808684111  -2.006664753   1.354463816
 He   0.609183609   0.603924751   1.932359219
 He   1.471651554   1.065364480   2.037994146
 He  -0.483311713   1.241029859   2.066462755
 He  -0.535023630  -1.097742677   1.581438303
 He   0.699757338   1.016891360   2.027582407
 He   0.005943060   0.830559075   1.926206589
