# Supplementary material for: Advancing Non-Atom-Centered Basis Methods for More Accurate Interaction Energies: Benchmarks and Large-Scale Applications
Source: J Phys Chem A. 2024 Nov 18;128(47):10282–98. doi: 10.1021/acs.jpca.4c04689 (PMC11613648; doi:10.1021/acs.jpca.4c04689)
Supplement: Supplementary file 2 — jp4c04689_si_002.zip [file jp4c04689_si_002.zip › structures-all/S66/59_Ethyne-Water_CH-O_wgc.xyz]

           8
 
C   -1.006867170  -0.030568212  -0.024772855
H    0.059003331  -0.060939737  -0.049365617
C   -2.218743801   0.003173470   0.002599196
H   -3.279277325   0.033524904   0.027200481
O    2.263904572  -0.145570055  -0.115470812
H    2.834260941  -0.735339463   0.381556123
H    2.835900545   0.205417961  -0.800842941
He   1.166832089  -0.118980184  -0.094660893
