# Supplementary material for: Advancing Non-Atom-Centered Basis Methods for More Accurate Interaction Energies: Benchmarks and Large-Scale Applications
Source: J Phys Chem A. 2024 Nov 18;128(47):10282–98. doi: 10.1021/acs.jpca.4c04689 (PMC11613648; doi:10.1021/acs.jpca.4c04689)
Supplement: Supplementary file 2 — jp4c04689_si_002.zip [file jp4c04689_si_002.zip › structures-all/S66/41_Uracil-Pentane_SL.xyz]

          41
 
N   -0.208904773  -0.964582622   0.534761012
H   -0.224150985  -1.973109365   0.605083883
C   -1.446342111  -0.344581127   0.306658566
O   -2.461236715  -1.010791659   0.197891966
C   -1.357782245   1.103185534   0.228143781
H   -2.256572247   1.667730689   0.049847312
C   -0.163003191   1.709892631   0.381126314
H   -0.046290461   2.782445908   0.333349675
N    0.985452116   1.000824094   0.611206353
H    1.867559791   1.466927767   0.744784296
C    1.027020931  -0.379170120   0.712647259
O    2.049196720  -0.997395456   0.937259793
C    1.141412497   2.357031584   4.057078362
H    0.710563838   2.668080330   3.104295492
H    0.507178545   2.762464762   4.845325947
H    2.124292612   2.817478895   4.150199890
C    1.214428902   0.838160574   4.146596432
H    1.644812584   0.548597693   5.107887268
H    1.889018536   0.447000027   3.381478310
C   -0.150356263   0.179993927   3.991779804
H   -0.821600497   0.548869729   4.773398876
H   -0.597827137   0.490258932   3.041879416
C   -0.094067320  -1.340692639   4.051415443
H    0.329538167  -1.643123031   5.012051582
H    0.597454429  -1.702571511   3.286912918
C   -1.463350296  -1.982565880   3.867641687
H   -1.901729226  -1.709108114   2.907456160
H   -1.406411409  -3.069334269   3.911698818
H   -2.151313066  -1.654219866   4.646874428
 He   0.186651722  -1.837840438   1.945998430
 He   1.878289223   0.956963897   2.063131332
 He  -2.181483030  -1.359949827   1.552674055
 He   0.332136691   2.725263119   1.718822598
 He  -0.403365970  -0.237161845   1.788320184
 He   0.438332319  -0.099588096   2.352213621
 He   1.099940538   0.919492364   2.378901482
 He   0.977564692  -1.169044018   2.494337559
 He  -1.454846144  -1.163573503   2.087150097
 He   0.489204645   2.033462048   2.219102383
 He  -1.089691401   0.826027632   2.500771284
 He  -0.874696851   2.215097666   2.447586536
