# Supplementary material for: Advancing Non-Atom-Centered Basis Methods for More Accurate Interaction Energies: Benchmarks and Large-Scale Applications
Source: J Phys Chem A. 2024 Nov 18;128(47):10282–98. doi: 10.1021/acs.jpca.4c04689 (PMC11613648; doi:10.1021/acs.jpca.4c04689)
Supplement: Supplementary file 2 — jp4c04689_si_002.zip [file jp4c04689_si_002.zip › structures-all/S66/47_Benzene-Benzene_TS_0.xyz]

          24
 
C    0.729188681   1.113101244   0.326728255
H    1.303215861   2.014222383   0.159160271
C    1.375087380  -0.119366355   0.412776947
H    2.450514793  -0.174623996   0.313307196
C    0.635039806  -1.280553341   0.629385412
H    1.136334538  -2.236017466   0.700217128
C   -0.750985622  -1.209654331   0.757890344
H   -1.324525952  -2.111412764   0.924198925
C   -1.397034407   0.022670815   0.673089623
H   -2.472425461   0.078488261   0.773997962
C   -0.656897306   1.184296250   0.458338588
H   -1.157828450   2.140587091   0.395096093
C    0.158106193   0.152890325   4.085882664
H    0.280232608   0.378373772   3.035456419
C   -0.932975352  -0.602008283   4.513218880
H   -1.653479934  -0.958522558   3.789524794
C   -1.093675375  -0.896133602   5.866168976
H   -1.940782905  -1.482102156   6.196416855
C   -0.161792800  -0.435080230   6.794663429
H   -0.285686284  -0.663046420   7.844670773
C    0.929792285   0.320021808   6.369422913
H    1.652911425   0.677855015   7.089805603
C    1.088596225   0.613506854   5.015931606
H    1.935854077   1.199581623   4.685884476
