# Supplementary material for: Advancing Non-Atom-Centered Basis Methods for More Accurate Interaction Energies: Benchmarks and Large-Scale Applications
Source: J Phys Chem A. 2024 Nov 18;128(47):10282–98. doi: 10.1021/acs.jpca.4c04689 (PMC11613648; doi:10.1021/acs.jpca.4c04689)
Supplement: Supplementary file 2 — jp4c04689_si_002.zip [file jp4c04689_si_002.zip › structures-all/S66/22_AcOH-Uracil_msG.xyz]

         158
 
C   -1.113626122   1.327020049   0.275167048
O   -0.467082649   2.349387884   0.461537451
O   -0.578089416   0.136920482   0.049617473
H    0.413320363   0.203256607   0.055487107
C   -2.611424685   1.286189556   0.277361304
H   -3.006648779   2.276885509   0.465789825
H   -2.964256287   0.915258706  -0.682001233
H   -2.953114271   0.591798186   1.041240454
N    4.188697338   1.087953329   0.182881579
H    4.581902504   0.172563151   0.011162147
C    5.110225201   2.136069059   0.364334673
O    6.307371616   1.917773247   0.311454713
C    4.471158981   3.415531397   0.604941845
H    5.090693951   4.282456398   0.756419122
C    3.124074936   3.495521545   0.634323061
H    2.601234913   4.423968315   0.809621274
N    2.320344210   2.404839516   0.443917036
H    1.296292424   2.474787235   0.467707306
C    2.820276737   1.154616714   0.209744811
O    2.108244419   0.165111870   0.036274638
Kr   0.769749999   2.245234013   0.434154004
He   1.095502019   0.143031001   0.039841998
Ne  -4.057386875   1.398221970   0.307767987
Ne  -3.815277100   0.489185005   0.136629000
He  -3.822906017   2.340127945   0.482955009
He  -2.486619949   0.261950999  -0.806993008
He  -3.541584969   0.343688995  -0.784807980
He  -3.769371033   0.655040979   1.058405042
He  -3.476556063   0.518087983   1.666656971
He  -2.475477934  -0.061510000   0.916248977
He  -3.530442953   0.020228000   0.938432992
Kr  -0.363628000   3.620480061   0.697930992
Kr  -0.681544006  -1.134171963  -0.186775997
He   1.026463032   0.674763978   0.139424995
Ne  -2.727129936  -0.135426998   0.012974000
He  -2.941332102   3.079399109   0.615038991
He  -2.341512918   2.747222900   0.549138010
He  -3.587367058   2.843750954   0.575336993
He  -3.029572964   0.112745002  -0.831250012
He  -3.018430948  -0.210715994   0.891991973
He  -2.991281986  -0.041382000   1.559116960
Ne  -1.104246020   1.061054945   1.701159954
Ne  -1.123005986   1.592985034  -1.150825977
Ne  -0.206432998   1.049113035   1.372460008
Ne  -0.221118003   1.465487957  -0.859970987
Kr  -0.458696008   2.111583948   1.736543059
Kr  -0.475468993   2.587192059  -0.813467979
Kr  -0.389055014   3.063338041   1.541558981
Kr  -0.401098996   3.404836893  -0.289418012
Kr   0.438789994   2.108917952   1.358103037
Kr   0.426746011   2.450417995  -0.472873986
Kr   0.506253004   3.122412920   0.832090974
Kr   0.359281987   1.436923027   0.053139001
Kr  -1.360911012   2.248358011   1.395949006
Kr  -1.372954965   2.589857101  -0.435027987
Kr  -1.293447971   3.261852980   0.869935989
Kr  -0.569702983  -0.100883000   1.324622989
Kr  -0.586476028   0.374724001  -1.225388050
Kr  -0.644073009  -0.918528974   0.800572991
Kr  -0.656117022  -0.577030003  -1.030405045
Kr   0.327782989  -0.103549004   0.946183026
Kr   0.315739006   0.237949997  -0.884793997
Kr   0.248274997  -0.775543988  -0.358781010
Kr  -1.471917987   0.035891000   0.984028995
Kr  -1.483962059   0.377389997  -0.846948028
Kr  -1.548465967  -0.720013976   0.128949001
He   0.466589004   0.718671978   0.689584017
Ne  -2.602045059   1.020225048   1.703354955
Ne  -2.532077074   1.962702036   1.558109999
Ne  -2.546761036   2.379076958  -0.674320996
Ne  -3.518616915   1.564097047  -0.819930971
He  -2.953380108   2.792300940   1.099887013
He  -2.960223913   2.986346960   0.059491001
He  -3.626153946   2.228126049   0.999086976
He  -3.632997036   2.422173023  -0.041308999
He  -2.969551086   1.065397978  -1.486986041
He  -3.017524004   0.399843007  -1.316099048
He  -2.344750881   0.964017987  -1.215299010
Kr   7.508284092   2.401891947   0.386952996
He   5.848898888   4.588108063   0.804085016
Ne   1.731835008   3.893315077   0.722122014
He   1.875283003   4.795220852   0.885353029
He   0.628037989   2.175532103   0.420356005
He   0.812981009   2.164891958   1.051612020
He   0.799668014   2.389645100  -0.177803993
He   0.620083988   2.849576950   0.543613017
He   1.042307973   1.708497047   0.330370009
Kr   0.928676009  -0.319487005  -0.039464999
Kr   1.565099001   0.738987029   1.064826965
Kr   1.545866013   1.063655019  -0.711129010
He   4.891126156  -0.572731018  -0.128435999
He   5.360353947  -0.075802997  -0.042672001
He   4.203104973  -0.542320013  -0.115425996
Ne   5.695610046   2.937549114   1.422274947
Ne   5.676376820   3.262216091  -0.353680998
Kr   6.797146797   0.737311006   0.090346999
Ne   3.923383951   4.735785961   0.852232993
Ne   5.056543827   4.217010975   1.662881970
Ne   5.037311077   4.541678905  -0.113073997
He   4.781469822   5.027750015   0.896017015
He   5.469491959   4.997340202   0.883006990
He   5.869144917   4.034090042   0.702584028
Ne   3.709459066   4.297000885   1.692263007
Ne   3.690227032   4.621668816  -0.083691999
He   2.292011023   5.169262886   0.949218988
He   2.980031967   5.138852119   0.936209023
Ar   1.624601960   1.591032028   1.220435977
Ar   1.605370045   1.915699959  -0.555519998
He   0.987069011   3.220081091   0.607304990
He   1.103121996   2.844034910   1.172626972
He   1.089808941   3.068789005  -0.056790002
Kr   2.598020077  -1.015351057  -0.184833005
Ar   4.202785969   0.850117028   1.483863950
Ar   4.174609184   1.325790048  -1.118101001
Ar   4.539885044   0.092511997   0.979803026
Ar   4.519291878   0.440154999  -0.921828985
He   4.823523045  -0.491367012   0.425150990
He   4.812250137  -0.301050007  -0.615894973
Ne   5.125677109   1.875216007   1.791218996
Ne   5.094772816   2.396922112  -1.062549949
Ne   5.463212013   1.110262990   1.327353001
Ne   5.439021111   1.518635035  -0.906472027
Kr   6.321187973   1.684540033   1.587257028
Kr   6.293556213   2.151005983  -0.964348018
Kr   6.658183098   0.928686023   1.073621035
Kr   6.638342857   1.263620973  -0.758499980
Kr   7.153144836   2.087260008   1.280063033
Kr   7.133304119   2.422194958  -0.552057981
Kr   6.799895763   3.117495060   0.292813987
Kr   7.481678009   1.474254966  -0.014975000
Kr   5.809971809   0.800346971  -0.120071001
Ne   4.486610889   3.154678106   2.031826019
Ne   4.455707073   3.676383972  -0.821942985
Ne   3.139527082   3.234668970   2.061207056
Ne   3.108623028   3.756373882  -0.792560995
Ne   2.795279026   4.112955093   1.905130029
Ne   2.771087885   4.521327972  -0.328694999
Ne   3.477061987   2.469716072   1.597340941
Ne   3.452871084   2.878087997  -0.636484027
He   2.370887995   4.897582054   1.436679006
He   2.359613895   5.087897778   0.395631999
Ar   2.334433079   2.167002916   1.744899988
Ar   2.306256056   2.642676115  -0.857065976
Ar   1.989750028   3.052638054   1.548627973
Ar   1.969156027   3.400280952  -0.353004992
Ne   2.835728884   0.893764019   1.636628985
Ne   2.804825068   1.415470004  -1.217139959
Ne   3.173263073   0.128811002   1.172762990
Ne   3.149072886   0.537182987  -1.061061978
Kr   2.122060061  -0.068121001   1.312077045
Kr   2.094428062   0.398344994  -1.239527941
Kr   2.459055901  -0.823975980   0.798440993
Kr   2.439214945  -0.489039987  -1.033679962
Kr   3.282551050  -0.278405994  -0.290154994
Kr   1.282312036  -0.339309990   0.899787009
Kr   1.262470961  -0.004374000  -0.932334006
Kr   0.950631976   0.690439999  -0.087706000
Kr   1.610844970  -0.952314019  -0.395251006
