# Supplementary material for: Advancing Non-Atom-Centered Basis Methods for More Accurate Interaction Energies: Benchmarks and Large-Scale Applications
Source: J Phys Chem A. 2024 Nov 18;128(47):10282–98. doi: 10.1021/acs.jpca.4c04689 (PMC11613648; doi:10.1021/acs.jpca.4c04689)
Supplement: Supplementary file 2 — jp4c04689_si_002.zip [file jp4c04689_si_002.zip › structures-all/S66/52_Benzene-AcOH_OH-pi_DL.xyz]

          28
 
C    0.964080393   0.875093281   0.378013641
H    1.659829617   1.699930787   0.446042269
C    1.431057096  -0.413133442   0.118991517
H    2.489524603  -0.587209165  -0.017012615
C    0.534127653  -1.477638841   0.042417552
H    0.896961272  -2.477388382  -0.152011991
C   -0.830326796  -1.253604054   0.220856115
H   -1.525760055  -2.079624414   0.164116547
C   -1.297587156   0.034412611   0.480242640
H   -2.354396105   0.208016112   0.628560960
C   -0.400445074   1.099779248   0.561601341
H   -0.760455132   2.093768835   0.784756958
C   -0.119855165   0.534389377   4.360081196
O   -0.588044763   1.583835959   3.980820894
O    0.283357412  -0.443173885   3.520795822
H    0.114652589  -0.117260292   2.619390726
C    0.090099134   0.137402311   5.791486740
H   -0.219867021   0.946738899   6.441475868
H   -0.485981584  -0.759221673   6.008438110
H    1.138596535  -0.098729782   5.956505775
 He  -0.057046633   0.288419574   1.933460832
 He  -0.645514905   1.753813624   2.915466309
 He  -0.243624106  -0.283978373   2.507278204
 He   0.241456687   0.647957325   3.032725334
 He  -0.228745863   0.694099426   1.247531056
 He  -0.702984989   1.923791289   1.850111604
 He  -0.770605624  -0.124782890   1.493760467
 He   0.602768540   0.761525333   1.705369473
