# Supplementary material for: Advancing Non-Atom-Centered Basis Methods for More Accurate Interaction Energies: Benchmarks and Large-Scale Applications
Source: J Phys Chem A. 2024 Nov 18;128(47):10282–98. doi: 10.1021/acs.jpca.4c04689 (PMC11613648; doi:10.1021/acs.jpca.4c04689)
Supplement: Supplementary file 2 — jp4c04689_si_002.zip [file jp4c04689_si_002.zip › structures-all/S66/15_Peptide-Peptide_irG.xyz]

          73
 scaling factor:   1.700000    
C   -0.701502919  -0.290627688   2.406884432
H   -1.183295965   0.395647764   3.098874331
H    0.349561572  -0.030321572   2.307832956
H   -0.794056833  -1.291605473   2.824039221
C   -1.448546290  -0.244876638   1.091815352
O   -2.660449982  -0.428479075   1.034345746
N   -0.670056581   0.005916557   0.009776912
H    0.326675326   0.122563958   0.141592845
C   -1.227054596   0.089793734  -1.319967508
H   -2.292024374  -0.106501184  -1.240877509
H   -1.077801704   1.079940319  -1.748543501
H   -0.776628494  -0.647999167  -1.983372688
C    2.041774988  -2.351697922   0.686397612
H    2.599999666  -3.261701107   0.480489612
H    1.113083005  -2.358227491   0.122072197
H    1.782555938  -2.328251362   1.743338585
C    2.809410810  -1.097285986   0.350160867
O    2.264224291   0.004150876   0.293188483
N    4.136168957  -1.266099691   0.136412904
H    4.512490273  -2.193345308   0.213170230
C    5.023407459  -0.159633726  -0.152535632
H    4.409214973   0.731176078  -0.232359335
H    5.750821590  -0.020167992   0.644867659
H    5.548397541  -0.319615453  -1.091678023
Ne   0.212359995  -0.013706000   1.314890027
He   0.264661998   0.649222016   1.858852983
He   0.977259994   0.129068002   1.806674004
Ar   0.365958989  -0.702003002  -0.408363998
He   0.221466005   0.668977976   0.742368996
He   0.411574990  -0.556979001   0.590573013
He   0.954373002   0.281953990  -0.359566003
Ne   0.099096999  -1.187356949   3.218795061
Ne   0.133743003  -0.960247993   1.427979946
He   1.158764005   0.091312997   2.338913918
He   0.777431011   0.661260009   2.403815985
He   0.860493004  -0.030328000   2.947770119
He  -0.176079005  -1.825981975   2.768225908
He   1.092826009   0.246829003   0.169304997
He   0.754544973   0.814145029   0.237575993
He   0.944653988  -0.411812007   0.085780002
He   0.837607026   0.122557998   0.781529009
Ne   0.206411004   0.305263013  -1.264909029
Ne   0.363281995  -1.270308018   2.303242922
He   1.047595024  -0.456555009   2.267282963
He  -0.669502020  -2.094826937   2.724585056
Ne  -1.227903008  -1.667747021   0.915637016
Ne  -1.258510947  -1.245092988   0.058502000
Ar  -0.468881994  -1.291406035  -0.150856003
Ne  -1.006410956  -1.333076000  -1.496145010
Ne  -0.162268996  -0.889886022  -1.423609018
Ne   0.635200024  -2.061392069   0.890241027
Ne   1.177039981  -1.733317018   1.673372984
He   0.402314991  -2.723942995   0.299924999
He   1.071787953  -2.693967104   1.921190977
Kr   1.138448000  -0.575101972   0.574886978
He   0.731189013  -1.634886980   0.083273001
He   1.642436981  -1.771814942   2.327560902
Ne   1.858734965  -0.763498008   1.393751979
Kr   1.659347057   1.149842024   0.231735006
Ne   1.426957011  -1.715988040  -0.463452011
He   0.973308980  -2.474847078  -0.676321983
He   0.480336010  -2.712685108  -0.258139014
He   1.922330022  -2.211632013   2.541733027
He   2.415302992  -1.973793030   2.123549938
He   1.330458045  -2.531985044   2.395005941
Kr   2.485610008   0.188862994   1.557755947
Kr   2.042838097  -0.180561006  -0.971378982
Kr   2.002182007   0.934198022   1.158409953
Kr   1.684259057   0.668941021  -0.657576978
Kr   2.888820887   0.274690986  -0.810871005
Kr   2.665836096   1.237326026   0.277451009
Kr   1.321704984  -0.531646013  -0.418738991
Kr   1.036342978   0.364850998   0.224612996
