# Supplementary material for: Advancing Non-Atom-Centered Basis Methods for More Accurate Interaction Energies: Benchmarks and Large-Scale Applications
Source: J Phys Chem A. 2024 Nov 18;128(47):10282–98. doi: 10.1021/acs.jpca.4c04689 (PMC11613648; doi:10.1021/acs.jpca.4c04689)
Supplement: Supplementary file 2 — jp4c04689_si_002.zip [file jp4c04689_si_002.zip › structures-all/S66/17_Uracil-Uracil_BP_DL.xyz]

          32
 
N   -0.729999125   0.022767626   0.000914648
H    0.298422545   0.074004464   0.001623038
C   -1.296824574  -1.240426779   0.001502336
O   -0.594098866  -2.253517389   0.002633705
C   -2.743622303  -1.262331724   0.000479378
H   -3.249590397  -2.211835146   0.000833106
C   -3.422019958  -0.095909208  -0.000922590
H   -4.500896931  -0.049216028  -0.001745463
N   -2.774836779   1.105408907  -0.001418075
H   -3.283838034   1.973877430  -0.002485743
C   -1.391478658   1.237019777  -0.000525382
O   -0.839843690   2.317035198  -0.001001251
N    4.143829346  -1.085703850   0.000499276
H    4.591073036  -0.179130614   0.000886092
C    4.999877453  -2.200321674  -0.001000601
O    6.209329128  -2.048617125  -0.001749800
C    4.285658836  -3.462495089  -0.001504995
H    4.852243423  -4.377525806  -0.002643630
C    2.935489893  -3.466313124  -0.000544899
H    2.358526707  -4.379277706  -0.000863576
N    2.197498322  -2.315432072   0.000905513
H    1.171162128  -2.336874962   0.001582582
C    2.770269394  -1.070767164   0.001456160
O    2.119948387  -0.029548833   0.002692553
 He  -0.005678535  -2.281303167   0.002283331
 He   0.905597866   0.039486699   0.001979543
 He  -0.132050276  -1.598761916   0.001303395
 He   0.436757058  -0.341743976   0.001095152
 He   0.582741797  -2.309088945   0.001932956
 He   1.512773037   0.004968932   0.002336048
 He   1.032724023  -1.957097054   0.001104454
 He   1.603513241  -0.706255615   0.001275656
