# Supplementary material for: Advancing Non-Atom-Centered Basis Methods for More Accurate Interaction Energies: Benchmarks and Large-Scale Applications
Source: J Phys Chem A. 2024 Nov 18;128(47):10282–98. doi: 10.1021/acs.jpca.4c04689 (PMC11613648; doi:10.1021/acs.jpca.4c04689)
Supplement: Supplementary file 2 — jp4c04689_si_002.zip [file jp4c04689_si_002.zip › structures-all/S66/62_Pentane-AcNH2_irG.xyz]

          97
 scaling factor:   1.700000    
C   -2.587775946  -0.323105663   0.469458282
H   -2.610388994  -0.876366019  -0.469619453
H   -2.659744024  -1.051886559   1.277714133
H   -3.476035118   0.305624604   0.508961260
C   -1.309559822   0.497394234   0.585062623
H   -1.317250609   1.083261847   1.506341100
H   -1.262376785   1.215573788  -0.236776173
C   -0.056829661  -0.368260294   0.558440149
H   -0.086175263  -1.073358774   1.395875335
H   -0.053809192  -0.976843357  -0.351473927
C    1.231596112   0.440065593   0.632032454
H    1.213283420   1.053561926   1.534593105
H    1.266297340   1.131376624  -0.213105634
C    2.472575188  -0.443144411   0.619221509
H    2.520718813  -1.035263419  -0.294896960
H    3.387734413   0.144089743   0.683908701
H    2.459296942  -1.139364243   1.458618164
C    0.042162221   0.201242089   4.116508007
O    0.069074489   1.386315584   3.824666977
N    1.174742460  -0.550635576   4.219327927
H    2.045682669  -0.128055051   3.950665951
H    1.135804534  -1.542522192   4.350750923
C   -1.248058796  -0.537695408   4.380961895
H   -1.100808740  -1.498416781   4.868086338
H   -1.754286289  -0.696004331   3.430148602
H   -1.886002660   0.089541025   4.996233940
Ne  -3.748774052  -0.358963013   1.338412046
Ne  -3.282900095   0.530865014   1.413820028
He  -0.774963975   1.694082975   1.564594030
He  -0.628462017  -1.684180021   1.337623000
He   0.666275978   1.022703052   2.143198013
Ne   3.581065893  -0.532369018   1.550655961
Ne   3.154058933   0.378455013   1.601482034
He   1.917011023  -1.750185013   1.400365949
He  -2.677371979  -1.868576050   1.220460057
He  -3.295658112  -1.564962983   1.223521948
He  -1.299622059   1.899950981   1.563595057
He  -1.324033022   1.567728996   2.166503906
He  -1.930380940   1.625709057   1.526146054
He  -0.103804000  -1.890048027   1.338621020
He  -0.115741000  -1.644415021   1.982041001
Ne   2.122323990   1.043218970   1.605219007
He   1.230911970   1.870251060   1.591846943
Ne  -2.629962921  -0.423602998   1.915971994
Ne  -1.725085974  -1.292363048   1.117985964
He  -2.688586950  -1.711804032   1.761705041
He  -3.299655914  -1.073861957   1.788203955
Ne  -1.351747036   0.396896988   2.031577110
Ne  -1.362015963  -0.481597990   1.654222965
Ne  -2.244736910   0.439942986   1.692504048
He  -0.708118021   1.031914949   2.051218987
Ne  -0.099017002  -0.468757987   2.004954100
Ne  -0.070418999   0.453400999   1.753836036
He   0.522957027  -1.124706030   1.940752983
He  -0.726086974  -1.095334053   1.906365991
Ne   1.189409018   0.339567989   2.078546047
Ne   1.179139972  -0.538927019   1.701192975
Ne   0.328844994   1.313889980   1.357120037
He   1.211346984   1.640156984   2.105969906
Ne   2.430387974  -0.543641984   2.065735102
He   2.430454016  -1.799281955   1.942608953
He   3.068428993  -1.190711021   2.003495932
He   1.819385052  -1.161339998   1.969109058
Kr   1.305032015   1.738361955   3.649362087
Kr  -1.166882992   1.034268975   3.999972105
Ar   1.704825997  -1.508219957   3.476789951
He   2.826014042   0.094212003   3.839986086
He   2.504885912  -0.128220007   3.272651911
He   2.365895987   0.599606991   3.754344940
He   2.734003067  -0.568449020   4.003939152
He   0.586474001  -1.829954982   3.815784931
He  -2.534617901  -0.918272018   3.540828943
He  -2.303617001  -0.983437002   2.895181894
Kr  -0.312922001   2.598443031   3.565655947
He   1.804505944   0.637230992   3.787137032
He   1.246593952  -2.180865049   3.849936962
Ne  -0.978734016  -1.806586981   3.731609106
Ne  -1.970549941  -1.634124041   3.764413118
He  -1.995463014   0.069282003   3.266619921
He  -2.505650043  -0.371084005   3.408937931
Ne  -0.062440999  -0.132548004   2.708699942
Ne   0.820527971   0.184992999   2.892513037
Kr  -0.024453999   1.087867975   2.565921068
Kr  -0.263956010   2.015681028   2.740576982
Kr   0.862164021   1.417052031   2.798837900
Kr   0.679944992   2.527657986   3.744450092
Kr  -0.858326972   0.926991999   3.042867899
Kr  -1.073547006   1.932291031   3.544332027
Ar   1.079368949  -0.854973972   2.935738087
He   1.986632943  -0.316482008   3.155946970
He   1.899788022   0.577739000   4.339433193
He   1.823469996   0.334206998   3.312304974
Ne  -0.171603993  -1.294808984   3.770792961
He  -1.813336015  -0.884432018   2.635430098
He  -1.976498961  -0.233741999   2.791786909
He  -1.608392000  -1.401798010   3.041382074
He  -1.196935058  -0.648146987   2.832118988
