# Supplementary material for: Advancing Non-Atom-Centered Basis Methods for More Accurate Interaction Energies: Benchmarks and Large-Scale Applications
Source: J Phys Chem A. 2024 Nov 18;128(47):10282–98. doi: 10.1021/acs.jpca.4c04689 (PMC11613648; doi:10.1021/acs.jpca.4c04689)
Supplement: Supplementary file 2 — jp4c04689_si_002.zip [file jp4c04689_si_002.zip › structures-all/S66/50_Benzene-Ethyne_CH-pi_irG.xyz]

          46
 scaling factor:   1.700000    
C    0.836611927   1.114856005   0.231007904
H    1.485452533   1.979680538   0.214704901
C    1.384187818  -0.166965321   0.260056883
H    2.457684278  -0.296287537   0.266059756
C    0.547479331  -1.281846523   0.286930501
H    0.971917868  -2.275979280   0.313876688
C   -0.836667120  -1.115003705   0.284562796
H   -1.485553503  -1.979568481   0.309697837
C   -1.384162784   0.166850150   0.255605400
H   -2.457644701   0.296459258   0.258540541
C   -0.547498345   1.281748295   0.228977427
H   -0.972141266   2.276001453   0.211160928
C    0.005854661   0.075150177   3.779451609
H    0.002845527   0.057594627   2.715376139
C    0.009515108   0.094731025   4.991827488
H    0.012627516   0.111903958   6.053024769
Ne   1.660305977  -1.491937041   1.193441033
Ne   0.032125000  -2.271955013   1.213417053
Ne  -1.947332025  -0.863197029   1.183060050
Ne  -1.352020979  -2.105112076   1.211050034
Ne  -2.494827986   0.418657005   1.154103041
Ne  -0.029983001   2.313571930   1.107498050
Ne  -1.658164024   1.533555031   1.127475023
Ne   0.838347971   1.148372054   1.681234002
Ne   1.652060986   1.531100035   1.356202960
Ne   1.385923982  -0.133449003   1.710283041
Ne   2.199636936   0.249279007   1.385251999
Ne   0.549215972  -1.248329997   1.737156987
Ne   0.158702999  -0.441727012   1.403771996
Ne   0.938973010  -2.069495916   1.440456986
Ne  -0.834931016  -1.081487060   1.734789014
Ne  -1.382426023   0.200366005   1.705831051
Ne  -0.545762002   1.315265059   1.679203033
Ne  -0.936273992   2.121867895   1.345818996
Ne  -0.156003997   0.494098991   1.382503986
He   0.000402000   0.044332001   1.896603942
He  -0.252074987   0.512175977   2.083758116
He   0.254034996  -0.417228997   2.097301960
Ne   1.000396013   0.603406012   2.865057945
Ne  -0.994075000  -0.482345998   2.888597965
Ne   0.176359996   1.182574987   2.858136892
Ne  -1.033429980   0.523988008   2.872415066
Ne   1.039751053  -0.402929008   2.881241083
Ne  -0.170038998  -1.061514974   2.895519972
He   0.465730011   0.300473988   2.085043907
He  -0.463768989  -0.205526993   2.096014977
