# Supplementary material for: Advancing Non-Atom-Centered Basis Methods for More Accurate Interaction Energies: Benchmarks and Large-Scale Applications
Source: J Phys Chem A. 2024 Nov 18;128(47):10282–98. doi: 10.1021/acs.jpca.4c04689 (PMC11613648; doi:10.1021/acs.jpca.4c04689)
Supplement: Supplementary file 2 — jp4c04689_si_002.zip [file jp4c04689_si_002.zip › structures-all/S66/19_MeOH-Pyridine_wgc.xyz]

          18
 
O   -0.627651751   0.087467268   0.001471285
H    0.343602031   0.122303329  -0.000600445
C   -0.977931201  -1.278555989   0.001238407
H   -2.063392162  -1.342043281   0.005008980
H   -0.614883661  -1.806375861  -0.885383964
H   -0.608640313  -1.808236837   0.884172738
N    2.272336721   0.016432300  -0.001626839
C    2.968704939  -0.008003030  -1.146346450
H    2.384226561   0.015220505  -2.057321787
C    4.358342171  -0.057745893  -1.195031643
H    4.865694523  -0.075037926  -2.148814440
C    5.068715572  -0.083458513   0.000581334
H    6.149051189  -0.121223263   0.001430629
C    4.356467724  -0.058437403   1.195121169
H    4.862266541  -0.076261729   2.149606943
C    2.966914177  -0.008687717   1.144167066
H    2.380908489   0.013986710   2.054285765
He   1.286584496  -0.055049360   0.000230156
