# Supplementary material for: Advancing Non-Atom-Centered Basis Methods for More Accurate Interaction Energies: Benchmarks and Large-Scale Applications
Source: J Phys Chem A. 2024 Nov 18;128(47):10282–98. doi: 10.1021/acs.jpca.4c04689 (PMC11613648; doi:10.1021/acs.jpca.4c04689)
Supplement: Supplementary file 2 — jp4c04689_si_002.zip [file jp4c04689_si_002.zip › structures-all/S66/19_MeOH-Pyridine_irG.xyz]

          38
 scaling factor:   1.700000    
O   -0.627651751   0.087467268   0.001471285
H    0.343602031   0.122303329  -0.000600445
C   -0.977931201  -1.278555989   0.001238407
H   -2.063392162  -1.342043281   0.005008980
H   -0.614883661  -1.806375861  -0.885383964
H   -0.608640313  -1.808236837   0.884172738
N    2.272336721   0.016432300  -0.001626839
C    2.968704939  -0.008003030  -1.146346450
H    2.384226561   0.015220505  -2.057321787
C    4.358342171  -0.057745893  -1.195031643
H    4.865694523  -0.075037926  -2.148814440
C    5.068715572  -0.083458513   0.000581334
H    6.149051189  -0.121223263   0.001430629
C    4.356467724  -0.058437403   1.195121169
H    4.862266541  -0.076261729   2.149606943
C    2.966914177  -0.008687717   1.144167066
H    2.380908489   0.013986710   2.054285765
He   0.590103984   0.903204978  -0.000566000
He   0.504229009   0.626489997   0.624351025
He   0.501564026   0.627385974  -0.625508010
He   1.073794007   0.440196007  -0.001970000
He   1.071256995  -0.121275000  -0.002414000
Ne   0.376632988  -0.759487987  -0.001277000
Kr   0.235204995  -0.184945002   0.930733979
Kr   0.231234998  -0.183610007  -0.931851983
Ar   0.989167988   0.061590001  -0.003408000
He   1.565866947   0.044491000  -2.058412075
He   1.562548995   0.043257002   2.053195000
Ar   2.319612026   1.338206053  -0.001202000
Ar   2.225060940  -1.305341005  -0.002052000
Ar   1.404719949   1.014711976  -0.002518000
Ar   1.335618019  -0.917311013  -0.003140000
Ar   1.381309032   0.393806994   0.900026977
Ar   1.383733034   0.394300997  -0.905462027
Ne   2.107124090   1.159026980  -1.147182941
Ne   2.025949955  -1.110496998  -1.147912979
Ne   2.105333090   1.158342957   1.143329978
Ne   2.024158955  -1.111181974   1.142600060
