# Supplementary material for: Advancing Non-Atom-Centered Basis Methods for More Accurate Interaction Energies: Benchmarks and Large-Scale Applications
Source: J Phys Chem A. 2024 Nov 18;128(47):10282–98. doi: 10.1021/acs.jpca.4c04689 (PMC11613648; doi:10.1021/acs.jpca.4c04689)
Supplement: Supplementary file 2 — jp4c04689_si_002.zip [file jp4c04689_si_002.zip › structures-all/S66/42_Uracil-Cyclopentane_irG.xyz]

          90
 scaling factor:   1.700000    
N    0.195729598  -0.844689250   0.823846400
H    0.450397521  -1.796752930   1.049767971
C   -1.179049253  -0.573684394   0.759483457
O   -1.993646264  -1.456265211   0.966900647
C   -1.476714730   0.811155677   0.437559515
H   -2.506356001   1.115650535   0.363894701
C   -0.468112797   1.682962418   0.234890833
H   -0.638435245   2.721642971  -0.006164102
N    0.845628560   1.305991173   0.326830506
H    1.589692593   1.968879223   0.185959801
C    1.254261494   0.019461868   0.636243999
O    2.422304392  -0.301716387   0.731879473
C    1.056723118  -0.863510311   4.398743629
H    1.510575652  -0.955566525   3.410761118
H    1.601225615  -1.527490616   5.067941189
C    1.111036658   0.602441669   4.831679821
H    2.069326639   1.075340629   4.620955467
H    0.922921300   0.684079230   5.904902935
C   -0.056314971   1.215256214   4.060908318
H    0.217989311   1.304037809   3.007436752
H   -0.340729386   2.206397295   4.412542343
C   -1.173259497   0.177684262   4.231936932
H   -1.898798704   0.201298118   3.420564890
H   -1.717345119   0.382381409   5.154185295
C   -0.450223118  -1.188863516   4.335593700
H   -0.692887664  -1.833019733   3.492233992
H   -0.765329361  -1.716266036   5.234680176
Kr   2.398209095   0.811529994   1.396983027
He   0.666737974  -2.565161943   1.232292056
He   1.192913055  -2.131644964   1.133955956
He  -0.012511000  -2.454984903   1.201480985
Ne  -2.237948895   0.046023000   1.533419013
Kr  -1.650987029  -2.673338890   1.255998015
Ne  -2.535614967   1.430863023   1.211495042
Ne  -1.527012944   2.302669048   1.008826017
Ar   1.801285028   1.422204971   1.233767986
He   1.445534945   2.608700991   0.676281989
Kr   2.764964104  -1.518790007   1.020977020
Ar   0.427491009  -1.470198989   1.965926051
He   0.611810982  -2.261853933   1.704134941
Ne  -1.189156055  -0.241143003   2.171431065
Ne  -0.948463976  -1.160485029   2.065920115
Ne  -0.316311002  -0.079843000   1.815932989
Kr  -2.002682924  -1.158933997   2.229347944
Kr  -1.761638999  -2.089874983   2.074588060
Kr  -0.886094987  -2.017369986   1.342072010
Kr  -2.870784044  -1.476313949   1.922142982
Kr  -3.104384899  -0.790247977   1.037183046
Kr  -2.627393007  -2.484451056   1.439615011
Ne  -1.486821055   1.143697023   1.849506974
Ne  -0.478219002   2.015503883   1.646837950
Ne  -0.714519978   2.790364981   1.138895988
Ne  -0.237527996   1.096161962   1.541327953
Ar   0.836413980   1.609190941   1.614194989
Ar   0.600398004   2.374684095   1.066476941
Ne   1.244155049   0.352003008   2.048192024
Ne   1.484846950  -0.567339003   1.942680955
Kr   2.413268089  -0.004385000   1.994326949
Kr   2.654311895  -0.935325980   1.839566946
Kr   3.286464930   0.145316005   1.589578986
Kr   1.788557053  -1.329902053   1.204594016
He   2.146936893  -0.911485016   2.897270918
Ne  -0.989856005   1.057100058   2.961922884
Ne  -0.652782977   2.005466938   3.000684977
He  -2.697374105   0.105685003   3.266597986
He  -2.294549942   0.121806003   2.708081961
He  -2.346611023  -0.480892986   3.352380991
Ne  -1.383764982  -1.347020030   3.236608028
Ne   0.493818015  -2.030226946   3.624835968
Ne   1.354506969  -2.016349077   3.570147991
Ne   0.274939001  -0.310725987   3.309006929
He  -2.566019058   0.653676987   3.276550055
He  -0.603464007  -2.645971060   3.533265114
He  -0.514796019  -2.376070976   2.905762911
He  -1.244532943  -2.431333065   3.401249886
He   1.668218017  -0.978766978   2.607530117
He   1.544203997  -0.350154996   2.860383034
He   1.680691004  -1.590963006   2.923008919
He   1.003013968  -1.043526053   2.774195910
Ne   1.390293002   0.561343014   3.408792019
Ne   1.042634010   1.288491011   3.116858959
He   0.375631988   1.280837059   2.204205036
He   0.251617998   1.909448981   2.457058907
He   0.388105005   0.668640971   2.519685030
He  -0.289572001   1.216078043   2.370872021
Ne  -0.894002974   0.136585996   2.809048891
He  -1.741155982   0.178097993   2.617332935
He  -1.865170956   0.806710005   2.870187044
He  -1.728682995  -0.434098989   2.932812929
Ne  -0.170966998  -1.229961991   2.912705898
