# Supplementary material for: Advancing Non-Atom-Centered Basis Methods for More Accurate Interaction Energies: Benchmarks and Large-Scale Applications
Source: J Phys Chem A. 2024 Nov 18;128(47):10282–98. doi: 10.1021/acs.jpca.4c04689 (PMC11613648; doi:10.1021/acs.jpca.4c04689)
Supplement: Supplementary file 2 — jp4c04689_si_002.zip [file jp4c04689_si_002.zip › structures-all/S66/25_Pyridine-Pyridine_pi-pi_DL.xyz]

          44
 
N    1.572481394   0.254549146  -0.256481320
C    0.969359875  -0.903160334   0.044526134
H    1.613638878  -1.772181153   0.102345198
C   -0.398158103  -1.028819084   0.280960441
H   -0.818424761  -1.991737127   0.533563614
C   -1.195805192   0.106557794   0.195397317
H   -2.260689735   0.049538650   0.373442799
C   -0.587128282   1.317412376  -0.120105438
H   -1.161812186   2.229500055  -0.200462580
C    0.788547337   1.339705706  -0.332240522
H    1.288432002   2.268794298  -0.578526914
N   -0.533723295  -1.515861630   3.844143629
C   -1.466201305  -0.555232167   3.917994976
H   -2.468990564  -0.886186957   4.160187721
C   -1.204198360   0.795836270   3.708615541
H   -2.002756119   1.520341635   3.786886692
C    0.095229007   1.185077548   3.398347139
H    0.337213576   2.224076033   3.222475767
C    1.074788332   0.202179387   3.314985514
H    2.097089529   0.448925138   3.066548586
C    0.712308586  -1.122958422   3.548178673
H    1.456169367  -1.908513069   3.491729975
 He  -0.723524272  -1.833111882   1.637090325
 He   1.747350693   0.319341153   0.851195335
 He   1.561149001  -1.817625046   1.232140183
 He  -0.028002540  -1.060198903   1.370033264
 He   1.004502654  -0.534713745   1.134679198
 He  -1.908525944   0.298304528   1.485167027
 He  -0.279014319   1.619633675   0.994088352
 He  -0.765460491   0.466064364   1.263047218
 He  -1.442126870   1.993113875   1.128653884
 He   0.036964457   0.708059788   1.084504604
 He   0.035957813   1.217133880   1.001044631
 He  -0.628623784  -1.674486756   2.740617037
 He   1.922220230   0.384133130   1.958871961
 He   1.508659244  -1.863069057   2.361934900
 He   0.342153043  -1.091578603   2.459105968
 He   1.039645553  -0.166267186   2.224832296
 He  -1.556362152   0.547070384   2.596891165
 He   0.029099623   1.921854854   2.108282089
 He  -0.335115701   0.825571001   2.330697298
 He  -1.722441554   1.756727815   2.457770348
 He  -0.714618444   0.076413788   2.501249790
 He  -1.216516376   0.165473461   2.580616236
