# Supplementary material for: Advancing Non-Atom-Centered Basis Methods for More Accurate Interaction Energies: Benchmarks and Large-Scale Applications
Source: J Phys Chem A. 2024 Nov 18;128(47):10282–98. doi: 10.1021/acs.jpca.4c04689 (PMC11613648; doi:10.1021/acs.jpca.4c04689)
Supplement: Supplementary file 2 — jp4c04689_si_002.zip [file jp4c04689_si_002.zip › structures-all/S66/02_Water-MeOH_DL.xyz]

          13
 
O   -0.525329769  -0.050971083  -0.314516872
H   -0.942006648   0.747901618   0.011252816
H    0.403696537   0.059785981  -0.073568366
O    2.316633224   0.045500848   0.071858391
H    2.684616089  -0.526576579   0.749386728
C    2.781638384  -0.426129073  -1.190300703
H    2.350821257   0.224964619  -1.943414807
H    3.867602110  -0.375336200  -1.264612675
H    2.453295708  -1.445998549  -1.389381409
 He   1.041342139   0.055024270  -0.025092781
 He   0.433387250   0.041007485  -0.857482851
 He   1.678987622   0.050262559   0.023382805
 He   1.392104268   0.132986054  -1.400448799
