# Supplementary material for: Advancing Non-Atom-Centered Basis Methods for More Accurate Interaction Energies: Benchmarks and Large-Scale Applications
Source: J Phys Chem A. 2024 Nov 18;128(47):10282–98. doi: 10.1021/acs.jpca.4c04689 (PMC11613648; doi:10.1021/acs.jpca.4c04689)
Supplement: Supplementary file 2 — jp4c04689_si_002.zip [file jp4c04689_si_002.zip › structures-all/S66/35_Neopentane-Pentane_0.xyz]

          34
 
C   -2.530382872  -0.417575330   0.681306422
H   -2.559885979  -0.982789993  -0.250156194
H   -2.554036140  -1.133864999   1.502657890
H   -3.436213493   0.184143752   0.736771345
C   -1.276156783   0.443634927   0.750024855
H   -1.278083801   1.025217891   1.675085425
H   -1.280339003   1.168555617  -0.067158058
C    0.002204702  -0.380716205   0.678992569
H    0.007828937  -1.111413002   1.493831277
H    0.006248662  -0.960522711  -0.248820454
C    1.268333435   0.462396353   0.749369144
H    1.262019873   1.044250250   1.674246430
H    1.261634827   1.187057137  -0.068034582
C    2.534966230  -0.380424678   0.680686355
H    2.572440147  -0.945716500  -0.250451863
H    3.431981087   0.234414920   0.735577703
H    2.569207668  -1.095810056   1.502456069
C   -0.000521204   0.063971296   5.241306305
C    0.000550539  -0.076159813   6.761039257
H   -0.886485457   0.387916237   7.194408894
H    0.009802041  -1.126940012   7.054049015
H    0.879210770   0.403504759   7.194682121
C   -1.239976525  -0.617680728   4.667407990
H   -1.263275743  -0.528723598   3.580578566
H   -1.252062201  -1.678957105   4.920421124
H   -2.150920153  -0.165389478   5.062492847
C    1.252083898  -0.593569517   4.667836189
H    1.273410678  -0.505283833   3.580865145
H    1.285214424  -1.654130340   4.921928406
H    2.153896093  -0.122926205   5.062257290
C   -0.014769079   1.543763757   4.866684914
H    0.862996936   2.054350853   5.265640259
H   -0.015293280   1.670218706   3.783033371
H   -0.902875006   2.037097454   5.264472961
