# Supplementary material for: Advancing Non-Atom-Centered Basis Methods for More Accurate Interaction Energies: Benchmarks and Large-Scale Applications
Source: J Phys Chem A. 2024 Nov 18;128(47):10282–98. doi: 10.1021/acs.jpca.4c04689 (PMC11613648; doi:10.1021/acs.jpca.4c04689)
Supplement: Supplementary file 2 — jp4c04689_si_002.zip [file jp4c04689_si_002.zip › structures-all/S66/56_Benzene-MeNH2_NH-pi_DL.xyz]

          31
 
C    0.692315221   1.088292003   0.324841231
H    1.281948805   1.991946816   0.252515793
C    1.318187237  -0.156870082   0.286896080
H    2.393143415  -0.219476357   0.188406810
C    0.558018386  -1.321950436   0.381399870
H    1.043919206  -2.287573814   0.357615411
C   -0.827552378  -1.241421819   0.511685014
H   -1.416700959  -2.145251513   0.585339248
C   -1.453411341   0.003671449   0.548381090
H   -2.528232574   0.065702714   0.649842560
C   -0.693460941   1.168401122   0.456229061
H   -1.178735375   2.134409904   0.485726833
N    0.275064796  -0.222717255   3.858906984
H    0.409683138  -0.178676754   2.855835676
H    0.416557372   0.722429514   4.191379547
C   -1.101034641  -0.629100680   4.136343002
H   -1.258911252  -0.657647669   5.212898254
H   -1.872336864   0.011280131   3.696223974
H   -1.255726695  -1.638668418   3.760721207
 He   0.712517798  -0.171407863   1.999522567
 He  -2.090968847   0.029420992   2.680763483
 He  -1.309384823  -1.807529449   2.702260733
 He   0.369382650  -0.589128315   2.699737787
 He  -1.218493581  -0.418176651   2.940355539
 He   0.508476675   0.844383717   2.902533531
 He   1.015352607  -0.164138973   1.143209338
 He  -2.309600592   0.047561854   1.665303111
 He  -1.363042831  -1.976390481   1.643799901
 He   0.463700533  -0.955539405   1.540568948
 He  -1.335952401  -0.207252607   1.744368434
 He   0.600395918   0.966337860   1.613687396
