# Supplementary material for: Advancing Non-Atom-Centered Basis Methods for More Accurate Interaction Energies: Benchmarks and Large-Scale Applications
Source: J Phys Chem A. 2024 Nov 18;128(47):10282–98. doi: 10.1021/acs.jpca.4c04689 (PMC11613648; doi:10.1021/acs.jpca.4c04689)
Supplement: Supplementary file 2 — jp4c04689_si_002.zip [file jp4c04689_si_002.zip › structures-all/S66/26_Uracil-Uracil_pi-pi_msG.xyz]

         196
 
N    1.376901150   0.839747488   0.734624922
H    1.051812410   1.386223793   1.523355603
C    1.308982730   1.457529783  -0.520654976
O    0.920561373   2.611077785  -0.625976741
N    2.011422873  -1.213208318  -0.098071821
H    1.727285504   0.990842700  -2.611995459
C    2.025736809  -0.697171211  -1.364397407
H    2.297517061  -1.391059995  -2.145645380
C    1.714512348   0.591937780  -1.612487197
H    2.129454136  -2.201520920   0.056829125
C    1.645945072  -0.485205978   1.018718243
O    1.561115980  -0.971816361   2.129809141
N   -1.355460882  -0.836045921   0.734624922
H   -1.030372143  -1.382522345   1.523355603
C   -1.287542462  -1.453828335  -0.520654976
O   -0.899121165  -2.607376337  -0.625976741
N   -1.989982724   1.216909885  -0.098071821
H   -1.705845237  -0.987141132  -2.611995459
C   -2.004296541   0.700872779  -1.364397407
H   -2.276076794   1.394761562  -2.145645380
C   -1.693072081  -0.588236272  -1.612487197
H   -2.108014107   2.205222368   0.056829125
C   -1.624504805   0.488907516   1.018718243
O   -1.539675832   0.975517929   2.129809141
He   0.531664014   0.796835005   1.752781987
Kr   0.737730980   3.635673046  -1.399952054
He   1.611853957   1.637729049  -3.100651026
He   2.247433901   1.580232024  -2.841422081
He   1.057948947   1.237516999  -3.014127016
He   1.823161006   1.066143990  -3.421752930
Ne   2.432049990  -2.089253902  -1.400392056
Ne   1.509940982  -1.983886957  -1.791712999
He   2.542581081  -2.151822090  -2.323844910
He   2.244885921  -2.848407030   0.545484006
He   2.798790932  -2.448194981   0.458961010
He   2.033579111  -2.276822090   0.866586983
Kr   1.743947029  -1.996412039   2.903784037
Kr   2.698760986  -1.400136948   1.677520037
He   0.828436017   1.835322976   2.170644045
He   0.819369972   2.170113087   1.568729997
He   0.995553017   1.182770014   2.314564943
Ne   2.228745937   2.040466070  -1.479040980
Kr   0.566757977   3.322401047   0.399255991
He   1.950662017   0.541742980  -3.259284019
He   1.494843006   1.774731994  -2.566621065
Ne   3.200006008  -1.540503979  -1.245386004
He   2.520894051  -1.840159059  -2.792933941
He   1.847125053  -1.852635026  -2.650290012
He   2.353775978  -1.187605977  -2.936853886
Ne   2.110213995  -0.203621000  -2.759130001
Ne   2.883388996   0.216738001  -2.385296106
Ne   1.165115952  -0.278331012  -2.634778023
He   2.352830887  -2.650619984  -0.590460002
He   2.868547916  -2.320380926  -0.275110006
He   2.361896992  -2.985409975   0.011455000
Kr   1.207312942  -0.260493010   3.155041933
Ar   2.635627985   1.202412009   0.917384028
Ar   2.050582886   1.599890947   1.581771016
Ar   2.543087959   0.609706998   0.154615000
Ar   1.586781979   0.716462016   2.034651995
He   0.272487015   1.161684036   1.410202980
He   1.384958982   1.874055982   2.090456009
He   0.377725989   1.583852053   1.944213033
He   0.460103989   1.734792948   1.077316999
Ne   2.689522028   1.855291009  -0.320210010
Ne  -0.071557000   1.059767962  -0.721099973
Ne   2.143366098   2.263974905   0.349824011
Ne  -0.017906001   1.641268969   0.036022000
Ne   0.355599999   0.433043003  -0.138858005
Kr   2.154926062   2.966722965  -0.446754992
Kr  -0.313802987   2.255431890  -0.805198014
Kr   1.560616016   3.361532927   0.216287002
Kr  -0.211998999   2.850806952  -0.041085001
Kr   0.280506998   1.860623002  -1.468240023
Kr   1.679615974   3.579575062  -1.035989046
Kr  -0.092998996   3.068849087  -1.293360949
Kr   0.764828026   3.882047892  -0.419477999
Kr   1.257333040   2.891865015  -1.846634030
Kr   1.019333959   2.455780029   0.657918990
Ar   3.270149946  -0.850543976   0.084687002
Ar   0.752695978  -1.575873017  -0.280829996
Ar   3.058609962  -1.661291003   0.574195027
Ar   1.218742013  -2.191394091   0.307058007
He   2.401371956   0.793214023  -3.032851934
He   1.394139051   0.503009975  -3.179095984
Ne   3.406276941  -0.299409986  -1.163951993
Ne   0.645196974  -1.094933033  -1.564841986
Ne   2.860120058   0.109274000  -0.493918985
Ne   0.698848009  -0.513432026  -0.807721019
Ne   3.352624893  -0.880909979  -1.921074033
He   2.971604109  -1.588688016  -2.566502094
Ne   3.095052004   0.989699006  -1.412042022
Ne   0.333972991   0.194176003  -1.812932014
Ne   0.506623983   0.993718982  -2.308087111
He   1.796306968  -2.689352989  -0.510271013
He   1.713929057  -2.840295076   0.356624991
Ne   3.026484966  -0.087444998   1.219162941
Ne   0.265404999  -0.882966995   0.818273008
Ne   2.480328083   0.321238995   1.889196992
Ne   0.319056988  -0.301467001   1.575394988
Kr   2.795480967  -0.616171002   2.309030056
Kr   0.326750994  -1.327461958   1.950587988
Kr   2.201170921  -0.221361995   2.972073078
Kr   0.428555995  -0.732088029   2.714700937
Kr   0.921060979  -1.722270966   1.287544966
Kr   0.969838023   0.173665002   2.273068905
Kr   2.574676037  -1.429587007   2.797193050
Kr   0.802061975  -1.940314054   2.539822102
Kr   1.659888983  -1.127114058   3.413703918
Kr   1.716848969  -2.242786884   1.923310995
He  -0.510223985  -0.793133020   1.752781987
Kr  -0.716289997  -3.631972075  -1.399952054
He  -1.590414047  -1.634027004  -3.100651026
He  -1.036507964  -1.233814955  -3.014127016
He  -2.225994110  -1.576529980  -2.841422081
Ne  -2.410609961   2.092956066  -1.400392056
Ne  -1.488500953   1.987589002  -1.791712999
He  -2.521141052   2.155523062  -2.323844910
He  -2.223445892   2.852108955   0.545484006
He  -2.777350903   2.451896906   0.458961010
He  -2.012137890   2.280524015   0.866586983
Kr  -1.722507000   2.000113010   2.903784037
Kr  -2.677320957   1.403838992   1.677520037
He  -0.806995988  -1.831622005   2.170644045
He  -0.974112988  -1.179067969   2.314564943
He  -0.797930002  -2.166410923   1.568729997
Ne  -2.207305908  -2.036763906  -1.479040980
Kr  -0.545318007  -3.318698883   0.399255991
Ar  -2.882106066   1.492985964   0.838527977
He  -1.929221988  -0.538042009  -3.259284019
He  -1.473402977  -1.771029949  -2.566621065
He  -1.762104034  -1.190595031  -3.403204918
Ne  -3.178565979   1.544204950  -1.245386004
He  -2.499453068   1.843860984  -2.792933941
He  -1.825685024   1.856335998  -2.650290012
He  -2.332335949   1.191308022  -2.936853886
Ne  -2.088773012   0.207323000  -2.759130001
Ne  -1.143676043   0.282032996  -2.634778023
Ne  -2.861948967  -0.213036999  -2.385296106
He  -2.331391096   2.654321909  -0.590460002
He  -2.847106934   2.324083090  -0.275110006
He  -2.340456009   2.989110947   0.011455000
Kr  -1.185871959   0.264194995   3.155041933
Ar  -2.614187956  -1.198711038   0.917384028
Ar  -2.029141903  -1.596189022   1.581771016
Ar  -2.521646976  -0.606006026   0.154615000
Ar  -1.565341949  -0.712760985   2.034651995
He  -0.251046002  -1.157982945   1.410202980
He  -0.356285989  -1.580150962   1.944213033
He  -1.363518953  -1.870355010   2.090456009
He  -0.438663989  -1.731091976   1.077316999
Ne   0.092997000  -1.056066990  -0.721099973
Ne  -2.668081999  -1.851590037  -0.320210010
Ne   0.039345998  -1.637567043   0.036022000
Ne  -2.121926069  -2.260272980   0.349824011
Ne  -0.334160000  -0.429340988  -0.138858005
Kr   0.335244000  -2.251730919  -0.805198014
Kr  -2.133486032  -2.963021994  -0.446754992
Kr   0.233438998  -2.847105026  -0.041085001
Kr  -1.539175987  -3.357831001   0.216287002
Kr  -0.259065986  -1.856920958  -1.468240023
Kr  -0.997893989  -2.452079058   0.657918990
Kr   0.114439003  -3.065146923  -1.293360949
Kr  -1.658174992  -3.575872898  -1.035989046
Kr  -0.307843000  -3.752857924  -0.482715994
Kr  -0.800347984  -2.762674093  -1.909872055
Ar  -0.731254995   1.579574943  -0.280829996
Ar  -3.248709917   0.854245007   0.084687002
Ar  -1.197301984   2.195095062   0.307058007
He  -1.372697949  -0.499309003  -3.179095984
He  -2.379931927  -0.789512992  -3.032851934
Ne  -0.623757005   1.098634005  -1.564841986
Ne  -3.384835958   0.303110987  -1.163951993
Ne  -0.677407980   0.517134011  -0.807721019
Ne  -2.838680029  -0.105572000  -0.493918985
Ne  -3.331185102   0.884612024  -1.921074033
He  -2.950162888   1.592389941  -2.566502094
Ne  -0.312532008  -0.190475002  -1.812932014
Ne  -3.073611975  -0.985997975  -1.412042022
Ne  -0.485183001  -0.990016997  -2.308087111
He  -1.774867058   2.693054914  -0.510271013
He  -1.692489028   2.843996048   0.356624991
Ne  -0.243965000   0.886668980   0.818273008
Ne  -3.005043983   0.091146000   1.219162941
Ne  -0.297616005   0.305168986   1.575394988
Ne  -2.458888054  -0.317537010   1.889196992
Kr  -0.305310994   1.331163049   1.950587988
Kr  -2.774040937   0.619871974   2.309030056
Kr  -0.407115996   0.735789001   2.714700937
Kr  -2.179730892   0.225062996   2.972073078
Kr  -0.899621010   1.725973010   1.287544966
Kr  -0.780620992   1.944015026   2.539822102
Kr  -2.553236008   1.433289051   2.797193050
Kr  -1.202903986   1.256304979   3.350466013
Kr  -1.695409060   2.246488094   1.923310995
Kr  -0.948397994  -0.169963002   2.273068905
