# Supplementary material for: Advancing Non-Atom-Centered Basis Methods for More Accurate Interaction Energies: Benchmarks and Large-Scale Applications
Source: J Phys Chem A. 2024 Nov 18;128(47):10282–98. doi: 10.1021/acs.jpca.4c04689 (PMC11613648; doi:10.1021/acs.jpca.4c04689)
Supplement: Supplementary file 2 — jp4c04689_si_002.zip [file jp4c04689_si_002.zip › structures-all/S66/53_Benzene-AcNH2_NH-pi_irG.xyz]

          73
 scaling factor:   1.700000    
C    0.855560720   0.358532459   1.049754262
H    1.513825536   0.902679563   1.712765813
C    1.342897177  -0.675378680   0.251157403
H    2.392883778  -0.933344722   0.281963050
C    0.477806598  -1.376701117  -0.587815762
H    0.856083989  -2.178907633  -1.206824303
C   -0.874829829  -1.042556167  -0.630451798
H   -1.545405746  -1.585700154  -1.282416105
C   -1.362397313  -0.007013909   0.165846452
H   -2.411571026   0.253467232   0.130778849
C   -0.498444051   0.693156958   1.006991982
H   -0.866110921   1.490339875   1.638036966
C    0.081929371   0.497530729   4.804728508
O    0.328418732   1.540956974   4.217489243
N   -0.222117871  -0.657475829   4.153561115
H   -0.196917564  -0.664491117   3.146924734
H   -0.377894372  -1.512968183   4.649262905
C    0.104774073   0.402638882   6.313146114
H    1.136487842   0.486851186   6.648220062
H   -0.317129850  -0.524004102   6.694171906
H   -0.444690585   1.246485233   6.719916821
He   1.631814957   1.493054986   2.267838001
He   0.982514024   1.428483963   2.047142982
He  -0.748121977   2.080715895   2.193109035
He  -0.182304993   1.727561951   2.021058083
He   2.309945107   0.713607013   1.744636059
He   2.118338108   1.231042027   2.156965017
Ne   1.975960970  -0.773414016   1.552657008
Ne  -2.068548918   0.213005006   1.413733959
He  -1.662230015   1.679412961   1.606166959
He  -1.290536046   2.063067913   2.041044950
Ne   0.587826014  -0.589282990   2.114763975
Ne   0.776060998   0.267453015   2.495321989
He   2.023715973   0.412627995   2.125600100
He   1.506199956   1.007465005   2.524882078
He   1.701537967   1.698984981   1.747856975
Ne   1.075163007  -1.623195052   1.316166997
Ne   2.010974884  -1.625730038   1.119941950
Ne   0.255674005  -1.208858013   1.049674034
Ne   0.210071996  -2.324517012   0.477194011
Ne  -1.142564058  -1.990371943   0.434558004
Ne  -1.630131960  -0.954829991   1.230855942
Ne  -0.694320023  -0.957364976   1.034631014
Ne  -2.449620008  -0.540494025   0.964362979
Ne  -0.766178012  -0.254658997   2.072001934
Ne  -0.577943981   0.602078021   2.452559948
He  -1.571338058   1.288869977   2.002227068
He  -0.873736024   1.595124960   2.450153112
He  -0.678399026   2.286645889   1.673128009
Kr   0.235707000   1.306117058   2.945281029
He  -0.255452007  -0.812758982   2.343705893
He   0.371861011  -0.909610987   2.611222029
He  -0.841349006  -0.611000001   2.644512892
He  -0.091307998  -0.164113998   2.507361889
He  -0.378179014  -1.356495976   2.748373032
Kr   0.626112998   2.778327942   3.967385054
Ar  -1.242236018  -0.934930980   3.358767033
He  -0.008966000   0.116732001   2.989020109
Ne   1.490005016   0.150957003   4.766089916
Ne   1.119590044   0.062793002   3.889007092
Ne  -1.084789038   0.605363011   3.949496984
Kr   1.587404013   1.231078982   4.182941914
Kr  -0.930566013   1.850834966   4.252036095
Kr   1.439604044   2.179685116   4.018607140
Kr  -0.368366003   2.624686003   4.068219185
Kr   1.167875051   1.155004025   3.307207108
Kr  -0.640094995   1.600005031   3.356817961
Kr   0.248973995   2.293402910   3.164031029
Ar   1.061715007  -0.973469019   4.118331909
Ar  -1.505951047  -0.341482013   4.188789845
He   0.597952008  -0.860135019   3.125113010
He   0.460180014  -0.194729000   3.012324095
He  -0.567143977   0.058129001   3.040513992
