# Supplementary material for: Advancing Non-Atom-Centered Basis Methods for More Accurate Interaction Energies: Benchmarks and Large-Scale Applications
Source: J Phys Chem A. 2024 Nov 18;128(47):10282–98. doi: 10.1021/acs.jpca.4c04689 (PMC11613648; doi:10.1021/acs.jpca.4c04689)
Supplement: Supplementary file 2 — jp4c04689_si_002.zip [file jp4c04689_si_002.zip › structures-all/S66/23_AcNH2-Uracil_wgc.xyz]

          22
 
C   -1.232727051   1.211638927  -0.141624063
O   -0.571276665   2.242015839   0.025616787
N   -0.670580506   0.003888780  -0.314281464
H    0.343846947  -0.090560108  -0.308326662
H   -1.244213700  -0.806323707  -0.446682721
C   -2.738245010   1.266757607  -0.155886576
H   -3.077975273   1.646605134   0.804501593
H   -3.202115059   0.302865475  -0.346211106
H   -3.049987555   1.975490451  -0.918597341
N    4.195212841   1.117428660  -0.119541928
H    4.685242176   0.241471469  -0.237480402
C    4.998838902   2.260273695   0.030939771
O    6.214400768   2.164651155   0.015754994
C    4.226246834   3.475589991   0.194083706
H    4.748009682   4.408782959   0.317118824
C    2.877085924   3.413914442   0.188406944
H    2.256681919   4.290275097   0.306083858
N    2.192003965   2.241632938   0.033841185
H    1.159213424   2.232572079   0.033003867
C    2.822893858   1.037163496  -0.128418848
O    2.225705147  -0.026752431  -0.270226330
He   0.686094165   1.334050655  -0.098545074
