# Supplementary material for: Advancing Non-Atom-Centered Basis Methods for More Accurate Interaction Energies: Benchmarks and Large-Scale Applications
Source: J Phys Chem A. 2024 Nov 18;128(47):10282–98. doi: 10.1021/acs.jpca.4c04689 (PMC11613648; doi:10.1021/acs.jpca.4c04689)
Supplement: Supplementary file 2 — jp4c04689_si_002.zip [file jp4c04689_si_002.zip › structures-all/S66/60_Ethyne-AcOH_OH-pi_msG.xyz]

         106
 
C   -0.610562563   0.227503091  -0.170602068
H    0.107385062   0.861436009  -0.634209216
C   -1.386275768  -0.525325477   0.379973531
H   -2.080703259  -1.174067378   0.854379356
C    2.834449530  -0.641431391   0.465936035
O    2.580270529   0.314670861  -0.232901722
O    1.886544943  -1.415771604   1.033622622
H    1.025545597  -1.048472643   0.765851498
C    4.210084915  -1.122881174   0.816086948
H    4.948470592  -0.485331118   0.345236599
H    4.336295128  -1.111026525   1.896122217
H    4.332361698  -2.150725842   0.482852608
He   0.636116028   1.366171956  -1.003337979
He  -2.609433889  -1.678802967   1.223508000
Ne  -1.718273044   0.983196020  -0.723945022
Ne   0.497146994  -0.528190017   0.382741004
He   0.106797002   1.522300005  -1.117768049
He   0.914974988   0.970951021  -0.714052022
Ne  -2.493985891   0.230368003  -0.173369005
Ne  -0.278566003  -1.281018972   0.933315992
He  -2.888293028  -1.283581972   0.934221983
He  -2.080115080  -1.834931016   1.337937951
Ne  -0.610982001   1.084105015   1.000087976
Ne  -0.610143006  -0.629097998  -1.341292024
Ne  -1.300240993   1.368301988   0.401414990
Ne  -1.299584031   0.027270000  -1.431331038
Ne   0.078459002   0.427736998   1.090126991
Ne   0.079115003  -0.913295984  -0.742619991
Ne  -0.028013000   1.454445004   0.338840008
Ne  -0.027356001   0.113412999  -1.493906975
Ne  -0.717233002   1.660928011  -0.366043001
Ne  -0.716835022   0.847495973  -1.477735043
Ne   0.661466002   0.720362008   0.322667986
Ne   0.661863983  -0.093070000  -0.789023995
He   0.510733008   1.559110999  -0.488846004
He   0.511039019   0.934140027  -1.342973948
Ne  -1.386695027   0.331276000   1.550663948
Ne  -1.385856032  -1.381927013  -0.790717006
Ne  -2.075953960   0.615472972   0.951991022
Ne  -2.075297117  -0.725558996  -0.880756021
Ne  -0.697255015  -0.325091988   1.640702963
Ne  -0.696597993  -1.666123986  -0.192044005
Ne  -1.969481945  -0.411235005   1.703277946
Ne  -1.968824983  -1.752267957  -0.129469007
Ne  -2.658701897  -0.204752997   0.998395026
Ne  -2.658303976  -1.018185019  -0.113297001
Ne  -1.280002952  -1.145318031   1.687106967
Ne  -1.279605031  -1.958750010   0.575415015
He  -2.484357119  -1.246770978   1.563143969
He  -2.484050989  -1.871742010   0.709016025
Ne   3.774353027   0.406320989   0.816761017
Ne   3.772305965  -0.659485996  -0.640582025
Kr   1.349807978   0.646555007  -0.473892003
He   0.248684004  -0.838935018   0.613699973
Ne   5.586258888  -1.494066954   1.085615993
Ne   5.001834869  -2.104521036   1.532883048
He   5.725331783  -0.694868982   0.497388005
He   3.636652946  -1.454028964   2.147954941
He   3.632719994  -2.493729115   0.734686017
Kr   2.990418911   1.307592988  -0.959636986
Kr   1.476397038  -2.408694029   1.760357976
He   0.600022018  -0.483455002   0.353231996
Ne   3.751367092  -2.233386040   1.628883004
He   5.207420826   0.141558006  -0.113594003
He   5.708672047  -0.240131006   0.164845005
He   4.522946835   0.079686001  -0.067382999
He   4.077344894  -1.737915993   2.354952097
He   4.169664860  -1.147230029   2.697055101
He   4.761818886  -1.676043987   2.308742046
He   4.073411942  -2.777615070   0.941682994
He   4.164313793  -2.924740076   0.274931014
He   4.757884979  -2.715743065   0.895473003
Ne   2.836093903   0.214886993   1.636831999
Ne   2.832804918  -1.497750044  -0.704959989
Ne   1.979316950   0.259860009   1.214738011
Ne   1.976742029  -1.080729961  -0.618332028
Kr   2.581741095   1.080320001   0.814016998
Kr   2.578799963  -0.450978994  -1.279821038
Kr   2.866796017   1.555516958   0.012995000
Kr   2.864684105   0.456003010  -1.490437031
Kr   3.721900940   0.639684021  -0.755689979
Kr   1.724905968   1.095424056   0.351081014
Kr   1.722794056  -0.004090000  -1.152351022
Kr   2.009578943   1.371835947  -0.721751988
Kr   1.438122034  -0.280501008  -0.079517998
Kr   1.888015032  -0.650121987   2.080542088
Kr   1.885074019  -2.181421041  -0.013296000
Kr   1.602131963  -1.557103038   2.291157961
Kr   1.600020051  -2.656618118   0.787725985
Kr   2.744020939  -1.097010970   1.953071952
Kr   2.741909027  -2.196525097   0.449640006
Kr   2.457237005  -2.472935915   1.522472024
Kr   1.031180978  -0.635017991   1.617606044
Kr   1.029068947  -1.734531999   0.114173003
Kr   0.744395971  -2.010943890   1.187005997
He   1.223762989  -0.257679999   0.842835009
Ne   4.211729050  -0.266562998   1.986982942
Ne   4.208439827  -1.979200006  -0.354808986
Ne   4.496840954   0.238501996   1.226801991
Ne   4.494266987  -1.102087021  -0.606266975
Ne   5.067791939  -0.683583021   1.900354981
Ne   5.065217972  -2.024172068   0.067285001
He   5.146687984   0.305462003   0.422219992
He   5.145487785  -0.319303006  -0.432058990
He   5.541933060  -0.332857013   0.888490021
He   5.540732861  -0.957621992   0.034210999
