# Supplementary material for: Advancing Non-Atom-Centered Basis Methods for More Accurate Interaction Energies: Benchmarks and Large-Scale Applications
Source: J Phys Chem A. 2024 Nov 18;128(47):10282–98. doi: 10.1021/acs.jpca.4c04689 (PMC11613648; doi:10.1021/acs.jpca.4c04689)
Supplement: Supplementary file 2 — jp4c04689_si_002.zip [file jp4c04689_si_002.zip › structures-all/S66/45_Ethyne-Pentane_SL.xyz]

          25
 
C   -0.606189370   0.055874065   0.589004934
H   -1.668036699   0.055776238   0.589011610
C    0.605848730   0.055540867   0.589266241
H    1.667678118   0.054863282   0.589727938
C   -2.530403852  -0.347456008   4.218513966
H   -2.538770437  -1.009409547   3.352103472
H   -2.582322121  -0.973725200   5.109105110
H   -3.432818413   0.261448056   4.185752392
C   -1.269871831   0.507144690   4.229583263
H   -1.286523461   1.180143952   5.089992523
H   -1.244604826   1.141360760   3.340787411
C    0.000046839  -0.331186295   4.270038605
H    0.000049571  -0.948975921   5.173099995
H    0.000113933  -1.019485474   3.420797586
C    1.269945383   0.507189810   4.229670525
H    1.286573172   1.180156946   5.090091705
H    1.244800448   1.141362071   3.340869188
C    2.530467987  -0.347446799   4.218723774
H    2.538847685  -1.009429574   3.352344751
H    3.432846546   0.261484534   4.185997486
H    2.582285166  -0.973661542   5.109357357
 He   1.456239223   0.598112702   1.965298533
 He  -1.456320763   0.598568499   1.964899540
 He   0.302981317  -0.481972307   2.005031824
 He  -1.572479963  -0.476767749   1.970554233
