# Supplementary material for: Advancing Non-Atom-Centered Basis Methods for More Accurate Interaction Energies: Benchmarks and Large-Scale Applications
Source: J Phys Chem A. 2024 Nov 18;128(47):10282–98. doi: 10.1021/acs.jpca.4c04689 (PMC11613648; doi:10.1021/acs.jpca.4c04689)
Supplement: Supplementary file 2 — jp4c04689_si_002.zip [file jp4c04689_si_002.zip › structures-all/S66/01_Water-Water_irG.xyz]

          25
 scaling factor:   1.700000    
O   -0.702196062  -0.056060255   0.009942262
H   -1.022193193   0.846775770  -0.011488714
H    0.257521063   0.042121496   0.005218999
O    2.220870972   0.026716791   0.000620476
H    2.597492695  -0.411663264   0.766744852
H    2.593135357  -0.449496180  -0.744782031
He   0.954446018  -0.387746990   0.014113000
He   0.709392011  -0.220305994   0.635707021
He   0.706385016  -0.251031011  -0.613774002
He   1.024898052   0.164615005   0.000366000
He   0.511533022  -0.736149013   0.023746001
He   0.586915016   0.586809993   0.520374000
He   0.584369004   0.560792983  -0.537662983
He   2.115447998  -0.794113994   1.307054996
He   2.108048916  -0.858438015  -1.262495995
Kr   1.399291992   1.030086994  -0.022140000
Kr   1.379984021  -0.345272005   0.915385008
Kr   1.374794006  -0.390464008  -0.889532983
He   2.264087915   0.013351000   1.382192016
He   2.256138086  -0.055767000  -1.378800988
Kr   1.217249990  -0.794535995   0.024069000
Kr   0.955375016   0.135184005   0.001553000
Kr   2.072074890  -1.261325002   0.033298999
Kr   1.828698039   0.892562985   0.883100986
Kr   1.823508024   0.847370982  -0.921817005
