# Supplementary material for: Advancing Non-Atom-Centered Basis Methods for More Accurate Interaction Energies: Benchmarks and Large-Scale Applications
Source: J Phys Chem A. 2024 Nov 18;128(47):10282–98. doi: 10.1021/acs.jpca.4c04689 (PMC11613648; doi:10.1021/acs.jpca.4c04689)
Supplement: Supplementary file 2 — jp4c04689_si_002.zip [file jp4c04689_si_002.zip › structures-all/S66/24_Benzene-Benzene_pi-pi_irG.xyz]

          95
 scaling factor:   1.700000    
C    0.712645352   1.120995760   0.060540784
H    1.357841611   1.986399174   0.127737164
C    1.258235693  -0.159251899   0.124233522
H    2.324954271  -0.287099868   0.246743038
C    0.426884949  -1.274526715   0.042650428
H    0.850444674  -2.268432617   0.094749950
C   -0.949577868  -1.110074043  -0.100313596
H   -1.594455719  -1.976273656  -0.163713485
C   -1.495525599   0.171050563  -0.161546022
H   -2.563782692   0.299221158  -0.273703128
C   -0.663827598   1.286642909  -0.083401434
H   -1.086900711   2.281000137  -0.132886142
C    1.987760425   1.109757185   3.710319519
H    2.632605553   1.975940943   3.774070263
C    2.533713579  -0.171393901   3.771839380
H    3.601920366  -0.299540937   3.884583473
C    1.702064157  -1.286993980   3.693188906
H    2.125145912  -2.281346321   3.742842436
C    0.325662553  -1.121358991   3.548472166
H   -0.319440067  -1.986769199   3.480839491
C   -0.219897330   0.158873782   3.484506369
H   -1.286525369   0.286702991   3.361327648
C    0.611379623   1.274154544   3.566577196
H    0.187854737   2.268059492   3.514208317
He   2.171591997   1.951578021   0.212402001
He   3.138705015  -0.321920991   0.331407994
He   1.664194942  -2.303253889   0.179415002
Ne   0.774756014   2.570278883   0.059641000
He   2.923310041  -0.842368007   0.311682999
He   0.206772998  -2.770553112   0.030466000
Ne   0.562840998   1.128311038   1.503381014
Ne   0.634036005   2.028639078   1.189383030
Ne   1.492470026   1.088333964   1.283278942
He   1.329951048   2.613425970   0.653693020
He   1.924206972   1.962494016   0.718693018
Ne   1.108430982  -0.151935995   1.567072988
Ne   2.038060904  -0.191912994   1.346971035
Ne   2.122847080   0.707751989   0.902073026
Ne   2.045542002  -1.096083999   0.903191984
Ne   0.243888006  -0.115138002   1.160300016
He   2.891319990  -0.311004996   0.837698996
Ne   0.277079999  -1.267210960   1.485489964
Ne   0.270971000  -2.170717955   1.172611952
Ne   1.206709981  -1.307188034   1.265388012
He   0.769038975  -2.890121937   0.621481001
He   1.416810036  -2.292337894   0.685706019
Ne  -1.099382043  -1.102759004   1.342525959
Ne  -1.105491996  -2.006264925   1.029647946
Ne  -1.963925958  -1.065960050   0.935752988
He  -1.675861001  -2.597963095   0.363018006
Ne  -1.645329952   0.178366005   1.281293988
Ne  -0.715700984   0.138389006   1.061192036
Ne  -2.509874105   0.215164006   0.874520004
Ne  -2.425086975   1.114828944   0.429621994
Ne  -2.502392054  -0.689005971   0.430741012
Ne  -0.813632011   1.293957949   1.359437943
Ne  -0.742437005   2.194287062   1.045441031
Ne  -1.678176045   1.330757022   0.952664971
He  -1.114791989   2.908026934   0.393070012
He  -1.133208036  -1.953528047   3.395714045
He  -2.100294113   0.319945008   3.276201963
He  -0.625913978   2.301301003   3.429081917
He   2.168395042  -2.813220024   3.121706009
Ne   0.266339004  -2.570759058   3.549592018
He  -1.885911942   0.840807974   3.295954943
He  -1.929193974  -0.216665998   3.296772003
He   0.830523014   2.771428108   3.578763962
Ne   2.138385057   1.102476954   2.267565012
Ne   2.142582893   2.006048918   2.580286980
Ne   3.002770901   1.067412972   2.674828053
He   2.713109970   2.597692966   3.247275114
Ne   2.684339046  -0.178673998   2.329085112
Ne   3.548723936  -0.213737994   2.736347914
Ne   3.539254904   0.690494001   3.179963112
Ne   3.465419054  -1.113486052   3.181356907
Ne   1.754510999  -0.140446007   2.548660040
Ne   1.852689028  -1.294273973   2.250433922
Ne   1.783048987  -2.194681883   2.564549923
Ne   2.717073917  -1.329337955   2.657696962
Ne   0.476287991  -1.128638983   2.105716944
Ne   0.406648010  -2.029047012   2.419833899
Ne  -0.453539997  -1.090410948   2.325293064
He  -0.290048987  -2.613832951   2.955008984
He  -0.885519981  -1.964056015   2.889563084
Ne  -0.069271997   0.151593998   2.041752100
Ne   0.795113027   0.116529003   2.449014902
Ne  -0.999100029   0.189821005   2.261327028
Ne  -1.008568048   1.094053030   2.704942942
Ne  -1.082404971  -0.709927022   2.706336975
He  -1.852604985   0.309415996   2.770051003
Ne   0.762004972   1.266875029   2.123822927
Ne   0.766201973   2.170445919   2.436544895
Ne  -0.167823002   1.305101991   2.343398094
He   0.268359005   2.889811993   2.987412930
He  -0.378224999   2.290771961   2.922931910
