# Supplementary material for: Advancing Non-Atom-Centered Basis Methods for More Accurate Interaction Energies: Benchmarks and Large-Scale Applications
Source: J Phys Chem A. 2024 Nov 18;128(47):10282–98. doi: 10.1021/acs.jpca.4c04689 (PMC11613648; doi:10.1021/acs.jpca.4c04689)
Supplement: Supplementary file 2 — jp4c04689_si_002.zip [file jp4c04689_si_002.zip › structures-all/S66/63_Benzene-AcOH_wgc.xyz]

          21
 
C    0.606784940   1.330421805   0.316434503
H    1.246498466   2.202264309   0.330352306
C    1.118084669   0.087248862   0.685116529
H    2.150057554  -0.003886783   0.993758261
C    0.292902291  -1.036087394   0.669107258
H    0.688496888  -2.000961542   0.955377996
C   -1.042831779  -0.916711152   0.288189650
H   -1.682709575  -1.788488269   0.279349029
C   -1.553588390   0.327348977  -0.079943173
H   -2.589234829   0.420289069  -0.377346188
C   -0.728041649   1.450843215  -0.066848338
H   -1.123623848   2.415658712  -0.353861421
C    0.418986887  -0.271678835   4.024976730
O    1.614479542  -0.107728094   4.101492882
O   -0.160514787  -1.483083844   4.224415302
H    0.573936045  -2.084192276   4.417453289
C   -0.602897346   0.772252679   3.704295874
H   -0.124602929   1.743198991   3.657473087
H   -1.055697441   0.539056480   2.741587639
H   -1.387748361   0.766716182   4.456795216
He  -0.126018986   0.116671689   1.954457283
