# Supplementary material for: Advancing Non-Atom-Centered Basis Methods for More Accurate Interaction Energies: Benchmarks and Large-Scale Applications
Source: J Phys Chem A. 2024 Nov 18;128(47):10282–98. doi: 10.1021/acs.jpca.4c04689 (PMC11613648; doi:10.1021/acs.jpca.4c04689)
Supplement: Supplementary file 2 — jp4c04689_si_002.zip [file jp4c04689_si_002.zip › structures-all/S66/28_Benzene-Uracil_pi-pi_msG.xyz]

         186
 
C    0.825769126   1.236524820  -0.040250435
H    1.521013141   2.063125134  -0.082471445
C    1.300159931  -0.062940881   0.127256006
H    2.363657475  -0.242261127   0.207674190
C    0.403523117  -1.128552198   0.198244855
H    0.773753405  -2.137426853   0.324121088
C   -0.967809498  -0.895190477   0.103139944
H   -1.665209055  -1.719983459   0.160427451
C   -1.443508387   0.404483289  -0.062441301
H   -2.507511139   0.585501134  -0.124150164
C   -0.545755506   1.468768716  -0.136247411
H   -0.914221883   2.477422237  -0.267855167
N   -0.274880648   0.671587408   3.218645573
H   -0.648188055   1.573348880   2.955752611
C    1.117266059   0.598600507   3.350659132
O    1.808176398   1.593024254   3.205824852
C    1.596166134  -0.735477209   3.668769121
H    2.653218269  -0.887693107   3.802890301
C    0.716456950  -1.749858379   3.794985771
H    1.022384405  -2.758279085   4.031509876
N   -0.628788948  -1.564826488   3.624893665
H   -1.277536750  -2.327385426   3.723762751
C   -1.203237295  -0.340025425   3.325479031
O   -2.401025772  -0.189202145   3.183366776
He   2.294665098   2.331337929  -0.072733000
He   2.223361015   1.649930000  -0.001560000
He   3.137309074   0.025952000   0.217412993
He   2.661210060   0.517584026   0.139348999
Ne   1.768666029  -1.603899956   0.319539011
Ne  -0.376870990  -2.347723007   0.292531013
He  -2.438860893  -1.988196015   0.150689006
He  -2.367557049  -1.306787968   0.079516001
He  -3.281162977   0.317288011  -0.133889005
He  -2.805063009  -0.174344003  -0.055824999
Ne   0.234638005   2.687938929  -0.230534002
Ne  -1.910897970   1.944115996  -0.257541001
He   1.255799055   2.831676960  -0.180248007
He   1.940039039   2.764466047  -0.138225004
He   2.628870964  -1.010812998   0.305451006
He   3.125457048  -0.534228981   0.278292000
Ne   1.434092999  -1.380933046   1.187443018
Ne   1.524853945  -1.577651978  -0.605002999
Ne  -0.271670997  -1.972293973   1.165971041
Ne  -0.180908993  -2.169013023  -0.626474977
He   1.038967013  -2.905977964   0.421898007
He   1.535552979  -2.429394007   0.394737989
He   0.354727000  -2.838768005   0.379875004
He  -1.399994969  -2.488534927   0.258204013
He  -2.084234953  -2.421324015   0.216180995
He  -2.772725105   1.354053020  -0.221927002
He  -3.269310951   0.877469003  -0.194766998
Ne   0.038677000   2.509228945   0.688471973
Ne   0.129438996   2.312510967  -1.103973985
Ne  -1.667086959   1.917868972   0.667001009
Ne  -1.576325059   1.721150041  -1.125445008
He  -1.179435968   3.245974064  -0.365631998
He  -0.495196015   3.178762913  -0.323608994
He  -1.676020980   2.769390106  -0.338472009
Ne   0.752847016   1.394577980   1.399883032
Ne   0.898690999   1.078472018  -1.480383992
Ne   1.621569991   1.655923009   1.097769022
Ne   1.735731959   1.408486962  -1.156798005
He   1.292013049   2.707303047   0.368265986
He   1.345216990   2.591988087  -0.682446003
He   2.084824085   2.325469017   0.450316995
He   2.138027906   2.210155010  -0.600395977
Ne   1.227238059   0.095112003   1.567389011
Ne   1.373082042  -0.220993996  -1.312877059
Ne   2.095961094   0.356456995   1.265275002
Ne   2.210123062   0.109021999  -0.989292026
He   2.539453983  -0.771124005   0.807649016
He   2.592657089  -0.886439025  -0.243064001
He   2.927468061   0.020083001   0.740462005
He   2.980671883  -0.095232002  -0.310250014
Ne   0.330601007  -0.970498979   1.638378024
Ne   0.476444989  -1.286605000  -1.241888046
Ne   0.054067999  -0.157574996   1.217738032
Ne   0.168229997  -0.405010998  -1.036828995
Ne   0.638817012  -1.852092981   1.433318019
Ne   0.752978027  -2.099529028  -0.821247995
He   0.949549973  -2.666290045   0.924095988
He   1.002753019  -2.781604052  -0.126617000
Ne  -1.040732026  -0.737137973   1.543272972
Ne  -0.894886971  -1.053243041  -1.336992979
Ne  -1.877771974  -1.067152977   1.219688058
Ne  -1.763610005  -1.314589024  -1.034878969
He  -1.489413023  -2.248847008   0.760402024
He  -1.436208963  -2.364161015  -0.290309995
He  -2.282222986  -1.867012978   0.678351998
He  -2.229020119  -1.982326984  -0.372361004
Ne  -1.516430974   0.562536001   1.377691984
Ne  -1.370586038   0.246430993  -1.502575040
Ne  -2.353471041   0.232520998   1.054105997
Ne  -2.239309072  -0.014915000  -1.200461030
He  -2.736510992   1.229678988   0.326588005
He  -2.683306932   1.114364028  -0.724125028
He  -3.124526024   0.438472003   0.393774003
He  -3.071321964   0.323157012  -0.656938016
Ne  -0.618677974   1.626821041   1.303886056
Ne  -0.472833008   1.310716033  -1.576380968
Ne  -0.895210981   2.439745903   0.883246005
Ne  -0.781049013   2.192310095  -1.371320963
Ne  -0.310461998   0.745226979   1.098826051
Ne  -0.196300000   0.497792006  -1.155740976
He  -1.143221974   3.121599913   0.182882994
He  -1.090018034   3.006284952  -0.867829978
Ar  -0.858635008   1.163655996   2.138636112
Kr   2.999006033   2.106983900   3.211352110
He   3.405057907  -0.563201010   3.806380033
Ne   0.022202000  -3.008862019   3.987864971
He   0.777620018  -3.528044939   4.166127205
He  -2.029376030  -2.651878119   3.720273972
He  -1.706768036  -2.661716938   3.111754894
He  -2.004482031  -1.977007031   3.584636927
Kr  -3.591855049  -0.703162014   3.177839994
Kr  -2.344645023  -0.908883989   4.260929108
Kr  -2.181054115  -1.268977046   2.499290943
He  -0.964102983   2.307243109   2.776401997
He  -0.278571993   2.295243025   2.842514992
He  -1.426105976   1.799970984   2.837189913
Ne   2.130018950   0.519098997   4.386175156
Ne   2.293610096   0.159006998   2.624536037
Kr   1.307801962   2.755430937   2.921753883
Ne   2.155795097  -2.035537958   3.986479998
Ne   2.608918905  -0.814978004   4.704285145
Ne   2.772510052  -1.175071001   2.942646980
He   2.969132900  -1.621587992   3.982240915
He   3.022834063  -0.165799007   3.689652920
He   3.431135893  -1.114315033   3.921452999
Ne   1.729210019  -1.829360008   4.830501080
Ne   1.892801046  -2.189451933   3.068862915
He   1.338299036  -3.492173910   4.210861206
He   1.800302029  -2.984900951   4.150073051
Ar  -1.509148002  -1.792888045   2.664541006
He  -0.961622000  -3.061280012   3.903112888
He  -1.130009055  -2.677005053   4.449415207
He  -1.016762018  -2.926281929   3.229909897
He  -1.647151947  -3.049279928   3.836999893
Kr  -2.901400089   0.973204970   2.899296045
Ar  -0.394719988   0.935374975   4.509140015
Ar  -0.710731983   1.673428059   3.964078903
He  -0.937225997   2.238961935   3.335207939
He  -0.841331005   2.027879000   2.302555084
He  -0.026474001   1.715443969   2.442089081
Ne   0.985830009   0.887915015   4.766039848
Ne   1.248702049   0.309285998   1.935278058
Ne   0.666114986   1.634119034   4.260848999
Ne   0.871882021   1.181187987   2.045032978
Ne   0.391314000   0.014412000   2.238903999
Kr   1.690657020   1.851706028   4.471342087
Kr   1.925696015   1.334342957   1.940307975
Kr   1.375525951   2.587817907   3.916783094
Kr   1.544291019   2.216336966   2.099431992
Kr   2.552629948   2.136487961   4.118347168
Kr   2.721394062   1.765007973   2.300996065
Kr   2.268011093   2.805438995   3.235222101
Kr   2.964546919   1.187332988   3.630657911
Kr   0.610338986   2.089991093   3.227529049
Ne   1.464730024  -0.446161985   5.084149837
Ne   1.727602959  -1.024791956   2.253387928
Ne   0.585021019  -1.460543036   5.210367203
Ne   0.847893000  -2.039172888   2.379605055
Ne   0.265305012  -0.714339972   4.705175877
Ne   0.471073002  -1.167271018   2.489358902
Ne   0.961840987  -2.332446098   5.100612164
Ne   1.167608023  -2.785376072   2.884794950
He   1.215527058  -3.212810040   4.684708118
He   1.311422944  -3.423892021   3.652055025
Ar  -0.748628020  -1.301038980   4.915388107
Ar  -0.508949995  -1.828613997   2.334398985
Ar  -0.368104994  -2.181092024   4.765761852
Ar  -0.192937002  -2.566667080   2.879461050
Ar  -1.545207977  -1.729763031   4.564198017
Ne  -1.334674001  -0.050710000   4.740859985
Ne  -1.071800947  -0.629339993   1.910097957
Ne  -1.654389024   0.695492983   4.235669136
Ne  -1.448621988   0.242561996   2.019853115
Kr  -2.518544912   0.069479004   4.448884010
Kr  -2.283505917  -0.447883993   1.917850018
Kr  -2.833676100   0.805590987   3.894324064
Kr  -2.664911032   0.434109986   2.076972961
Kr  -1.941190958   1.023211956   3.212764025
Kr  -3.314244032  -0.361185014   4.088195801
Kr  -3.145478964  -0.732666016   2.270844936
Kr  -3.557395935   0.216489002   2.758533955
Kr  -2.860860109  -1.401617050   3.153970003
