# Supplementary material for: Advancing Non-Atom-Centered Basis Methods for More Accurate Interaction Energies: Benchmarks and Large-Scale Applications
Source: J Phys Chem A. 2024 Nov 18;128(47):10282–98. doi: 10.1021/acs.jpca.4c04689 (PMC11613648; doi:10.1021/acs.jpca.4c04689)
Supplement: Supplementary file 2 — jp4c04689_si_002.zip [file jp4c04689_si_002.zip › structures-all/S66/55_Benzene-MeOH_OH-pi_irG.xyz]

          71
 scaling factor:   1.700000    
C    0.759749174   1.031275034   0.373772383
H    1.435016274   1.875664234   0.374704629
C    1.266617775  -0.267362326   0.421273082
H    2.334915876  -0.429180205   0.459432334
C    0.395320535  -1.355991125   0.424905121
H    0.788661957  -2.362492561   0.463035494
C   -0.982205629  -1.146654367   0.381270230
H   -1.657656312  -1.991140246   0.385121018
C   -1.489346147   0.151149794   0.337572336
H   -2.557946920   0.313750476   0.307718992
C   -0.618775129   1.240331173   0.333883733
H   -1.011761665   2.247106791   0.304369211
O    0.047018953   0.306185365   3.685113192
H    0.133119166   0.356058478   2.727919817
C   -0.849131644  -0.751428723   3.968168259
H   -0.944852352  -0.808163285   5.049104214
H   -1.841281176  -0.579730988   3.544378042
H   -0.482671320  -1.714469790   3.605256796
Ne   0.721032023   1.066884041   1.823433042
Ne   1.577517033   1.368167996   1.523573041
Ne   0.420996010   1.907065988   1.479447961
He   2.007977009   2.102575064   0.913960993
He   1.207368016   2.475630999   0.883415997
Ne   1.227900982  -0.231754005   1.870933056
Ne   2.084386110   0.069530003   1.571073055
Ne   1.544757962  -1.087407947   1.585080028
Ne   0.356604010  -1.320382953   1.874565005
Ne   0.056568000  -0.480199993   1.530580997
Ne   0.673461020  -2.176035881   1.588711977
Ne   1.533457994  -1.877982974   1.157331944
Ne  -0.162689999  -2.496021986   1.127213001
He   0.988062024  -2.936479092   1.011988044
Ne  -1.020923018  -1.111045957   1.830930948
Ne  -1.860586047  -1.427801013   1.500952005
Ne  -0.704065025  -1.966699958   1.545076966
He  -2.258865118  -2.192070961   0.903527975
He  -1.458256006  -2.565126896   0.934073985
Ne  -1.528063059   0.186757997   1.787232995
Ne  -2.367726088  -0.129997000   1.457254052
Ne  -1.828099012   1.026940942   1.443248034
He  -3.159154892   0.112819999   0.826125979
Ne  -0.657491982   1.275939941   1.783543944
Ne  -0.957527995   2.116122007   1.439558983
Ne  -0.097530998   2.414175987   1.008178949
Ne  -1.793678999   1.796136975   0.978060007
Ne  -0.340635002   0.420286000   1.497689962
Kr   0.860244989   1.262001038   3.357482910
Kr   0.760616004  -0.298456013   2.786531925
Kr  -0.624435008   0.857963979   2.722331047
He   0.646555007   0.959519982   2.521068096
Ne  -1.683478951  -1.783267021   3.382116079
Ne   0.152839005  -1.017135024   2.953408003
Ne  -1.232213020   0.139285997   2.889206886
He  -1.988893032   0.210508004   3.388484001
He   0.328527004  -1.724769950   3.493807077
He   0.022089001   0.179118007   1.936128020
He   0.453197986   0.702247977   2.058387995
Ne  -1.045817018  -1.064870000   2.565545082
Ne  -0.437072992  -0.331517011   2.642210960
He  -1.952311993  -0.756671011   2.752585888
He  -2.392436981  -0.293803990   3.010483027
He  -2.304861069  -1.154605031   3.190565109
He  -0.593702018  -1.891409993   2.813465118
He  -0.946250975  -2.289344072   3.251442909
Kr   1.327463031   0.374951005   3.490194082
Kr  -0.101391003   1.567944050   3.423962116
He   0.930899024   0.477649003   2.588877916
He   0.118997000   1.155531049   2.551243067
He  -2.469474077  -0.055234000   3.515259027
He   0.145521000  -2.238965988   3.634376049
He  -0.161452994  -2.188442945   3.019818068
