# Supplementary material for: Advancing Non-Atom-Centered Basis Methods for More Accurate Interaction Energies: Benchmarks and Large-Scale Applications
Source: J Phys Chem A. 2024 Nov 18;128(47):10282–98. doi: 10.1021/acs.jpca.4c04689 (PMC11613648; doi:10.1021/acs.jpca.4c04689)
Supplement: Supplementary file 2 — jp4c04689_si_002.zip [file jp4c04689_si_002.zip › structures-all/S66/48_Pyridine-Pyridine_TS_SL.xyz]

          26
 
N    1.322762728  -0.010375977   1.019183755
C    0.651286006  -1.148992062   0.796801209
H    1.200418472  -2.065528154   0.973672807
C   -0.672681332  -1.194711685   0.366656929
H   -1.157193661  -2.147321463   0.206464067
C   -1.347196698   0.003133988   0.152144015
H   -2.375356436   0.008405422  -0.182293013
C   -0.664557993   1.194090605   0.379001975
H   -1.142626286   2.151557684   0.228720501
C    0.658895791   1.134978533   0.808859885
H    1.214102745   2.045910358   0.995438337
N    0.450115085   0.001301039   6.780959606
C    1.320783138  -0.004311752   5.761546612
H    2.368639708  -0.003063227   6.035849571
C    0.947397351  -0.011379513   4.419718742
H    1.694858074  -0.015543532   3.638618946
C   -0.408651203  -0.012793577   4.107303143
H   -0.738379896  -0.018249054   3.077021599
C   -1.326754451  -0.007078491   5.152472973
H   -2.391204596  -0.007927881   4.963737011
C   -0.851150692  -0.000160836   6.461431503
H   -1.543334365   0.004422293   7.294622898
 He   1.508810401  -0.012959754   2.328901291
 He  -0.043546945  -0.583620548   1.936911345
 He   0.125122294   0.561092496   2.458081484
 He   1.080749989   1.017265439   2.707578659
