# Supplementary material for: Advancing Non-Atom-Centered Basis Methods for More Accurate Interaction Energies: Benchmarks and Large-Scale Applications
Source: J Phys Chem A. 2024 Nov 18;128(47):10282–98. doi: 10.1021/acs.jpca.4c04689 (PMC11613648; doi:10.1021/acs.jpca.4c04689)
Supplement: Supplementary file 2 — jp4c04689_si_002.zip [file jp4c04689_si_002.zip › structures-all/S66/22_AcOH-Uracil_SL.xyz]

          24
 
C   -1.113626122   1.327020049   0.275167048
O   -0.467082649   2.349387884   0.461537451
O   -0.578089416   0.136920482   0.049617473
H    0.413320363   0.203256607   0.055487107
C   -2.611424685   1.286189556   0.277361304
H   -3.006648779   2.276885509   0.465789825
H   -2.964256287   0.915258706  -0.682001233
H   -2.953114271   0.591798186   1.041240454
N    4.188697338   1.087953329   0.182881579
H    4.581902504   0.172563151   0.011162147
C    5.110225201   2.136069059   0.364334673
O    6.307371616   1.917773247   0.311454713
C    4.471158981   3.415531397   0.604941845
H    5.090693951   4.282456398   0.756419122
C    3.124074936   3.495521545   0.634323061
H    2.601234913   4.423968315   0.809621274
N    2.320344210   2.404839516   0.443917036
H    1.296292424   2.474787235   0.467707306
C    2.820276737   1.154616714   0.209744811
O    2.108244419   0.165111870   0.036274638
 He   1.260782361   0.184184238   0.045880873
 He   0.414604902   2.412087440   0.464622378
 He   1.121093631   0.645768583   0.129681140
 He   0.603359044   1.865929842   0.359542042
