# Supplementary material for: Advancing Non-Atom-Centered Basis Methods for More Accurate Interaction Energies: Benchmarks and Large-Scale Applications
Source: J Phys Chem A. 2024 Nov 18;128(47):10282–98. doi: 10.1021/acs.jpca.4c04689 (PMC11613648; doi:10.1021/acs.jpca.4c04689)
Supplement: Supplementary file 2 — jp4c04689_si_002.zip [file jp4c04689_si_002.zip › structures-all/S66/12_MeNH2-Water_DL.xyz]

          14
 
N   -0.533463955  -0.279593498   0.106995754
H   -0.629151404  -1.248424530   0.382848680
H   -1.122603655  -0.166159451  -0.707764089
C   -1.016909480   0.588486075   1.187373400
H   -0.912759662   1.625551701   0.879521132
H   -2.054737329   0.415082127   1.478503585
H   -0.385023385   0.448800892   2.060614109
O    2.093268394   0.917311370   0.212097257
H    1.275750995   0.421038866   0.038944349
H    2.675169945   0.658813477  -0.503648818
 He   0.672679365   0.187494755   0.061628152
 He   1.267171144   0.761141241   0.828269541
 He   0.069607697  -0.046049375   0.084311955
 He   0.441073895   0.604971051   1.444441795
