# Supplementary material for: Advancing Non-Atom-Centered Basis Methods for More Accurate Interaction Energies: Benchmarks and Large-Scale Applications
Source: J Phys Chem A. 2024 Nov 18;128(47):10282–98. doi: 10.1021/acs.jpca.4c04689 (PMC11613648; doi:10.1021/acs.jpca.4c04689)
Supplement: Supplementary file 2 — jp4c04689_si_002.zip [file jp4c04689_si_002.zip › structures-all/S66/43_Uracil-Neopentane_SL.xyz]

          39
 
N    0.626081288  -0.850912631   0.805915713
H    0.409189880  -1.811500549   1.034401417
C   -0.432456195  -0.087335810   0.294663757
O   -1.530771613  -0.588403106   0.123592570
C   -0.066874616   1.291275263   0.019637387
H   -0.809743524   1.951810360  -0.392839640
C    1.183542132   1.717934966   0.290533215
H    1.501850247   2.733870745   0.109832838
N    2.134129763   0.886601627   0.819081783
H    3.055335999   1.223901391   1.043427825
C    1.902783155  -0.443178445   1.128311753
O    2.743806362  -1.163923502   1.628587246
C   -0.623702168  -0.029717963   4.731889248
C   -1.940448403   0.711570859   4.946762085
H   -2.647519827   0.093364656   5.501624584
H   -1.780948877   1.631755352   5.510947227
H   -2.398158073   0.973067880   3.991608381
C   -0.008265582  -0.383155882   6.083166599
H    0.934896588  -0.915529191   5.952384949
H    0.188755363   0.516585827   6.667968750
H   -0.679559588  -1.020892859   6.659903526
C    0.341422081   0.863759875   3.956099987
H    1.289992571   0.351165146   3.785746098
H    0.546712279   1.781896353   4.509526253
H   -0.080973312   1.142246485   2.988635540
C   -0.885019362  -1.309752345   3.941524267
H   -1.348757744  -1.087918639   2.978899717
H    0.047556911  -1.848151326   3.761887550
H   -1.555527210  -1.971566319   4.491709232
 He  -0.469783932  -1.449709654   2.006650448
 He   1.596387863  -0.046006650   2.457028866
 He  -0.073923960   1.216760874   1.504136443
 He   0.336819112  -1.349532008   2.283901691
 He   1.237775922   0.875180721   2.387590885
 He  -0.658737779  -0.698544085   2.118093967
 He  -1.964464903   0.192332387   2.057600498
 He   0.865127206   1.749915600   2.400029659
 He   1.060052156  -0.596820712   3.180238247
 He  -1.182635307  -0.009877980   2.049434900
