# Supplementary material for: Advancing Non-Atom-Centered Basis Methods for More Accurate Interaction Energies: Benchmarks and Large-Scale Applications
Source: J Phys Chem A. 2024 Nov 18;128(47):10282–98. doi: 10.1021/acs.jpca.4c04689 (PMC11613648; doi:10.1021/acs.jpca.4c04689)
Supplement: Supplementary file 2 — jp4c04689_si_002.zip [file jp4c04689_si_002.zip › structures-all/S66/32_Uracil-Ethyne_irG.xyz]

          59
 scaling factor:   1.700000    
N   -0.055453569  -0.947990894   0.010010276
H   -0.057316095  -1.957713246   0.055052865
C   -1.313959718  -0.335144967  -0.064586222
O   -2.328896761  -1.007900834  -0.123102732
C   -1.248358727   1.116051912  -0.066508606
H   -2.164349318   1.675333023  -0.147102445
C   -0.053080104   1.731427431   0.034195412
H    0.048110541   2.806429863   0.043419678
N    1.115926266   1.027591109   0.135168925
H    1.996655107   1.497279763   0.261620283
C    1.175346971  -0.353804708   0.176166162
O    2.214631557  -0.966465414   0.335172504
C    0.707851827  -0.172302216   3.276351452
H    1.703670144  -0.526288092   3.162132740
C   -0.436752260   0.214155480   3.382543087
H   -1.441634774   0.542855799   3.482907295
Kr  -2.657807112  -0.094708003   0.737221003
He   2.462421894   1.515934944   0.934882998
He   2.532475948   0.881177008   0.323938996
Kr   3.505347967  -0.945227981   0.461106986
Ne  -1.049479961   2.419651031   0.832830012
Ar  -0.136252999  -1.835047960   0.987722993
Ne  -1.455186009  -0.311955988   1.378950953
Ne  -1.411198020  -1.219503045   1.081161976
Ne  -0.526148021  -0.302212000   1.153013945
Kr  -2.455169916  -0.987167001   1.167588949
Ne  -1.389585018   1.139240980   1.377027988
Ne  -2.257263899   1.119421959   0.975786984
Ne  -0.194306999   1.754616022   1.477731943
Ne  -0.150318995   0.847069979   1.179942966
Ar   0.987160981   1.048733950   1.451334953
He   1.916931987   1.510370016   1.076508999
Ne   1.034119964  -0.330615997   1.619703054
Ne   1.078107953  -1.238162041   1.321913958
Kr   2.088357925  -0.945731997   1.625864029
Kr   2.110655069  -0.049068999   1.246124029
Kr   2.137271881  -1.854086995   1.277724028
Kr   3.022321939  -0.936796010   1.349576950
Kr   3.077404022  -0.045517001   0.634734988
Kr   1.307304025  -1.880097985   0.491030008
He   2.476104975  -0.787774026   3.087706089
Ne   0.288684011  -1.122179985   2.263279915
Ne   0.527333021  -0.297428995   1.842461944
He   2.446064949  -0.379328996   3.474899054
He   2.140243053  -1.072353959   2.735768080
Ne  -0.855920017  -0.735722005   2.369472027
Ne  -0.617271006   0.089028001   1.948654056
Ne   0.945012987   0.821403027   2.246504068
Ne   1.154348969   1.196660995   3.100677967
Ne   1.745033026   0.317268997   2.388175011
Ne   1.932852983   0.602373004   3.335783005
Ne   1.185930967  -1.523507953   3.052822113
Ne   1.411141038  -0.579881012   2.074875116
He   2.206638098  -1.088341951   3.481019020
He   2.379669905  -0.363341004   2.729648113
Ne  -0.199590996   1.207860947   2.352695942
Ne  -1.102651000   1.280256987   2.658464909
Ne  -1.436543941   0.383105993   2.345165014
He  -1.944602966   1.104910016   3.164021015
