# Supplementary material for: Advancing Non-Atom-Centered Basis Methods for More Accurate Interaction Energies: Benchmarks and Large-Scale Applications
Source: J Phys Chem A. 2024 Nov 18;128(47):10282–98. doi: 10.1021/acs.jpca.4c04689 (PMC11613648; doi:10.1021/acs.jpca.4c04689)
Supplement: Supplementary file 2 — jp4c04689_si_002.zip [file jp4c04689_si_002.zip › structures-all/S66/11_MeNH2-Peptide_irG.xyz]

          65
 scaling factor:   1.700000    
N   -0.569708228   0.814372480   0.101097748
H    0.130877733   0.561410666  -0.587614536
H   -1.461252093   0.526914775  -0.280429959
C   -0.305514365   0.065710299   1.328791738
H   -1.057149529   0.314270169   2.075959444
H   -0.288023531  -1.022292495   1.214846253
H    0.660457730   0.368509144   1.730242252
C    2.256891489   2.690099955  -0.149327293
H    2.381510019   3.101276636  -1.148371577
H    2.763463020   3.331092358   0.568457246
H    1.190479755   2.663570404   0.069094129
C    2.768883228   1.272302270  -0.147033274
O    2.308903456   0.406565785  -0.886207879
N    3.755366325   0.999269843   0.745297432
H    4.155127048   1.754202604   1.270650148
C    4.343811512  -0.320320666   0.822797000
H    3.555634975  -1.061650872   0.729776382
H    5.065071106  -0.492316037   0.024252616
H    4.838465214  -0.436188877   1.782736540
Ar  -0.815039992   1.423035026  -1.047232985
He  -0.021016000   0.938256979  -1.298588991
He   1.370669961   0.134219006   2.063823938
He   1.174355984   0.621270001   1.144930005
He   0.932888985   0.573512018  -0.752542973
He   0.599250019   0.014483000  -0.977572978
He   0.765071988   0.281641006  -0.151613995
He   0.533236027   0.856821001  -1.236775994
Ne   0.734489024  -0.718872011   0.690743029
Ne   0.129510000  -0.310034990  -0.003068000
He   1.462468982   0.380611002   1.565312982
He   1.228639007   0.931078017   1.907040000
He   1.128829956  -0.178418994   1.340283990
Ar  -0.464089990   1.988453984   0.700845003
Ar   0.391627997   1.685785055   0.357600987
Ar  -1.376662970   1.659103036   0.721238971
Ar  -0.659967005   2.087882996  -0.244366005
Ar   0.174584001   1.549916983  -0.707804978
He   0.065485001  -0.165508002  -0.958940983
He  -0.027298000   0.379251003  -1.370154023
Ne  -0.189675003   1.353412986   1.986578941
He   0.725849986   1.095427990   2.101568937
He   0.685882986   3.240139008  -0.219906002
Kr   1.509678006   1.319785953  -1.343950987
Ne   1.240743041   2.567673922  -1.177304029
Ne   2.482327938   2.295799971   1.228346944
He   0.591077030   2.750303030  -0.482053995
Kr   1.783607006  -0.459313005  -1.696503043
Ne   2.898808002  -0.363002986   0.702699006
Ne   1.277034998   2.339008093   0.861068010
Ne   1.855510950   3.017942905   1.205551028
Ne   1.124282002   1.812613010   0.077595003
He   0.447948009   2.975501060   0.217133000
Ne   1.789026976   0.921209991   0.863362014
Ne   2.558161020   0.361865014   0.962463021
Kr   1.432796955   0.092648000   0.017204000
Kr   2.572356939   0.029301999  -2.098860025
Kr   1.314221025  -0.421499997  -0.801510990
Kr   2.381699085   1.267582059  -1.853477955
Kr   1.123561978   0.816779017  -0.556129992
Kr   1.541582942   0.494899005  -1.928166032
Kr   2.236108065  -0.454450011   0.081063002
Kr   2.654129028  -0.776331007  -1.290972948
Ar   2.861968040   0.679157019   1.666540027
Ne   3.363955021  -0.671413004   1.833191991
He   3.002497911  -1.259845018   1.300153017
