# Supplementary material for: Advancing Non-Atom-Centered Basis Methods for More Accurate Interaction Energies: Benchmarks and Large-Scale Applications
Source: J Phys Chem A. 2024 Nov 18;128(47):10282–98. doi: 10.1021/acs.jpca.4c04689 (PMC11613648; doi:10.1021/acs.jpca.4c04689)
Supplement: Supplementary file 2 — jp4c04689_si_002.zip [file jp4c04689_si_002.zip › structures-all/S66/01_Water-Water_wgc.xyz]

           7
 
O   -0.702196062  -0.056060255   0.009942262
H   -1.022193193   0.846775770  -0.011488714
H    0.257521063   0.042121496   0.005218999
O    2.220870972   0.026716791   0.000620476
H    2.597492695  -0.411663264   0.766744852
H    2.593135357  -0.449496180  -0.744782031
He   1.228192687  -0.029928206   0.004471633
