# Supplementary material for: Advancing Non-Atom-Centered Basis Methods for More Accurate Interaction Energies: Benchmarks and Large-Scale Applications
Source: J Phys Chem A. 2024 Nov 18;128(47):10282–98. doi: 10.1021/acs.jpca.4c04689 (PMC11613648; doi:10.1021/acs.jpca.4c04689)
Supplement: Supplementary file 2 — jp4c04689_si_002.zip [file jp4c04689_si_002.zip › structures-all/S66/37_Cyclopentane-Neopentane_0.xyz]

          32
 
C    0.799914062  -1.022051692   0.687736928
H    0.853555858  -1.122051001  -0.398014367
H    1.491402149  -1.744169354   1.119720459
C    1.116886973   0.424952775   1.099662066
H    1.838142276   0.890145063   0.430452555
H    1.555569530   0.439824641   2.097083569
C   -0.244559154   1.165689588   1.102977157
H   -0.258077592   2.000863075   0.405323327
H   -0.448804498   1.576995850   2.090984583
C   -1.298714161   0.103811905   0.739309013
H   -1.473560810   0.105243377  -0.338005453
H   -2.256734371   0.278041184   1.227158427
C   -0.646879911  -1.220068336   1.136306643
H   -1.124439240  -2.087626934   0.682993293
H   -0.686018646  -1.345283270   2.220220089
C    0.049846146   0.094207600   5.616277218
C   -0.046498049  -0.057878371   7.131917953
H    0.946048319  -0.073344573   7.584275246
H   -0.605422795   0.770006120   7.570352554
H   -0.553662777  -0.986544430   7.397267342
C    0.763899386   1.401112676   5.280652523
H    0.845418930   1.534611821   4.200970650
H    0.220427006   2.255801201   5.686153889
H    1.771503925   1.411763191   5.698885441
C   -1.355165720   0.114032254   5.018957615
H   -1.318234086   0.231222183   3.935108900
H   -1.937465191   0.941455781   5.427303791
H   -1.885068774  -0.813754618   5.240287304
C    0.837745965  -1.079277277   5.038938999
H    0.342525631  -2.026268005   5.259182453
H    0.932589114  -0.992094517   3.955804348
H    1.842464089  -1.116681933   5.462687492
