# Supplementary material for: Advancing Non-Atom-Centered Basis Methods for More Accurate Interaction Energies: Benchmarks and Large-Scale Applications
Source: J Phys Chem A. 2024 Nov 18;128(47):10282–98. doi: 10.1021/acs.jpca.4c04689 (PMC11613648; doi:10.1021/acs.jpca.4c04689)
Supplement: Supplementary file 2 — jp4c04689_si_002.zip [file jp4c04689_si_002.zip › structures-all/S66/32_Uracil-Ethyne_SL.xyz]

          20
 
N   -0.055453569  -0.947990894   0.010010276
H   -0.057316095  -1.957713246   0.055052865
C   -1.313959718  -0.335144967  -0.064586222
O   -2.328896761  -1.007900834  -0.123102732
C   -1.248358727   1.116051912  -0.066508606
H   -2.164349318   1.675333023  -0.147102445
C   -0.053080104   1.731427431   0.034195412
H    0.048110541   2.806429863   0.043419678
N    1.115926266   1.027591109   0.135168925
H    1.996655107   1.497279763   0.261620283
C    1.175346971  -0.353804708   0.176166162
O    2.214631557  -0.966465414   0.335172504
C    0.707851827  -0.172302216   3.276351452
H    1.703670144  -0.526288092   3.162132740
C   -0.436752260   0.214155480   3.382543087
H   -1.441634774   0.542855799   3.482907295
 He   1.959150791  -0.746376753   1.748652577
 He   0.941599369  -0.263053477   1.726258755
 He  -0.246102914  -0.366917700   1.696276665
 He  -1.344996691   0.829453826   1.708199382
