# Supplementary material for: Advancing Non-Atom-Centered Basis Methods for More Accurate Interaction Energies: Benchmarks and Large-Scale Applications
Source: J Phys Chem A. 2024 Nov 18;128(47):10282–98. doi: 10.1021/acs.jpca.4c04689 (PMC11613648; doi:10.1021/acs.jpca.4c04689)
Supplement: Supplementary file 2 — jp4c04689_si_002.zip [file jp4c04689_si_002.zip › structures-all/S66/01_Water-Water_msG.xyz]

          60
 
O   -0.702196062  -0.056060255   0.009942262
H   -1.022193193   0.846775770  -0.011488714
H    0.257521063   0.042121496   0.005218999
O    2.220870972   0.026716791   0.000620476
H    2.597492695  -0.411663264   0.766744852
H    2.593135357  -0.449496180  -0.744782031
He  -1.719117999   1.276643991  -0.020383000
He  -1.471058011   1.139927983   0.607504010
He  -1.474063993   1.109202981  -0.641977012
He  -1.144440055   1.656245947  -0.031099999
He   0.954446018  -0.387746990   0.014113000
He   0.709392011  -0.220305994   0.635707021
He   0.706385016  -0.251031011  -0.613774002
Kr  -0.021194000   1.047420025  -0.018831000
Kr  -1.383198023  -1.159540057   0.038715001
Kr  -0.051874001  -0.702440977   0.927293003
Kr  -0.056216002  -0.746824980  -0.877646983
Kr  -1.588467002   0.245342001   0.907684028
Kr  -1.592810035   0.200957999  -0.897256017
He  -1.831897974   0.724614024  -0.006537000
He   1.024898052   0.164615005   0.000366000
He   0.511533022  -0.736149013   0.023746001
Kr  -0.699077010  -0.024176000   1.306566000
Kr  -0.705316007  -0.087944001  -1.286682010
Kr  -0.225968003   0.734871984   0.920926988
Kr  -0.230447993   0.689085007  -0.941094995
Kr  -1.173943996  -0.801205993   0.960979998
Kr  -1.178424001  -0.846993029  -0.901041985
Kr  -0.407337010  -1.292366028   0.268530011
Kr  -1.945031047  -0.355832994  -0.208591998
He  -0.692798972   1.391463995   0.503665984
He  -0.695344985   1.365447044  -0.554370999
He   0.586915016   0.586809993   0.520374000
He   0.584369004   0.560792983  -0.537662983
He   2.599847078  -0.391166002   1.585368037
He   2.115447998  -0.794113994   1.307054996
He   2.994868040  -0.881861985   1.306722999
He   2.590780973  -0.469992995  -1.563405991
He   2.108048916  -0.858438015  -1.262495995
He   2.987468004  -0.946186006  -1.262827039
Kr   1.399291992   1.030086994  -0.022140000
Kr   3.042449951  -0.976652980   0.023381000
Kr   1.379984021  -0.345272005   0.915385008
Kr   1.374794006  -0.390464008  -0.889532983
He   3.416260004  -0.425338000   0.764733016
He   2.264087915   0.013351000   1.382192016
He   2.444771051  -1.254564047  -0.724197984
He   2.256138086  -0.055767000  -1.378800988
Kr   3.224492073   0.847968996  -0.022828000
Kr   1.217249990  -0.794535995   0.024069000
Kr   2.369667053   1.314759016  -0.032058001
Kr   0.955375016   0.135184005   0.001553000
Kr   3.513329029  -0.081961997  -0.000375000
Kr   2.072074890  -1.261325002   0.033298999
Kr   2.944092989   0.638993979   0.886242986
Kr   1.828698039   0.892562985   0.883100986
Kr   2.938903093   0.593801975  -0.918675005
Kr   1.823508024   0.847370982  -0.921817005
He   2.583872080  -1.230175972   0.787277997
He   3.398463011  -0.597872019  -0.743382990
