# Supplementary material for: Advancing Non-Atom-Centered Basis Methods for More Accurate Interaction Energies: Benchmarks and Large-Scale Applications
Source: J Phys Chem A. 2024 Nov 18;128(47):10282–98. doi: 10.1021/acs.jpca.4c04689 (PMC11613648; doi:10.1021/acs.jpca.4c04689)
Supplement: Supplementary file 2 — jp4c04689_si_002.zip [file jp4c04689_si_002.zip › structures-all/S66/44_Ethene-Pentane_DL.xyz]

          35
 
C    0.666400373   0.183810771   0.419736832
H    1.228881836  -0.329883009   1.186259747
H    1.228035569   0.697208107  -0.347609907
C   -0.665973604   0.182973430   0.419611901
H   -1.227921724  -0.331498891   1.186103344
H   -1.228184223   0.695645750  -0.347748071
C   -2.532759905  -0.393659234   4.145342350
H   -2.562253475  -1.006680012   3.244152546
H   -2.568893909  -1.067879796   5.000959396
H   -3.433931351   0.217357203   4.162588596
C   -1.271323442   0.459016204   4.181160450
H   -1.271729350   1.079109788   5.080554485
H   -1.262935162   1.145924568   3.332099915
C   -0.000049204  -0.378541380   4.154217243
H   -0.000203259  -1.065214038   5.006049156
H    0.000091863  -1.006119251   3.257574797
C    1.271171212   0.459045053   4.181621552
H    1.271444201   1.078855753   5.081107140
H    1.262976408   1.146119714   3.332714081
C    2.532622576  -0.393679470   4.145797729
H    2.562246084  -1.006536007   3.244488478
H    3.433800697   0.217256710   4.163375378
H    2.568541050  -1.068135500   5.001303196
 He  -0.818583906  -0.556372344   1.876593947
 He   1.673336625  -0.555433989   1.872336030
 He  -0.864960849   0.503957152   1.390441298
 He   0.865258992   0.504580438   1.390729308
 He  -1.672873974   0.128203824   0.849552155
 He   1.242414117   0.617820442   1.162133932
 He  -0.409245998  -0.781245768   2.567084312
 He   2.117791414  -0.780985057   2.558412313
 He  -1.063948035   0.824940860   2.361270666
 He   1.064117789   0.825350046   2.361721754
 He  -2.117563725  -0.439238071   2.046852350
 He   1.256792665   0.538432777   2.671877861
