# Supplementary material for: Advancing Non-Atom-Centered Basis Methods for More Accurate Interaction Energies: Benchmarks and Large-Scale Applications
Source: J Phys Chem A. 2024 Nov 18;128(47):10282–98. doi: 10.1021/acs.jpca.4c04689 (PMC11613648; doi:10.1021/acs.jpca.4c04689)
Supplement: Supplementary file 2 — jp4c04689_si_002.zip [file jp4c04689_si_002.zip › structures-all/S66/44_Ethene-Pentane_irG.xyz]

          86
 scaling factor:   1.700000    
C    0.666400373   0.183810771   0.419736832
H    1.228881836  -0.329883009   1.186259747
H    1.228035569   0.697208107  -0.347609907
C   -0.665973604   0.182973430   0.419611901
H   -1.227921724  -0.331498891   1.186103344
H   -1.228184223   0.695645750  -0.347748071
C   -2.532759905  -0.393659234   4.145342350
H   -2.562253475  -1.006680012   3.244152546
H   -2.568893909  -1.067879796   5.000959396
H   -3.433931351   0.217357203   4.162588596
C   -1.271323442   0.459016204   4.181160450
H   -1.271729350   1.079109788   5.080554485
H   -1.262935162   1.145924568   3.332099915
C   -0.000049204  -0.378541380   4.154217243
H   -0.000203259  -1.065214038   5.006049156
H    0.000091863  -1.006119251   3.257574797
C    1.271171212   0.459045053   4.181621552
H    1.271444201   1.078855753   5.081107140
H    1.262976408   1.146119714   3.332714081
C    2.532622576  -0.393679470   4.145797729
H    2.562246084  -1.006536007   3.244488478
H    3.433800697   0.217256710   4.163375378
H    2.568541050  -1.068135500   5.001303196
Ne   2.117013931   0.184728995   0.419860005
Ne   1.801370978   0.934632003   0.922123015
He   2.047765017  -0.329364985   1.186329007
He   1.758237958  -0.677262008   1.705567956
Ne  -2.116588116   0.182054996   0.419488996
Ne  -1.801977992   0.932357013   0.921805978
He  -2.046804905  -0.332017004   1.186033964
He  -1.756924987  -0.679548025   1.705322027
He   1.229112983  -0.785511971   1.866680026
He   0.604099989  -0.624715984   1.625908971
He  -1.227691054  -0.787127972   1.866523981
He  -0.602841020  -0.625540972   1.625857949
Ne   0.665569007   1.389143944   1.226863027
Ne   0.666004002   0.625011027   1.801627994
Ne   0.667306006  -1.261970043   0.538049996
He   1.228754997  -0.237894997   1.999959946
He   1.229361057  -1.117298961   1.411085010
He   1.853510022   0.110215001   1.480749965
He   1.854115963  -0.769189000   0.891875029
Ne  -0.666805029   1.388306975   1.226737976
Ne  -0.666369975   0.624172986   1.801502943
Ne  -0.665067971  -1.262807965   0.537925005
He  -1.228049040  -0.239510998   1.999804020
He  -1.227442026  -1.118914962   1.410928965
He  -1.853155971   0.107807003   1.480487943
He  -1.852548957  -0.771596014   0.891613007
Ne  -3.221417904   0.543587029   3.278393030
He  -3.091433048  -1.631134033   3.219738960
He  -0.733756006   1.770378947   3.356513023
He   0.529272020  -1.630578041   3.233274937
He  -0.529088020  -1.630573988   3.233160973
Ne   3.221473932   0.543561995   3.278995991
He  -2.562252998  -1.824941039   3.212236881
He  -2.562186003  -1.511101007   2.599071980
He  -1.887866020   1.674705029   3.352657080
He   0.000092000  -1.824380994   3.225658894
He   0.000159000  -1.510540009   2.612493992
He   2.562246084  -1.824797034   3.212573051
He   2.562313080  -1.510957003   2.599406958
He   3.187176943  -1.535315990   3.223931074
Ne  -2.532603979  -0.337121993   2.695830107
Ne  -1.629940033  -1.268877983   3.422024012
He  -1.937265038  -0.986057997   2.715441942
He  -3.187128067  -0.986052990   2.715307951
Ne  -1.271167040   0.515552998   2.731647968
Ne  -1.271201015  -0.398788005   3.011351109
Ne  -2.173947096   0.503274977   3.046437979
He  -1.262877941   1.791005015   2.827678919
He  -0.637947023   1.166546941   2.803389072
Ne   0.000107000  -0.322003990   2.704705000
Ne   0.000073000   0.567773998   3.054775953
He   0.625079989  -0.985496998   2.728863955
He  -0.624782026  -0.985491991   2.728729963
Ne   1.271327019   0.515582025   2.732110023
Ne   1.271293998  -0.398759007   3.011812925
Ne   2.174038887   0.503296971   3.047094107
Ne   0.368499011   1.387951970   3.528477907
He   1.263033032   1.791200995   2.828293085
He   0.638101995   1.166746974   2.803869009
Ne   2.532778978  -0.337141991   2.696285009
Ne   1.629951000  -1.268892050   3.422285080
He   3.187233925  -0.985913992   2.715778112
He   1.937371969  -0.985908985   2.715643883
