# Supplementary material for: Advancing Non-Atom-Centered Basis Methods for More Accurate Interaction Energies: Benchmarks and Large-Scale Applications
Source: J Phys Chem A. 2024 Nov 18;128(47):10282–98. doi: 10.1021/acs.jpca.4c04689 (PMC11613648; doi:10.1021/acs.jpca.4c04689)
Supplement: Supplementary file 2 — jp4c04689_si_002.zip [file jp4c04689_si_002.zip › structures-all/S66/64_Peptide-Ethene_0.xyz]

          18
 
C    1.629714847   0.503012538   0.270111889
H    1.641573429   1.459237933  -0.248082861
H    2.315319300  -0.183554709  -0.217586353
H    1.969745636   0.649360240   1.293981075
C    0.261827767  -0.132861227   0.314562201
O    0.099252656  -1.309615970   0.611839950
N   -0.773502231   0.702512145   0.022075901
H   -0.569011390   1.666556716  -0.165814340
C   -2.150012255   0.265968651   0.095053278
H   -2.144737720  -0.819407463   0.100912102
H   -2.640543222   0.615820348   1.003604412
H   -2.707743883   0.620751083  -0.768260598
C   -0.045756079   0.517997086   3.776216745
H   -0.050637644   1.260170817   4.562098980
H   -0.694288850   0.685765684   2.927533150
C    0.722754240  -0.568964839   3.846026182
H    1.368059158  -0.740790486   4.696154118
H    0.717642248  -1.304165006   3.053716898
