# Supplementary material for: Advancing Non-Atom-Centered Basis Methods for More Accurate Interaction Energies: Benchmarks and Large-Scale Applications
Source: J Phys Chem A. 2024 Nov 18;128(47):10282–98. doi: 10.1021/acs.jpca.4c04689 (PMC11613648; doi:10.1021/acs.jpca.4c04689)
Supplement: Supplementary file 2 — jp4c04689_si_002.zip [file jp4c04689_si_002.zip › structures-all/S66/21_AcNH2-AcNH2_SL.xyz]

          22
 
C   -1.309749722   1.180176139  -0.025170341
O   -0.725300431   2.155147552   0.452713341
N   -0.665621161   0.095054694  -0.491994500
H    0.354582667   0.051448166  -0.459309220
H   -1.183627009  -0.673599720  -0.870756090
C   -2.816719294   1.155998707  -0.110605977
H   -3.220628977   1.262541413   0.893082380
H   -3.209427595   0.248634011  -0.561900079
H   -3.143158197   2.016595602  -0.688893139
C    2.779601812   1.063885689   0.134357244
O    2.195180178   0.089865245  -0.345373720
N    2.135514259   2.148628950   0.602203786
H    1.115408897   2.193066597   0.567902505
H    2.653538227   2.916590214   0.982324421
C    4.286601067   1.088170052   0.219582319
H    4.678472042   1.987819552   0.686766326
H    4.690157413   1.000625014  -0.786197960
H    4.614379883   0.217595160   0.781762660
 He   1.274881363   0.070656702  -0.402341485
 He   0.195054233   2.174107075   0.510307908
 He   1.056990385   0.579470217  -0.178818628
 He   0.412882268   1.664402485   0.288516730
