# Supplementary material for: Advancing Non-Atom-Centered Basis Methods for More Accurate Interaction Energies: Benchmarks and Large-Scale Applications
Source: J Phys Chem A. 2024 Nov 18;128(47):10282–98. doi: 10.1021/acs.jpca.4c04689 (PMC11613648; doi:10.1021/acs.jpca.4c04689)
Supplement: Supplementary file 3 — jp4c04689_si_003.zip [file jp4c04689_si_003.zip]

Archive with 5 entries (4 files):
- input_basis_files_mrcc/
- input_basis_files_mrcc/MINP_26_Uracil-Uracil_pi-pi_dim_CCSDpT_cc-pvdz_msG_1s
- input_basis_files_mrcc/MINP_26_Uracil-Uracil_pi-pi_dim_CCSDpT_cc-pvdz_DL_1s1p
- input_basis_files_mrcc/GENBAS_FO
- input_basis_files_mrcc/MINP_26_Uracil-Uracil_pi-pi_dim_CCSDpT_cc-pvdz_DL_111
