# Supplementary material for: Advancing Non-Atom-Centered Basis Methods for More Accurate Interaction Energies: Benchmarks and Large-Scale Applications
Source: J Phys Chem A. 2024 Nov 18;128(47):10282–98. doi: 10.1021/acs.jpca.4c04689 (PMC11613648; doi:10.1021/acs.jpca.4c04689)
Supplement: Supplementary file 3 — jp4c04689_si_003.zip [file jp4c04689_si_003.zip › input_basis_files_mrcc/MINP_26_Uracil-Uracil_pi-pi_dim_CCSDpT_cc-pvdz_DL_1s1p]

calc=DF-CCSD(T)
mem=12gb
verbosity=3

basis=atomtype
C:cc-pvdz
O:cc-pvdz
N:cc-pvdz
H:cc-pvdz
He:1s1p-wgc

dfbasis_scf=atomtype
C:cc-pvdz-RI-JK
H:cc-pvdz-RI-JK
O:cc-pvdz-RI-JK
N:cc-pvdz-RI-JK
He:1s1p-RI-JK

dfbasis_cor=atomtype
C:cc-pvdz-RI
H:cc-pvdz-RI
O:cc-pvdz-RI
N:cc-pvdz-RI
He:1s1p-RI

geom=xyz
          48
 
N    1.376901150   0.839747488   0.734624922
H    1.051812410   1.386223793   1.523355603
C    1.308982730   1.457529783  -0.520654976
O    0.920561373   2.611077785  -0.625976741
N    2.011422873  -1.213208318  -0.098071821
H    1.727285504   0.990842700  -2.611995459
C    2.025736809  -0.697171211  -1.364397407
H    2.297517061  -1.391059995  -2.145645380
C    1.714512348   0.591937780  -1.612487197
H    2.129454136  -2.201520920   0.056829125
C    1.645945072  -0.485205978   1.018718243
O    1.561115980  -0.971816361   2.129809141
N   -1.355460882  -0.836045921   0.734624922
H   -1.030372143  -1.382522345   1.523355603
C   -1.287542462  -1.453828335  -0.520654976
O   -0.899121165  -2.607376337  -0.625976741
N   -1.989982724   1.216909885  -0.098071821
H   -1.705845237  -0.987141132  -2.611995459
C   -2.004296541   0.700872779  -1.364397407
H   -2.276076794   1.394761562  -2.145645380
C   -1.693072081  -0.588236272  -1.612487197
H   -2.108014107   2.205222368   0.056829125
C   -1.624504805   0.488907516   1.018718243
O   -1.539675832   0.975517929   2.129809141
 He   0.697286606  -1.108718395   1.927657962
 He   0.187982991   1.249321818   1.725506783
 He   0.645476401  -0.602152646   0.924020469
 He   0.376432508   0.722800791   0.829322636
 He   1.119928956  -2.336806059  -0.170772836
 He  -0.088963784   2.475792646  -0.398374796
 He   0.911767781  -1.293414950  -0.238932863
 He   0.209327579   1.377323151  -0.379793912
 He   0.578650892   0.198546425  -1.612487197
 He   0.781876087  -0.793827832  -1.780263424
 He   0.483424813   0.894186020  -2.196129560
 He   0.772985756  -0.462452799  -2.145645380
 He  -0.166542768  -1.245620370   1.725506783
 He  -0.675846398   1.112419963   1.927657962
 He  -0.354992241  -0.719099283   0.829322636
 He  -0.624036133   0.605854213   0.924020469
 He   0.110403933  -2.472091198  -0.398374796
 He  -1.098488927   2.340507507  -0.170772836
 He  -0.187887356  -1.373621583  -0.379793912
 He  -0.890327632   1.297116518  -0.238932863
 He  -0.557210624  -0.194844916  -1.612487197
 He  -0.461984545  -0.890484512  -2.196129560
 He  -0.760435879   0.797529399  -1.780263424
 He  -0.751545489   0.466154367  -2.145645380
 
ghost=serialno
25-48
