# Supplementary material for: Advancing Non-Atom-Centered Basis Methods for More Accurate Interaction Energies: Benchmarks and Large-Scale Applications
Source: J Phys Chem A. 2024 Nov 18;128(47):10282–98. doi: 10.1021/acs.jpca.4c04689 (PMC11613648; doi:10.1021/acs.jpca.4c04689)
Supplement: Supplementary file 3 — jp4c04689_si_003.zip [file jp4c04689_si_003.zip › input_basis_files_mrcc/GENBAS_FO]

He:1s-msg


    1
    0
    1
    1

          0.4273060304

          1.0000000000

Ne:1s-msg
          
    
    1
    0
    1     
    1
    
          0.1979525804  
    
          1.0000000000
          
Ar:1s-msg


    1
    0
    1
    1

          0.1979525804

          1.0000000000

Kr:1s-msg


    1
    0
    1
    1

          0.1979525804

          1.0000000000

He:1s-wgc


   1
   0
   1
   1

          0.100000000000

          1.000000000000

He:1s1p-wgc


   2 
   0    1
   1    1 
   1    1
   
          0.100000000000          
          
          1.000000000000          
          
          0.100000000000
          
          1.000000000000

He:111-wgc    

          
    3
    0    1    2   
    1    1    1  
    1    1    1 

          0.100000000000            

          1.000000000000

          0.100000000000

          1.000000000000

          0.200000000000

          1.000000000000

He:221-wgc


   3
   0    1    2
   2    2    1
   2    2    1

          0.300000000000          0.100000000000          
             
          1.000000000000          0.000000000000          
          0.000000000000          1.000000000000
          
          0.300000000000          0.100000000000
          
          1.000000000000          0.000000000000
          0.000000000000          1.000000000000
          
          0.200000000000
          
          1.000000000000

He:33211-wgc

 
    5
    0    1    2    3    4
    3    3    2    1    1
    3    3    2    1    1
 
          0.9          0.3          0.1
 
          1.000000000000          0.000000000000          0.000000000000
          0.000000000000          1.000000000000          0.000000000000
          0.000000000000          0.000000000000          1.000000000000
 
          0.9          0.3          0.1
 
          1.000000000000          0.000000000000          0.000000000000
          0.000000000000          1.000000000000          0.000000000000
          0.000000000000          0.000000000000          1.000000000000
 
          0.6          0.2
 
          1.000000000000          0.000000000000
          0.000000000000          1.000000000000
 
          0.3
 
          1.000000000000

          0.3
 
          1.000000000000

He:1s-RI


    2
    0    1   
    2    1    
    2    1    

          1.5593420512            0.3979124269

          1.000000000000          0.000000000000         
          0.000000000000          1.000000000000        

          1.3457424821

          1.000000000000

Ne:1s-RI


    2
    0    1   
    2    1    
    2    1    

          0.7145960934            0.3612459756

          1.000000000000          0.000000000000         
          0.000000000000          1.000000000000        

          0.5619108166

          1.000000000000

Ar:1s-RI 


    2
    0    1   
    2    1    
    2    1    

          1.0202104451            0.4614472620

          1.000000000000          0.000000000000         
          0.000000000000          1.000000000000        

          0.6501696758

          1.000000000000

Kr:1s-RI 


    2
    0    1   
    2    1    
    2    1    

          1.1622444716            0.5411148270

          1.000000000000          0.000000000000         
          0.000000000000          1.000000000000        

          0.7868866399

          1.000000000000

He:1s-RI-JK


    2
    0    1
    2    1
    2    1

          1.5593420512            0.3979124269

          1.000000000000          0.000000000000
          0.000000000000          1.000000000000

          1.3457424821

          1.000000000000

Ne:1s-RI-JK


    2
    0    1   
    2    1    
    2    1    

          0.7145960934            0.3612459756

          1.000000000000          0.000000000000         
          0.000000000000          1.000000000000        

          0.5619108166

          1.000000000000

Ar:1s-RI-JK 


    2
    0    1   
    2    1    
    2    1    

          1.0202104451            0.4614472620

          1.000000000000          0.000000000000         
          0.000000000000          1.000000000000        

          0.6501696758

          1.000000000000

Kr:1s-RI-JK 


    2
    0    1   
    2    1    
    2    1    

          1.1622444716            0.5411148270

          1.000000000000          0.000000000000         
          0.000000000000          1.000000000000        

          0.7868866399

          1.000000000000
 
He:1s1p-RI

 
    3
    0    1    2   
    3    2    1  
    3    2    1 
 
          0.782697000000          0.409072000000          0.206796000000
 
          1.000000000000          0.000000000000          0.000000000000       
          0.000000000000          1.000000000000          0.000000000000      
          0.000000000000          0.000000000000          1.000000000000     
 
          0.754465000000          0.321667000000
 
          1.000000000000          0.000000000000
          0.000000000000          1.000000000000 
 
          0.340842000000
 
          1.000000000000      

He:1s1p-RI-JK

 
    3
    0    1    2   
    3    2    1  
    3    2    1 
 
          0.782697000000          0.409072000000          0.206796000000
 
          1.000000000000          0.000000000000          0.000000000000       
          0.000000000000          1.000000000000          0.000000000000      
          0.000000000000          0.000000000000          1.000000000000     
 
          0.754465000000          0.321667000000
 
          1.000000000000          0.000000000000
          0.000000000000          1.000000000000 
 
          0.340842000000
 
          1.000000000000      

He:111-RI

 
    4
    0    1    2    3
    4    3    2    1
    4    3    2    1
 
          1.513330000000          0.782697000000          0.409072000000          0.206796000000
 
          1.000000000000          0.000000000000          0.000000000000          0.000000000000      
          0.000000000000          1.000000000000          0.000000000000          0.000000000000     
          0.000000000000          0.000000000000          1.000000000000          0.000000000000    
          0.000000000000          0.000000000000          0.000000000000          1.000000000000   
 
          1.720600000000          0.754465000000          0.321667000000
 
          1.000000000000          0.000000000000          0.000000000000 
          0.000000000000          1.000000000000          0.000000000000
          0.000000000000          0.000000000000          1.000000000000
 
          0.922515000000          0.340842000000
 
          1.000000000000          0.000000000000      
          0.000000000000          1.000000000000     
 
          0.895756000000
 
          1.000000000000        

He:111-RI-JK

 
    4
    0    1    2    3
    4    3    2    1
    4    3    2    1
 
          1.513330000000          0.782697000000          0.409072000000          0.206796000000
 
          1.000000000000          0.000000000000          0.000000000000          0.000000000000      
          0.000000000000          1.000000000000          0.000000000000          0.000000000000     
          0.000000000000          0.000000000000          1.000000000000          0.000000000000    
          0.000000000000          0.000000000000          0.000000000000          1.000000000000   
 
          1.720600000000          0.754465000000          0.321667000000
 
          1.000000000000          0.000000000000          0.000000000000 
          0.000000000000          1.000000000000          0.000000000000
          0.000000000000          0.000000000000          1.000000000000
 
          0.922515000000          0.340842000000
 
          1.000000000000          0.000000000000      
          0.000000000000          1.000000000000     
 
          0.895756000000
 
          1.000000000000        

He:221-RI


    4
    0    1    2    3    
    4    4    3    2   
    4    4    3    2  

          1.8          1.2          0.6         0.4       

          1.000000000000          0.000000000000          0.000000000000         0.000000000000      
          0.000000000000          1.000000000000          0.000000000000         0.000000000000     
          0.000000000000          0.000000000000          1.000000000000         0.000000000000    
          0.000000000000          0.000000000000          0.000000000000         1.000000000000   

          1.8          1.2          0.6         0.4       

          1.000000000000          0.000000000000          0.000000000000         0.000000000000   
          0.000000000000          1.000000000000          0.000000000000         0.000000000000  
          0.000000000000          0.000000000000          1.000000000000         0.000000000000 
          0.000000000000          0.000000000000          0.000000000000         1.000000000000

          1.8          1.2          0.6       

          1.000000000000          0.000000000000          0.000000000000    
          0.000000000000          1.000000000000          0.000000000000   
          0.000000000000          0.000000000000          1.000000000000  

          1.5          0.9        

          1.000000000000          0.000000000000       
          0.000000000000          1.000000000000        

He:221-RI-JK


    4
    0    1    2    3    
    4    4    3    2   
    4    4    3    2  

          1.8          1.2          0.6         0.4       

          1.000000000000          0.000000000000          0.000000000000         0.000000000000      
          0.000000000000          1.000000000000          0.000000000000         0.000000000000     
          0.000000000000          0.000000000000          1.000000000000         0.000000000000    
          0.000000000000          0.000000000000          0.000000000000         1.000000000000   

          1.8          1.2          0.6         0.4       

          1.000000000000          0.000000000000          0.000000000000         0.000000000000   
          0.000000000000          1.000000000000          0.000000000000         0.000000000000  
          0.000000000000          0.000000000000          1.000000000000         0.000000000000 
          0.000000000000          0.000000000000          0.000000000000         1.000000000000

          1.8          1.2          0.6       

          1.000000000000          0.000000000000          0.000000000000    
          0.000000000000          1.000000000000          0.000000000000   
          0.000000000000          0.000000000000          1.000000000000  

          1.5          0.9        

          1.000000000000          0.000000000000       
          0.000000000000          1.000000000000        

He:33211-RI


    6
    0    1    2    3    4    5
    5    5    5    4    3    3
    5    5    5    4    3    3

          1.8          1.2          0.6         0.4         0.2  

          1.000000000000          0.000000000000          0.000000000000         0.000000000000         0.000000000000
          0.000000000000          1.000000000000          0.000000000000         0.000000000000         0.000000000000
          0.000000000000          0.000000000000          1.000000000000         0.000000000000         0.000000000000
          0.000000000000          0.000000000000          0.000000000000         1.000000000000         0.000000000000
          0.000000000000          0.000000000000          0.000000000000         0.000000000000         1.000000000000

          1.8          1.2          0.6         0.4         0.2  

          1.000000000000          0.000000000000          0.000000000000         0.000000000000         0.000000000000
          0.000000000000          1.000000000000          0.000000000000         0.000000000000         0.000000000000
          0.000000000000          0.000000000000          1.000000000000         0.000000000000         0.000000000000
          0.000000000000          0.000000000000          0.000000000000         1.000000000000         0.000000000000
          0.000000000000          0.000000000000          0.000000000000         0.000000000000         1.000000000000

          1.8          1.2          0.6         0.4         0.2  

          1.000000000000          0.000000000000          0.000000000000         0.000000000000         0.000000000000
          0.000000000000          1.000000000000          0.000000000000         0.000000000000         0.000000000000
          0.000000000000          0.000000000000          1.000000000000         0.000000000000         0.000000000000
          0.000000000000          0.000000000000          0.000000000000         1.000000000000         0.000000000000
          0.000000000000          0.000000000000          0.000000000000         0.000000000000         1.000000000000

          1.5          0.9          0.5         0.3        

          1.000000000000          0.000000000000          0.000000000000         0.000000000000
          0.000000000000          1.000000000000          0.000000000000         0.000000000000
          0.000000000000          0.000000000000          1.000000000000         0.000000000000
          0.000000000000          0.000000000000          0.000000000000         1.000000000000

          1.5          0.9          0.3        

          1.000000000000          0.000000000000          0.000000000000
          0.000000000000          1.000000000000          0.000000000000
          0.000000000000          0.000000000000          1.000000000000

          1.5          0.9          0.3        

          1.000000000000          0.000000000000          0.000000000000
          0.000000000000          1.000000000000          0.000000000000
          0.000000000000          0.000000000000          1.000000000000

He:33211-RI-JK


    6
    0    1    2    3    4    5
    5    5    5    4    3    3
    5    5    5    4    3    3

          1.8          1.2          0.6         0.4         0.2  

          1.000000000000          0.000000000000          0.000000000000         0.000000000000         0.000000000000
          0.000000000000          1.000000000000          0.000000000000         0.000000000000         0.000000000000
          0.000000000000          0.000000000000          1.000000000000         0.000000000000         0.000000000000
          0.000000000000          0.000000000000          0.000000000000         1.000000000000         0.000000000000
          0.000000000000          0.000000000000          0.000000000000         0.000000000000         1.000000000000

          1.8          1.2          0.6         0.4         0.2  

          1.000000000000          0.000000000000          0.000000000000         0.000000000000         0.000000000000
          0.000000000000          1.000000000000          0.000000000000         0.000000000000         0.000000000000
          0.000000000000          0.000000000000          1.000000000000         0.000000000000         0.000000000000
          0.000000000000          0.000000000000          0.000000000000         1.000000000000         0.000000000000
          0.000000000000          0.000000000000          0.000000000000         0.000000000000         1.000000000000

          1.8          1.2          0.6         0.4         0.2  

          1.000000000000          0.000000000000          0.000000000000         0.000000000000         0.000000000000
          0.000000000000          1.000000000000          0.000000000000         0.000000000000         0.000000000000
          0.000000000000          0.000000000000          1.000000000000         0.000000000000         0.000000000000
          0.000000000000          0.000000000000          0.000000000000         1.000000000000         0.000000000000
          0.000000000000          0.000000000000          0.000000000000         0.000000000000         1.000000000000

          1.5          0.9          0.5         0.3        

          1.000000000000          0.000000000000          0.000000000000         0.000000000000
          0.000000000000          1.000000000000          0.000000000000         0.000000000000
          0.000000000000          0.000000000000          1.000000000000         0.000000000000
          0.000000000000          0.000000000000          0.000000000000         1.000000000000

          1.5          0.9          0.3        

          1.000000000000          0.000000000000          0.000000000000
          0.000000000000          1.000000000000          0.000000000000
          0.000000000000          0.000000000000          1.000000000000

          1.5          0.9          0.3        

          1.000000000000          0.000000000000          0.000000000000
          0.000000000000          1.000000000000          0.000000000000
          0.000000000000          0.000000000000          1.000000000000
